# Supplementary material for: Exploring genetic loci linked to COVID-19 severity and immune response through multi-trait GWAS analyses
Source: Front Genet. 2025 Feb 17;16:1502839. doi: 10.3389/fgene.2025.1502839 (PMC11873281; doi:10.3389/fgene.2025.1502839)
Supplement: Supplementary file 2 [file DataSheet2.xlsx]

## Sheet: Table S1
Supplementary Table 1. Details on the characteristics of COVID-19 GWAS datasets in this study.
Population	Phenotype	Release Notes	Total sample size	Ncase	Ncontrol
European	Very severe respiratory confirmed COVID-19 vs. population	Meta-analysis was done with fixed effects inverse variance weighting. Results are available in genome builds 38 and 37. An AF filter of 0.001 and an INFO filter of 0.6 was applied to each study before meta.	1072442	13769	1058673
	Hospitalized COVID-19 vs. population		2062805	32519	2030286
	general COVID-19 vs. population		2475240	122616	2352624

## Sheet: Table S2
Supplementary Table 2. Details on the characteristics of GWAS datasets of hematological traits in this study.
Study accession	Pub. date	Journal	Title	Trait(s)	Background trait(s)	Replication sample number
GCST90002346	44075	Cell	Trans-ethnic and Ancestry-Specific Blood-Cell Genetics in 746,667 Individuals from 5 Global Populations	lymphocyte count	524923 European	465
GCST90002292				basophil count	474001 European	170
GCST90002328				eosinophil count	474237 European	376
GCST90002351				neutrophil count	519288 European	397
GCST90002340				monocyte count	521594 European	455

## Sheet: Table S3
Supplementary Table 3. Genetic correlations between COVID-19 and blood cell count
trait1_category	trait2_category	rg	se	z	P
COVID-19-critical patient(a2)	lymphocyte count	-0.0723	0.0357	-2.0242	0.0429
	monocyte count	-0.0283	0.0377	-0.7512	0.4526
	neutrophil count	-0.0226	0.0471	-0.4792	0.6318
	eosinophil count	-0.0226	0.0471	-0.4792	0.6318
	basophil count	-0.0083	0.0518	-0.1609	0.0654
COVID-19-hospitalized patient(b2)	lymphocyte count	-0.1143	0.0357	-2.0242	0.0002
	monocyte count	-0.0278	0.0408	-0.6827	0.4948
	neutrophil count	-0.0454	0.045	-1.0073	0.3138
	eosinophil count	-0.0454	0.045	-1.0073	0.3138
	basophil count	-0.0512	0.0519	-0.9859	0.3242
COVID-19-general patient(c2)	lymphocyte count	-0.0342	0.0374	-0.9137	0.3609
	monocyte count	0.0301	0.0393	0.7655	0.444
	neutrophil count	-0.0265	0.0468	-0.5654	0.5718
	eosinophil count	-0.0265	0.0468	-0.5654	0.5718
	basophil count	0.0525	0.049	1.0715	0.2839

## Sheet: TableS4
Supplementary Table 4. Local genetic correlation between COVID-19 and blood cell count
category	chr	start	end	num_snp	k	local_rhog	var	se	z	P
COVID-19-critical patient(a2)	19	9238393	11284028	3718	50	-0.078221	0.00013489	0.011614	-6.7349	1.6407e-11
	3	46657500	47727212	876	40	0.029425	0.00012633	0.01124	2.618	0.0088455
	12	113263518	113986709	1141	50	0.020658	6.9216e-05	0.0083196	2.4831	0.013025
	17	36809344	38877404	2392	50	0.020371	8.9657e-05	0.0094688	2.1514	0.031445
	14	103012102	105001723	3373	50	-0.019528	9.3849e-05	0.0096876	-2.0158	0.043818
	6	31571218	32682664	5520	50	0.045416	0.00052068	0.022818	1.9903	0.046555
	1	76728135	79661198	4928	50	-0.014171	5.5877e-05	0.0074751	-1.8957	0.057993
	16	89041165	90292812	2518	50	-0.014099	5.6964e-05	0.0075474	-1.8681	0.061753
	1	65041704	66939404	3112	50	-0.015266	7.1163e-05	0.0084358	-1.8097	0.07034
	4	103221356	105305294	3054	50	-0.018743	0.00011047	0.01051	-1.7833	0.074538
	6	29737971	30798168	4631	50	0.029432	0.00030157	0.017366	1.6948	0.090105
COVID-19-hospitalized patient(b2)	19	9238393	11284028	335	48	0.010375	2.533e-05	0.0050329	2.0614	0.039261
	16	29036613	31382943	153	23	-0.013143	4.7639e-05	0.0069021	-1.9042	0.056886
	11	63804569	65898631	191	33	0.0077854	2.183e-05	0.0046723	1.6663	0.095652
COVID-19-general patient(c2)	6	138822629	139845436	303	49	0.0080509	1.8607e-05	0.0043136	1.8664	0.061986
	6	91843196	93428644	372	47	-0.010044	3.306e-05	0.0057498	-1.7468	0.080673
	19	30727954	32746520	182	42	-0.0073972	1.8286e-05	0.0042762	-1.7299	0.083657
	6	156763326	158218719	295	49	-0.0089933	2.7898e-05	0.0052818	-1.7027	0.088627
	21	34376999	35225465	116	23	0.0038185	5.1757e-06	0.002275	1.6785	0.093259

## Sheet: TableS5
Supplementary Table 5.Transcriptome-Wide Association Study (severe A2)
PANEL	ID	CHR	P0	P1	HSQ	BEST.GWAS.ID	BEST.GWAS.Z	EQTL.ID	EQTL.R2	EQTL.Z	EQTL.GWAS.Z	NSNP	NWGT	MODEL	MODELCV.R2	MODELCV.PV	TWAS.Z	TWAS.P
GTExv8.EUR.Adrenal_Gland	ABO	9	133275213	133275214	0.6686	rs495828	-6.72	rs630014	0.306192	-7.82	4.49101	565	565	susie	0.4	3.4e-23	-6.35822	2.04e-10
GTExv8.EUR.Adrenal_Gland	NA	10	79660890	79660891	0.1295	rs11201038	5.36	rs10885307	0.17421	-5.92	-5.029	334	1	top1	0.17	8.5e-10	5.029	4.93e-07
GTExv8.EUR.Adrenal_Gland	NUTM2B	10	79703226	79703227	0.2716	rs11201038	5.36	rs10885307	0.21102	-6.52	-5.029	322	1	top1	0.21	9.7e-12	5.029	4.93e-07
GTExv8.EUR.Adrenal_Gland	SFTPD	10	79982613	79982614	0.1046	rs11201038	5.36	rs1304463	0.02225	-4.12	4.9956	305	305	susie	0.046	0.0015	-4.9376	7.91e-07
GTExv8.EUR.Adrenal_Gland	PLEKHM1	17	45490748	45490749	0.1667	rs16940665	7.48	rs17689471	0.190192	6.25	7.44903	160	1	top1	0.19	1.2e-10	7.44903	9.4e-14
GTExv8.EUR.Adrenal_Gland	NA	17	45550334	45550335	0.5336	rs16940665	7.48	rs17689471	0.559992	-10.45	7.44903	136	15	lasso	0.56	9.4e-37	-7.51142	5.85e-14
GTExv8.EUR.Adrenal_Gland	NA	17	45585870	45585871	0.4384	rs16940665	7.48	rs17689471	0.520951	10.15	7.44903	118	1	top1	0.52	1e-32	7.44903	9.4e-14
GTExv8.EUR.Adrenal_Gland	NA	17	45592620	45592621	0.3847	rs16940665	7.48	rs17689471	0.422444	9.09	7.44903	113	1	top1	0.42	6.9e-25	7.44903	9.4e-14
GTExv8.EUR.Adrenal_Gland	NA	17	45602339	45602340	0.4236	rs16940665	7.48	rs17689471	0.513469	10.07	7.44903	110	110	susie	0.53	3.5e-33	7.13273	9.84e-13
GTExv8.EUR.Adrenal_Gland	LINC02210	17	45620327	45620328	0.5649	rs16940665	7.48	rs17689471	0.671736	11.42	7.44903	92	17	enet	0.68	2e-49	7.0712	1.54e-12
GTExv8.EUR.Adrenal_Gland	KANSL1-AS1	17	46193575	46193576	0.4202	rs16940665	7.48	rs17689471	0.575952	10.56	7.44903	29	1	top1	0.58	7.8e-38	7.44903	9.4e-14
GTExv8.EUR.Adrenal_Gland	MAPK8IP1P1	17	46243605	46243606	0.2335	rs16940665	7.48	rs17689471	0.364938	8.47	7.44903	58	58	susie	0.37	4.3e-21	7.07048	1.54e-12
GTExv8.EUR.Adrenal_Gland	NA	17	46260605	46260606	0.3663	rs16940665	7.48	rs17689471	0.538965	10.44	7.44903	65	15	lasso	0.56	4.2e-36	7.47204	7.9e-14
GTExv8.EUR.Adrenal_Gland	LRRC37A2	17	46511510	46511511	0.4444	rs415430	7.46	rs169201	0.430257	9.28	7.1643	135	5	lasso	0.45	1.3e-26	7.26786	3.65e-13
GTExv8.EUR.Adrenal_Gland	ARL17A	17	46579681	46579682	0.4519	rs415430	7.46	rs183211	0.21909	7.12	6.99773	142	10	lasso	0.28	1.6e-15	5.83634	5.34e-09
GTExv8.EUR.Adrenal_Gland	WNT3	17	46833057	46833058	0.2504	rs415430	7.46	rs199498	0.206104	6.74	6.30974	255	1	top1	0.21	1.8e-11	6.30974	2.8e-10
GTExv8.EUR.Adrenal_Gland	TYK2	19	10380675	10380676	0.4805	rs2304256	-9.78	rs280500	0.234822	-6.79	1.68715	375	8	lasso	0.3	6.7e-17	-6.35476	2.09e-10
GTExv8.EUR.Adrenal_Gland	IZUMO1	19	48746908	48746909	0.3793	rs281377	-6.79	rs12975781	0.327501	-8.26	-5.64529	430	28	enet	0.33	6.2e-19	5.53214	3.16e-08
GTExv8.EUR.Brain_Amygdala	ACSL6	5	132012242	132012243	0.1526	rs2269821	-5.61	rs687429	0.039207	-3.78	-5.34457	381	1	top1	0.039	0.017	5.3446	9.06e-08
GTExv8.EUR.Brain_Amygdala	NUTM2B	10	79703226	79703227	0.282	rs11201038	5.36	rs10885307	0.33389	-6.5	-5.02903	323	323	susie	0.35	1.3e-12	5.02903	4.93e-07
GTExv8.EUR.Brain_Amygdala	PLEKHM1	17	45490748	45490749	0.2141	rs16940665	7.48	rs11012	0.194526	4.91	5.56447	159	1	top1	0.19	3.1e-07	5.56447	2.63e-08
GTExv8.EUR.Brain_Amygdala	NA	17	45550334	45550335	0.6398	rs16940665	7.48	rs17689471	0.556943	-8.21	7.44903	135	5	lasso	0.57	3.7e-23	-7.54432	4.55e-14
GTExv8.EUR.Brain_Amygdala	NA	17	45585870	45585871	0.4295	rs16940665	7.48	rs17689471	0.373976	6.77	7.44903	117	15	lasso	0.38	6.3e-14	7.31922	2.49e-13
GTExv8.EUR.Brain_Amygdala	NA	17	45602339	45602340	0.5693	rs16940665	7.48	rs1876829	0.495525	7.75	7.45277	107	16	lasso	0.51	7.8e-20	7.35218	1.95e-13
GTExv8.EUR.Brain_Amygdala	LINC02210	17	45620327	45620328	0.4667	rs16940665	7.48	rs8072451	0.530511	8.01	7.38378	89	89	susie	0.54	2e-21	7.06243	1.64e-12
GTExv8.EUR.Brain_Amygdala	KANSL1-AS1	17	46193575	46193576	0.4287	rs16940665	7.48	rs17689471	0.452846	7.5	7.44903	28	13	lasso	0.48	1e-18	7.40711	1.29e-13
GTExv8.EUR.Brain_Amygdala	MAPK8IP1P1	17	46243605	46243606	0.3294	rs16940665	7.48	rs169201	0.464501	7.45	7.1643	56	18	lasso	0.47	7e-18	7.34267	2.09e-13
GTExv8.EUR.Brain_Amygdala	NA	17	46260605	46260606	0.3792	rs16940665	7.48	rs169201	0.497426	7.91	7.1643	63	27	enet	0.51	7e-20	7.35673	1.88e-13
GTExv8.EUR.Brain_Amygdala	NA	17	46267036	46267037	0.3299	rs16940665	7.48	rs8072451	0.28869	5.9	7.38378	63	4	lasso	0.29	1.2e-10	7.29646	2.95e-13
GTExv8.EUR.Brain_Amygdala	LRRC37A2	17	46511510	46511511	0.5353	rs415430	7.46	rs183211	0.529261	8.04	6.99773	127	127	susie	0.53	3.6e-21	7.16049	8.04e-13
GTExv8.EUR.Brain_Amygdala	ARL17A	17	46579681	46579682	0.2179	rs415430	7.46	rs7224296	0.225037	5.62	6.50734	134	134	susie	0.23	2.2e-08	7.20221	5.92e-13
GTExv8.EUR.Brain_Amygdala	NAPSB	19	50344760	50344761	0.5004	rs1274517	-6.06	rs676314	0.24256	-5.77	-6.0531	397	397	susie	0.25	3.2e-09	5.5948	2.21e-08
GTExv8.EUR.Brain_Anterior_cingulate_cortex_BA24	NUTM2B	10	79703226	79703227	0.321	rs11201038	5.36	rs10885307	0.21836	-5.49	-5.02903	323	1	top1	0.22	6.6e-09	5.029	4.93e-07
GTExv8.EUR.Brain_Anterior_cingulate_cortex_BA24	PLEKHM1	17	45490748	45490749	0.2539	rs16940665	7.48	rs11012	0.11554	4.97	5.56447	159	1	top1	0.12	3.3e-05	5.56447	2.63e-08
GTExv8.EUR.Brain_Anterior_cingulate_cortex_BA24	NA	17	45550334	45550335	0.6275	rs16940665	7.48	rs1876829	0.644332	-9.35	7.45277	135	135	susie	0.65	3.7e-32	-7.03933	1.93e-12
GTExv8.EUR.Brain_Anterior_cingulate_cortex_BA24	NA	17	45585870	45585871	0.3084	rs16940665	7.48	rs17689471	0.385151	7.33	7.44903	117	1	top1	0.39	6e-16	7.44903	9.4e-14
GTExv8.EUR.Brain_Anterior_cingulate_cortex_BA24	NA	17	45602339	45602340	0.438	rs16940665	7.48	rs17689471	0.492964	8.24	7.44903	107	107	susie	0.5	4.7e-22	7.03933	1.93e-12
GTExv8.EUR.Brain_Anterior_cingulate_cortex_BA24	LINC02210	17	45620327	45620328	0.438	rs16940665	7.48	rs17689471	0.509729	8.36	7.44903	89	89	susie	0.51	1.1e-22	7.22889	4.87e-13
GTExv8.EUR.Brain_Anterior_cingulate_cortex_BA24	KANSL1-AS1	17	46193575	46193576	0.4172	rs16940665	7.48	rs17689471	0.505091	8.3	7.44903	28	28	susie	0.51	2.4e-22	7.03933	1.93e-12
GTExv8.EUR.Brain_Anterior_cingulate_cortex_BA24	MAPK8IP1P1	17	46243605	46243606	0.3387	rs16940665	7.48	rs169201	0.44579	8.14	7.1643	55	21	enet	0.47	2.9e-20	7.25422	4.04e-13
GTExv8.EUR.Brain_Anterior_cingulate_cortex_BA24	NA	17	46260605	46260606	0.4302	rs16940665	7.48	rs169201	0.594973	8.93	7.1643	62	1	top1	0.59	4.3e-28	7.1643	7.82e-13
GTExv8.EUR.Brain_Anterior_cingulate_cortex_BA24	NA	17	46267036	46267037	0.233	rs16940665	7.48	rs199439	0.28692	6.74	7.26323	62	62	susie	0.33	2.2e-13	7.35058	1.97e-13
GTExv8.EUR.Brain_Anterior_cingulate_cortex_BA24	LRRC37A2	17	46511510	46511511	0.7021	rs415430	7.46	rs183211	0.544443	8.63	6.99773	132	132	susie	0.65	1.3e-32	6.72017	1.82e-11
GTExv8.EUR.Brain_Anterior_cingulate_cortex_BA24	ARL17A	17	46579681	46579682	0.3206	rs415430	7.46	rs183211	0.312984	6.85	6.99773	139	139	susie	0.33	3.1e-13	7.16869	7.57e-13
GTExv8.EUR.Brain_Anterior_cingulate_cortex_BA24	NA	19	4358447	4358448	0.295	rs12610495	-15.06	rs11671605	0.00838	-3.75	4.6279	373	6	lasso	0.028	0.029	-7.1874	6.6e-13
GTExv8.EUR.Brain_Anterior_cingulate_cortex_BA24	NAPSB	19	50344760	50344761	0.3925	rs1274517	-6.06	rs676314	0.24592	-6.19	-6.0531	399	1	top1	0.25	5.8e-10	6.0531	1.42e-09
GTExv8.EUR.Brain_Anterior_cingulate_cortex_BA24	IL10RB	21	33266357	33266358	0.632	rs2834158	-12.15	rs2834167	0.29415	6.37	-3.1372	444	38	enet	0.38	7.3e-16	-5.65895	1.52e-08
GTExv8.EUR.Brain_Caudate_basal_ganglia	FYCO1	3	45995823	45995824	0.1899	rs17713054	-29.06	rs12493471	0.001416	4.12	-4.44161	449	449	susie	0.046	0.0027	-10.872	1.57e-27
GTExv8.EUR.Brain_Caudate_basal_ganglia	NUTM2B	10	79703226	79703227	0.2943	rs11201038	5.36	rs10885307	0.254477	-6.79	-5.02903	323	1	top1	0.25	1e-12	5.02903	4.93e-07
GTExv8.EUR.Brain_Caudate_basal_ganglia	SFTPD	10	79982613	79982614	0.5379	rs11201038	5.36	rs11201011	0.263924	-7.98	4.96686	305	18	enet	0.34	1.9e-17	-4.97843	6.41e-07
GTExv8.EUR.Brain_Caudate_basal_ganglia	ACSF3	16	89088374	89088375	0.3543	rs11646135	-6.58	rs4352046	0.262933	7.57	-5.14256	433	433	susie	0.3	6.7e-15	-5.39299	6.93e-08
GTExv8.EUR.Brain_Caudate_basal_ganglia	SLC22A31	16	89201663	89201664	0.3104	rs11646135	-6.58	rs4530136	0.206597	6.73	-5.48885	414	9	lasso	0.24	6.9e-12	-5.19936	2e-07
GTExv8.EUR.Brain_Caudate_basal_ganglia	ARHGAP27	17	45434420	45434421	0.1951	rs16940665	7.48	rs1876829	0.162	5.55	7.45277	182	1	top1	0.16	2.7e-08	7.45277	9.14e-14
GTExv8.EUR.Brain_Caudate_basal_ganglia	PLEKHM1	17	45490748	45490749	0.3164	rs16940665	7.48	rs11012	0.21	6.13	5.56447	159	1	top1	0.21	1.5e-10	5.56447	2.63e-08
GTExv8.EUR.Brain_Caudate_basal_ganglia	NA	17	45550334	45550335	0.6456	rs16940665	7.48	rs1876829	0.626	-10.46	7.45277	135	135	susie	0.63	4.9e-39	-7.00276	2.51e-12
GTExv8.EUR.Brain_Caudate_basal_ganglia	NA	17	45585870	45585871	0.3695	rs16940665	7.48	rs17689471	0.403	8.4	7.44903	117	1	top1	0.4	5.3e-21	7.44903	9.4e-14
GTExv8.EUR.Brain_Caudate_basal_ganglia	NA	17	45602339	45602340	0.3529	rs16940665	7.48	rs1876829	0.423	8.58	7.45277	107	1	top1	0.42	2.9e-22	7.45277	9.14e-14
GTExv8.EUR.Brain_Caudate_basal_ganglia	LINC02210	17	45620327	45620328	0.4841	rs16940665	7.48	rs17689471	0.541	9.76	7.44903	89	89	susie	0.55	1.6e-31	6.97431	3.07e-12
GTExv8.EUR.Brain_Caudate_basal_ganglia	CRHR1	17	45784279	45784280	0.0673	rs16940665	7.48	rs12944712	0.0474	-4.07	4.93805	33	33	susie	0.057	0.0009	-6.72206	1.79e-11
GTExv8.EUR.Brain_Caudate_basal_ganglia	MAPT	17	45894381	45894382	0.1193	rs16940665	7.48	rs1876829	0.0702	3.72	7.45277	30	16	enet	0.077	0.00014	5.6334	1.77e-08
GTExv8.EUR.Brain_Caudate_basal_ganglia	NA	17	45895629	45895630	0.2243	rs16940665	7.48	rs8072451	0.194	-6.12	7.38378	30	14	enet	0.24	5e-12	-5.60332	2.1e-08
GTExv8.EUR.Brain_Caudate_basal_ganglia	KANSL1-AS1	17	46193575	46193576	0.4305	rs16940665	7.48	rs17689471	0.506	9.44	7.44903	28	28	susie	0.51	2.3e-28	6.97824	2.99e-12
GTExv8.EUR.Brain_Caudate_basal_ganglia	MAPK8IP1P1	17	46243605	46243606	0.4648	rs16940665	7.48	rs199448	0.532	9.6	7.25988	57	1	top1	0.53	4.4e-30	7.25988	3.87e-13
GTExv8.EUR.Brain_Caudate_basal_ganglia	NA	17	46260605	46260606	0.3805	rs16940665	7.48	rs169201	0.568	10.12	7.1643	64	7	lasso	0.59	3.5e-35	7.3747	1.65e-13
GTExv8.EUR.Brain_Caudate_basal_ganglia	NA	17	46267036	46267037	0.2465	rs16940665	7.48	rs17689471	0.313	7.48	7.44903	64	64	susie	0.32	4.5e-16	7.03378	2.01e-12
GTExv8.EUR.Brain_Caudate_basal_ganglia	LRRC37A2	17	46511510	46511511	0.6822	rs415430	7.46	rs169201	0.584	10.04	7.1643	134	12	lasso	0.59	7.3e-35	7.1368	9.55e-13
GTExv8.EUR.Brain_Caudate_basal_ganglia	ARL17A	17	46579681	46579682	0.327	rs415430	7.46	rs169201	0.313	7.48	7.1643	141	1	top1	0.31	9.4e-16	7.1643	7.82e-13
GTExv8.EUR.Brain_Caudate_basal_ganglia	FUT2	19	48695970	48695971	0.3357	rs281377	-6.79	rs602662	0.157487	5.95	6.1357	454	454	susie	0.19	1.4e-09	6.0879	1.14e-09
GTExv8.EUR.Brain_Caudate_basal_ganglia	MAMSTR	19	48719720	48719721	0.3276	rs281377	-6.79	rs8108136	0.090144	-4.82	-5.752	440	440	susie	0.1	1.4e-05	6.0237	1.7e-09
GTExv8.EUR.Brain_Caudate_basal_ganglia	NAPSB	19	50344760	50344761	0.6532	rs1274517	-6.06	rs11879501	0.359667	-8.14	-5.8169	399	399	susie	0.38	1.8e-19	5.9005	3.62e-09
GTExv8.EUR.Brain_Caudate_basal_ganglia	IL10RB	21	33266357	33266358	0.6564	rs2834158	-12.15	rs2834167	0.35792	8	-3.13718	445	445	susie	0.44	2.9e-23	-7.89056	3.01e-15
GTExv8.EUR.Brain_Cerebellar_Hemisphere	NA	5	132473042	132473043	0.2191	rs2269821	-5.61	rs7703230	0.12358	-5.13	-4.96537	426	1	top1	0.12	3.8e-06	4.9654	6.86e-07
GTExv8.EUR.Brain_Cerebellar_Hemisphere	NA	10	79526630	79526631	0.1918	rs11201038	5.36	rs10885307	0.006734	-3.62	-5.02903	372	372	susie	0.041	0.0066	5.14905	2.62e-07
GTExv8.EUR.Brain_Cerebellar_Hemisphere	NA	10	79660890	79660891	0.2504	rs11201038	5.36	rs10885307	0.141946	-5.4	-5.02903	335	1	top1	0.14	6.9e-07	5.02903	4.93e-07
GTExv8.EUR.Brain_Cerebellar_Hemisphere	NUTM2B	10	79703226	79703227	0.2842	rs11201038	5.36	rs10885307	0.322412	-7.37	-5.02903	323	323	susie	0.33	3.5e-15	5.02903	4.93e-07
GTExv8.EUR.Brain_Cerebellar_Hemisphere	SFTPD	10	79982613	79982614	0.278	rs11201038	5.36	rs11201011	0.187444	-6.06	4.96686	305	305	susie	0.2	1.9e-09	-4.92057	8.63e-07
GTExv8.EUR.Brain_Cerebellar_Hemisphere	ACSF3	16	89088374	89088375	0.2472	rs11646135	-6.58	rs883941	0.036865	-4.34	-5.41981	434	434	susie	0.058	0.0014	5.39458	6.87e-08
GTExv8.EUR.Brain_Cerebellar_Hemisphere	LINC00304	16	89159145	89159146	0.457	rs11646135	-6.58	rs883941	0.341234	-7.85	-5.41981	417	28	enet	0.35	1.3e-16	5.81967	5.9e-09
GTExv8.EUR.Brain_Cerebellar_Hemisphere	LINC02138	16	89166382	89166383	0.3643	rs11646135	-6.58	rs11076770	0.246356	-6.86	-5.65382	420	12	enet	0.27	1.7e-12	5.94372	2.79e-09
GTExv8.EUR.Brain_Cerebellar_Hemisphere	CDH15	16	89171766	89171767	0.2728	rs11646135	-6.58	rs4530136	0.041704	-5.02	-5.48885	421	5	lasso	0.12	4.1e-06	5.01016	5.44e-07
GTExv8.EUR.Brain_Cerebellar_Hemisphere	FMNL1	17	45222222	45222223	0.4102	rs11012	5.56	rs11012	0.314332	-7.14	5.56447	264	1	top1	0.31	1.4e-14	-5.56447	2.63e-08
GTExv8.EUR.Brain_Cerebellar_Hemisphere	NA	17	45452843	45452844	0.1674	rs16940665	7.48	rs17689471	0.14365	-5.1	7.44903	178	178	susie	0.14	5.7e-07	-7.03414	2e-12
GTExv8.EUR.Brain_Cerebellar_Hemisphere	PLEKHM1	17	45490748	45490749	0.7602	rs16940665	7.48	rs8072451	0.542868	-9.22	7.38378	159	30	enet	0.59	9.4e-32	-6.99546	2.64e-12
GTExv8.EUR.Brain_Cerebellar_Hemisphere	NA	17	45531576	45531577	0.3065	rs16940665	7.48	rs17689471	0.280116	6.88	7.44903	142	10	lasso	0.3	8.3e-14	7.48338	7.24e-14
GTExv8.EUR.Brain_Cerebellar_Hemisphere	NA	17	45550334	45550335	0.6892	rs16940665	7.48	rs8072451	0.636385	-10.03	7.38378	135	135	susie	0.64	8.3e-37	-7.05745	1.7e-12
GTExv8.EUR.Brain_Cerebellar_Hemisphere	NA	17	45585870	45585871	0.1867	rs16940665	7.48	rs17689471	0.239785	6.39	7.44903	117	117	susie	0.25	1.7e-11	7.01693	2.27e-12
GTExv8.EUR.Brain_Cerebellar_Hemisphere	NA	17	45592620	45592621	0.2448	rs16940665	7.48	rs17689471	0.048554	-5	7.44903	112	112	susie	0.13	2.5e-06	-7.0186	2.24e-12
GTExv8.EUR.Brain_Cerebellar_Hemisphere	NA	17	45602339	45602340	0.5372	rs16940665	7.48	rs8072451	0.514055	8.98	7.38378	108	1	top1	0.51	2.8e-26	7.38378	1.54e-13
GTExv8.EUR.Brain_Cerebellar_Hemisphere	LINC02210	17	45620327	45620328	0.1667	rs16940665	7.48	rs17689471	0.164532	5.45	7.44903	90	20	enet	0.17	3.3e-08	6.61078	3.82e-11
GTExv8.EUR.Brain_Cerebellar_Hemisphere	SPPL2C	17	45844834	45844835	0.2511	rs16940665	7.48	rs17689471	0.331915	7.38	7.44903	31	12	lasso	0.35	3.2e-16	7.44904	9.4e-14
GTExv8.EUR.Brain_Cerebellar_Hemisphere	NA	17	45895629	45895630	0.2533	rs16940665	7.48	rs8072451	0.120409	-4.57	7.38378	31	18	enet	0.13	2.8e-06	-5.90515	3.52e-09
GTExv8.EUR.Brain_Cerebellar_Hemisphere	MAPT-IT1	17	45895782	45895783	0.0465	rs16940665	7.48	rs8072451	0.067172	3.73	7.38378	31	1	top1	0.067	0.00061	7.38378	1.54e-13
GTExv8.EUR.Brain_Cerebellar_Hemisphere	KANSL1-AS1	17	46193575	46193576	0.3638	rs16940665	7.48	rs17689471	0.549825	9.32	7.44903	29	29	susie	0.55	6.2e-29	7.02419	2.15e-12
GTExv8.EUR.Brain_Cerebellar_Hemisphere	MAPK8IP1P1	17	46243605	46243606	0.3176	rs16940665	7.48	rs17689471	0.523276	9.15	7.44903	59	5	lasso	0.53	1e-27	7.46714	8.2e-14
GTExv8.EUR.Brain_Cerebellar_Hemisphere	NA	17	46260605	46260606	0.3462	rs16940665	7.48	rs199439	0.54302	9.4	7.26323	66	14	lasso	0.55	5.2e-29	7.51421	5.73e-14
GTExv8.EUR.Brain_Cerebellar_Hemisphere	NA	17	46267036	46267037	0.4586	rs16940665	7.48	rs17689471	0.610648	9.91	7.44903	66	66	susie	0.62	1.7e-34	7.01439	2.31e-12
GTExv8.EUR.Brain_Cerebellar_Hemisphere	LRRC37A	17	46292732	46292733	0.7425	rs16940665	7.48	rs8072451	0.521721	9.15	7.38378	79	31	enet	0.65	5.8e-37	6.62439	3.49e-11
GTExv8.EUR.Brain_Cerebellar_Hemisphere	LRRC37A2	17	46511510	46511511	0.7033	rs415430	7.46	rs169201	0.563657	9.99	7.1643	136	136	susie	0.62	4.9e-35	7.30117	2.85e-13
GTExv8.EUR.Brain_Cerebellar_Hemisphere	NA	17	46562794	46562795	0.4328	rs415430	7.46	rs199451	0.32584	7.26	7.31301	136	6	lasso	0.33	1.3e-15	7.01235	2.34e-12
GTExv8.EUR.Brain_Cerebellar_Hemisphere	ARL17A	17	46579681	46579682	0.6615	rs415430	7.46	rs169201	0.560441	9.43	7.1643	143	143	susie	0.57	2.2e-30	7.01583	2.29e-12
GTExv8.EUR.Brain_Cerebellar_Hemisphere	WNT3	17	46833057	46833058	0.2804	rs415430	7.46	rs199498	0.066459	4.51	6.30974	257	6	lasso	0.17	4.3e-08	5.29682	1.18e-07
GTExv8.EUR.Brain_Cerebellar_Hemisphere	ZGLP1	19	10309879	10309880	0.327	rs2304256	-9.78	rs11085735	0.157164	-5.76	-7.16646	387	387	susie	0.16	1e-07	6.6438	3.06e-11
GTExv8.EUR.Brain_Cerebellar_Hemisphere	SEC1P	19	48638144	48638145	0.268	rs281377	-6.79	rs281379	0.114453	4.9	5.69105	458	1	top1	0.11	8.7e-06	5.69105	1.26e-08
GTExv8.EUR.Brain_Cerebellar_Hemisphere	NAPSB	19	50344760	50344761	0.563	rs1274517	-6.06	rs676314	0.350996	-7.5	-6.05315	399	1	top1	0.35	1.8e-16	6.05315	1.42e-09
GTExv8.EUR.Brain_Cerebellar_Hemisphere	IL10RB	21	33266357	33266358	0.9	rs2834158	-12.15	rs2834167	0.43727	8.29	-3.1372	447	447	susie	0.59	2e-32	-8.0444	8.66e-16
GTExv8.EUR.Brain_Cerebellum	NA	2	242088632	242088633	0.2255	rs11899408	-3.27	rs11899408	-0.001287	3.24	-3.27238	87	15	enet	0.079	5.5e-05	-4.95833	7.11e-07
GTExv8.EUR.Brain_Cerebellum	GSTCD	4	105709108	105709109	0.1325	rs13138544	-4.77	rs11933466	0.0198	4.02	-4.70142	399	11	lasso	0.027	0.014	-5.17371	2.29e-07
GTExv8.EUR.Brain_Cerebellum	NA	10	79660890	79660891	0.1447	rs11201038	5.36	rs10885307	0.088694	-4.43	-5.02903	335	1	top1	0.089	2e-05	5.029	4.93e-07
GTExv8.EUR.Brain_Cerebellum	NUTM2B	10	79703226	79703227	0.2786	rs11201038	5.36	rs10885307	0.278844	-7.33	-5.02903	323	1	top1	0.28	4.1e-15	5.029	4.93e-07
GTExv8.EUR.Brain_Cerebellum	ACSF3	16	89088374	89088375	0.4878	rs11646135	-6.58	rs883941	0.178249	-6.86	-5.41981	435	24	enet	0.3	2.1e-16	5.22939	1.7e-07
GTExv8.EUR.Brain_Cerebellum	LINC00304	16	89159145	89159146	0.5089	rs11646135	-6.58	rs883941	0.422617	-8.98	-5.41981	418	1	top1	0.42	3.5e-24	5.41981	5.97e-08
GTExv8.EUR.Brain_Cerebellum	LINC02138	16	89166382	89166383	0.4798	rs11646135	-6.58	rs4530136	0.404232	-8.97	-5.48885	421	6	lasso	0.41	1.8e-23	5.99933	1.98e-09
GTExv8.EUR.Brain_Cerebellum	SLC22A31	16	89201663	89201664	0.2217	rs11646135	-6.58	rs7186136	0.017376	3.92	-3.78921	415	415	susie	0.044	0.0022	-5.00938	5.46e-07
GTExv8.EUR.Brain_Cerebellum	FMNL1	17	45222222	45222223	0.55	rs11012	5.56	rs11012	0.33	-7.92	5.56447	264	1	top1	0.33	4e-18	-5.56447	2.63e-08
GTExv8.EUR.Brain_Cerebellum	NA	17	45452843	45452844	0.1459	rs16940665	7.48	rs17689471	0.135	-5.37	7.44903	178	1	top1	0.14	1.3e-07	-7.44903	9.4e-14
GTExv8.EUR.Brain_Cerebellum	PLEKHM1	17	45490748	45490749	0.7054	rs16940665	7.48	rs1876829	0.504	-9.85	7.45277	159	159	susie	0.53	1.3e-32	-6.61474	3.72e-11
GTExv8.EUR.Brain_Cerebellum	NA	17	45531576	45531577	0.206	rs16940665	7.48	rs17689471	0.162	5.66	7.44903	142	1	top1	0.16	6.1e-09	7.44903	9.4e-14
GTExv8.EUR.Brain_Cerebellum	NA	17	45545803	45545804	0.12	rs16940665	7.48	rs17689471	0.02	-3.61	7.44903	135	19	enet	0.037	0.0047	-5.43609	5.45e-08
GTExv8.EUR.Brain_Cerebellum	NA	17	45550334	45550335	0.6412	rs16940665	7.48	rs1876829	0.54	-10.06	7.45277	135	26	enet	0.55	1.2e-34	-6.86167	6.81e-12
GTExv8.EUR.Brain_Cerebellum	NA	17	45585870	45585871	0.2512	rs16940665	7.48	rs17689471	0.231	6.76	7.44903	117	117	susie	0.23	1.5e-12	7.0255	2.13e-12
GTExv8.EUR.Brain_Cerebellum	NA	17	45602339	45602340	0.4192	rs16940665	7.48	rs17689471	0.461	9.32	7.44903	108	1	top1	0.46	5.2e-27	7.44903	9.4e-14
GTExv8.EUR.Brain_Cerebellum	LINC02210	17	45620327	45620328	0.1614	rs16940665	7.48	rs17689471	0.0637	4.9	7.44903	90	90	susie	0.1	5.4e-06	7.02184	2.19e-12
GTExv8.EUR.Brain_Cerebellum	SPPL2C	17	45844834	45844835	0.3111	rs16940665	7.48	rs1876829	0.358	8.24	7.45277	31	1	top1	0.36	7.7e-20	7.45277	9.14e-14
GTExv8.EUR.Brain_Cerebellum	MAPT	17	45894381	45894382	0.0728	rs16940665	7.48	rs1876829	0.0204	-3.79	7.45277	31	31	susie	0.039	0.0037	-7.09732	1.27e-12
GTExv8.EUR.Brain_Cerebellum	NA	17	45895629	45895630	0.0825	rs16940665	7.48	rs17689471	0.0389	-3.18	7.44903	31	1	top1	0.039	0.0038	-7.44903	9.4e-14
GTExv8.EUR.Brain_Cerebellum	MAPT-IT1	17	45895782	45895783	0.1104	rs16940665	7.48	rs8072451	0.132	5.17	7.38378	31	1	top1	0.13	1.7e-07	7.38378	1.54e-13
GTExv8.EUR.Brain_Cerebellum	KANSL1-AS1	17	46193575	46193576	0.4842	rs16940665	7.48	rs17689471	0.519	9.87	7.44903	29	14	lasso	0.52	4.3e-32	7.43659	1.03e-13
GTExv8.EUR.Brain_Cerebellum	MAPK8IP1P1	17	46243605	46243606	0.3902	rs16940665	7.48	rs199439	0.419	9.36	7.26323	59	59	susie	0.45	8.1e-26	7.27281	3.52e-13
GTExv8.EUR.Brain_Cerebellum	NA	17	46260605	46260606	0.4774	rs16940665	7.48	rs17689471	0.539	10.07	7.44903	66	17	lasso	0.55	7e-34	7.37322	1.67e-13
GTExv8.EUR.Brain_Cerebellum	NA	17	46267036	46267037	0.39	rs16940665	7.48	rs17689471	0.567	10.33	7.44903	66	1	top1	0.57	6.7e-36	7.44903	9.4e-14
GTExv8.EUR.Brain_Cerebellum	LRRC37A	17	46292732	46292733	0.8543	rs16940665	7.48	rs8072451	0.422	8.94	7.38378	79	40	enet	0.6	3.1e-39	6.38715	1.69e-10
GTExv8.EUR.Brain_Cerebellum	LRRC37A2	17	46511510	46511511	0.7191	rs415430	7.46	rs169201	0.561	10.37	7.1643	136	42	enet	0.61	1.4e-40	7.28661	3.18e-13
GTExv8.EUR.Brain_Cerebellum	NA	17	46562794	46562795	0.3428	rs415430	7.46	rs199451	0.37	8.45	7.31301	136	1	top1	0.37	1.2e-20	7.31301	2.61e-13
GTExv8.EUR.Brain_Cerebellum	ARL17A	17	46579681	46579682	0.6239	rs415430	7.46	rs199451	0.511	9.79	7.31301	143	18	enet	0.56	2e-35	6.92261	4.43e-12
GTExv8.EUR.Brain_Cerebellum	LRRC37A17P	17	47017192	47017193	0.1413	rs415430	7.46	rs169201	-0.00451	-3.35	7.1643	298	298	susie	0.035	0.006	-6.56531	5.19e-11
GTExv8.EUR.Brain_Cerebellum	ZGLP1	19	10309879	10309880	0.3011	rs2304256	-9.78	rs12720356	0.083862	-5.41	-4.57351	385	2	lasso	0.18	7.5e-10	4.90905	9.15e-07
GTExv8.EUR.Brain_Cerebellum	TYK2	19	10380675	10380676	0.3065	rs2304256	-9.78	rs280519	0.235808	-6.77	6.72886	376	1	top1	0.24	9.8e-13	-6.72886	1.71e-11
GTExv8.EUR.Brain_Cerebellum	IL10RB	21	33266357	33266358	0.8798	rs2834158	-12.15	rs2834167	0.44326	9.13	-3.13718	447	447	susie	0.6	2.2e-39	-8.27079	1.33e-16
GTExv8.EUR.Brain_Cortex	NUTM2B	10	79703226	79703227	0.4924	rs11201038	5.36	rs10885307	0.28883	-7.31	-5.02903	323	1	top1	0.29	2.6e-15	5.02903	4.93e-07
GTExv8.EUR.Brain_Cortex	ARHGAP27	17	45434420	45434421	0.2005	rs16940665	7.48	rs11012	0.134556	5.08	5.56447	183	1	top1	0.13	2e-07	5.56447	2.63e-08
GTExv8.EUR.Brain_Cortex	PLEKHM1	17	45490748	45490749	0.276	rs16940665	7.48	rs11012	0.265531	7.12	5.56447	160	1	top1	0.27	5.1e-14	5.56447	2.63e-08
GTExv8.EUR.Brain_Cortex	NA	17	45531576	45531577	0.1244	rs16940665	7.48	rs1876829	0.026932	3.63	7.45277	143	23	enet	0.062	0.0004	6.03024	1.64e-09
GTExv8.EUR.Brain_Cortex	NA	17	45550334	45550335	0.6853	rs16940665	7.48	rs17689471	0.605444	-10.53	7.44903	136	1	top1	0.61	1.3e-38	-7.44903	9.4e-14
GTExv8.EUR.Brain_Cortex	NA	17	45585870	45585871	0.4093	rs16940665	7.48	rs17689471	0.45556	9.14	7.44903	118	1	top1	0.46	6.7e-26	7.44903	9.4e-14
GTExv8.EUR.Brain_Cortex	NA	17	45592620	45592621	0.0881	rs16940665	7.48	rs171440	0.044567	-4.02	-4.68718	113	113	susie	0.048	0.0017	7.10637	1.19e-12
GTExv8.EUR.Brain_Cortex	NA	17	45602339	45602340	0.4338	rs16940665	7.48	rs17689471	0.493301	9.5	7.44903	110	1	top1	0.49	9.7e-29	7.44903	9.4e-14
GTExv8.EUR.Brain_Cortex	LINC02210	17	45620327	45620328	0.3278	rs16940665	7.48	rs17689471	0.422407	8.86	7.44903	92	1	top1	0.42	1.5e-23	7.44903	9.4e-14
GTExv8.EUR.Brain_Cortex	SPPL2C	17	45844834	45844835	0.0574	rs16940665	7.48	rs17689966	0.00982	3.12	5.37459	31	31	susie	0.034	0.0068	7.10967	1.16e-12
GTExv8.EUR.Brain_Cortex	KANSL1-AS1	17	46193575	46193576	0.4531	rs16940665	7.48	rs17689471	0.575313	10.28	7.44903	29	1	top1	0.58	1e-35	7.44903	9.4e-14
GTExv8.EUR.Brain_Cortex	MAPK8IP1P1	17	46243605	46243606	0.3922	rs16940665	7.48	rs17689471	0.420287	9.02	7.44903	59	59	susie	0.44	7.6e-25	7.08951	1.35e-12
GTExv8.EUR.Brain_Cortex	NA	17	46260605	46260606	0.4848	rs16940665	7.48	rs199448	0.536263	10.07	7.25988	66	31	enet	0.55	1.2e-33	7.21992	5.2e-13
GTExv8.EUR.Brain_Cortex	NA	17	46267036	46267037	0.307	rs16940665	7.48	rs17689471	0.33456	7.88	7.44903	66	1	top1	0.33	6e-18	7.44903	9.4e-14
GTExv8.EUR.Brain_Cortex	LRRC37A2	17	46511510	46511511	0.8191	rs415430	7.46	rs199448	0.5191	9.81	7.25988	132	30	enet	0.65	2.6e-43	6.82271	8.93e-12
GTExv8.EUR.Brain_Cortex	ARL17A	17	46579681	46579682	0.6205	rs415430	7.46	rs183211	0.377077	8.57	6.99773	139	139	susie	0.51	7.2e-30	6.56225	5.3e-11
GTExv8.EUR.Brain_Cortex	AP1M2	19	10587314	10587315	0.2811	rs2304256	-9.78	rs7253965	0.116122	4.96	-5.397	357	1	top1	0.12	1.4e-06	-5.397	6.78e-08
GTExv8.EUR.Brain_Cortex	NTN5	19	48673080	48673081	0.2456	rs281377	-6.79	rs602662	0.077797	5.21	6.13574	460	460	susie	0.1	7.4e-06	6.45178	1.11e-10
GTExv8.EUR.Brain_Cortex	MAMSTR	19	48719720	48719721	0.1878	rs281377	-6.79	rs504963	0.042379	4.5	6.14193	442	442	susie	0.081	5.5e-05	6.32935	2.46e-10
GTExv8.EUR.Brain_Cortex	NAPSB	19	50344760	50344761	0.5411	rs1274517	-6.06	rs676314	0.28119	-7.44	-6.05315	399	46	enet	0.31	1.2e-16	5.26798	1.38e-07
GTExv8.EUR.Brain_Cortex	IL10RB	21	33266357	33266358	0.6845	rs2834158	-12.15	rs2834167	0.399469	8.59	-3.1372	446	446	susie	0.53	1.2e-31	-8.1793	2.86e-16
GTExv8.EUR.Brain_Frontal_Cortex_BA9	NUTM2B	10	79703226	79703227	0.45	rs11201038	5.36	rs10885307	0.304	-7	-5.02903	323	8	lasso	0.3	4.3e-14	5.25667	1.47e-07
GTExv8.EUR.Brain_Frontal_Cortex_BA9	NUTM2E	10	79841357	79841358	0.81	rs11201038	5.36	rs1650198	0.369	7.65	-4.31918	316	5	enet	0.4	6.9e-19	-5.03958	4.67e-07
GTExv8.EUR.Brain_Frontal_Cortex_BA9	NA	17	45550334	45550335	0.6769	rs16940665	7.48	rs8072451	0.636366	-9.98	7.38378	135	1	top1	0.64	4.3e-36	-7.38378	1.54e-13
GTExv8.EUR.Brain_Frontal_Cortex_BA9	NA	17	45585870	45585871	0.3515	rs16940665	7.48	rs17689471	0.356624	7.58	7.44903	117	1	top1	0.36	9.2e-17	7.44903	9.4e-14
GTExv8.EUR.Brain_Frontal_Cortex_BA9	NA	17	45602339	45602340	0.3986	rs16940665	7.48	rs8072451	0.468603	8.58	7.38378	108	1	top1	0.47	2.9e-23	7.38378	1.54e-13
GTExv8.EUR.Brain_Frontal_Cortex_BA9	LINC02210	17	45620327	45620328	0.4277	rs16940665	7.48	rs17689471	0.437003	8.51	7.44903	90	19	enet	0.45	5.2e-22	6.84288	7.76e-12
GTExv8.EUR.Brain_Frontal_Cortex_BA9	CRHR1	17	45784279	45784280	0.0799	rs16940665	7.48	rs173365	0.027453	3.57	5.21021	34	34	susie	0.042	0.0056	7.10734	1.18e-12
GTExv8.EUR.Brain_Frontal_Cortex_BA9	SPPL2C	17	45844834	45844835	0.1161	rs16940665	7.48	rs11012	0.0755	4.34	5.56447	31	1	top1	0.076	0.00029	5.56447	2.63e-08
GTExv8.EUR.Brain_Frontal_Cortex_BA9	KANSL1-AS1	17	46193575	46193576	0.4116	rs16940665	7.48	rs17689471	0.512519	9	7.44903	29	1	top1	0.51	3.5e-26	7.44903	9.4e-14
GTExv8.EUR.Brain_Frontal_Cortex_BA9	MAPK8IP1P1	17	46243605	46243606	0.3195	rs16940665	7.48	rs199451	0.461593	8.54	7.31301	59	1	top1	0.46	8.2e-23	7.31301	2.61e-13
GTExv8.EUR.Brain_Frontal_Cortex_BA9	NA	17	46260605	46260606	0.4117	rs16940665	7.48	rs169201	0.533408	9.21	7.1643	66	66	susie	0.53	9.7e-28	7.27655	3.42e-13
GTExv8.EUR.Brain_Frontal_Cortex_BA9	NA	17	46267036	46267037	0.2067	rs16940665	7.48	rs16940665	0.227673	6.38	7.47505	66	66	susie	0.23	8.8e-11	7.28463	3.23e-13
GTExv8.EUR.Brain_Frontal_Cortex_BA9	LRRC37A	17	46292732	46292733	0.8095	rs16940665	7.48	rs199536	0.191053	6.52	7.21188	79	79	susie	0.46	1.5e-22	4.90892	9.16e-07
GTExv8.EUR.Brain_Frontal_Cortex_BA9	LRRC37A2	17	46511510	46511511	0.729	rs415430	7.46	rs199451	0.50312	9.09	7.31301	136	36	enet	0.57	3.5e-30	6.81886	9.18e-12
GTExv8.EUR.Brain_Frontal_Cortex_BA9	ARL17A	17	46579681	46579682	0.4956	rs415430	7.46	rs169201	0.404456	8.03	7.1643	143	143	susie	0.47	2.1e-23	6.8279	8.62e-12
GTExv8.EUR.Brain_Frontal_Cortex_BA9	NAPSB	19	50344760	50344761	0.6711	rs1274517	-6.06	rs676314	0.325	-7.22	-6.05315	399	13	enet	0.34	7.6e-16	5.0846	3.68e-07
GTExv8.EUR.Brain_Frontal_Cortex_BA9	IL10RB	21	33266357	33266358	0.622	rs2834158	-12.15	rs2834167	0.319182	7.12	-3.13718	444	444	susie	0.45	8.2e-22	-8.2592	1.47e-16
GTExv8.EUR.Brain_Frontal_Cortex_BA9	ATP5PO	21	33915979	33915980	0.318	rs2236645	-7.19	rs2834301	0.120557	-5.12	2.83891	393	393	susie	0.16	9.7e-08	-4.91078	9.07e-07
GTExv8.EUR.Brain_Hippocampus	FYCO1	3	45995823	45995824	0.165	rs17713054	-29.06	rs12638201	-0.004598	-3.6	-0.15248	449	15	enet	0.058	0.0017	-12.8354	1.04e-37
GTExv8.EUR.Brain_Hippocampus	NA	10	79684094	79684095	0.3213	rs11201038	5.36	rs10885307	0.059482	-4.04	-5.02903	331	1	top1	0.059	0.0015	5.02903	4.93e-07
GTExv8.EUR.Brain_Hippocampus	NUTM2B	10	79703226	79703227	0.481	rs11201038	5.36	rs10885307	0.333476	-7.24	-5.02903	323	2	lasso	0.34	2.5e-15	4.92811	8.3e-07
GTExv8.EUR.Brain_Hippocampus	NUTM2E	10	79841357	79841358	0.5603	rs11201038	5.36	rs10885307	0.237593	6.11	-5.02903	316	1	top1	0.24	1.5e-10	-5.02903	4.93e-07
GTExv8.EUR.Brain_Hippocampus	SFTPD	10	79982613	79982614	0.5888	rs11201038	5.36	rs11201011	0.317055	-6.95	4.96686	305	1	top1	0.32	3.8e-14	-4.96686	6.8e-07
GTExv8.EUR.Brain_Hippocampus	ACSF3	16	89088374	89088375	0.3064	rs11646135	-6.58	rs4352046	0.115	4.95	-5.14256	435	435	susie	0.12	7e-06	-4.99764	5.8e-07
GTExv8.EUR.Brain_Hippocampus	NA	17	45550334	45550335	0.7049	rs16940665	7.48	rs1876829	0.65	-9.87	7.45277	135	135	susie	0.65	5.5e-36	-7.04958	1.79e-12
GTExv8.EUR.Brain_Hippocampus	NA	17	45585870	45585871	0.3515	rs16940665	7.48	rs17689471	0.405	7.99	7.44903	117	117	susie	0.41	7.8e-19	7.03933	1.93e-12
GTExv8.EUR.Brain_Hippocampus	NA	17	45602339	45602340	0.4184	rs16940665	7.48	rs17689471	0.506	8.77	7.44903	108	108	susie	0.51	9.8e-25	7.03933	1.93e-12
GTExv8.EUR.Brain_Hippocampus	LINC02210	17	45620327	45620328	0.5004	rs16940665	7.48	rs17689471	0.565	9.23	7.44903	90	90	susie	0.57	4.7e-29	7.16091	8.01e-13
GTExv8.EUR.Brain_Hippocampus	CRHR1	17	45784279	45784280	0.0943	rs16940665	7.48	rs11012	0.124	-4.77	5.56447	34	11	lasso	0.14	2.2e-06	-5.89715	3.7e-09
GTExv8.EUR.Brain_Hippocampus	NA	17	45895629	45895630	0.0645	rs16940665	7.48	rs17689471	0.063	-4.23	7.44903	31	1	top1	0.063	0.0011	-7.44903	9.4e-14
GTExv8.EUR.Brain_Hippocampus	KANSL1-AS1	17	46193575	46193576	0.3923	rs16940665	7.48	rs17689471	0.535	8.99	7.44903	29	1	top1	0.54	1.2e-26	7.44903	9.4e-14
GTExv8.EUR.Brain_Hippocampus	MAPK8IP1P1	17	46243605	46243606	0.3928	rs16940665	7.48	rs199443	0.51	9	7.41751	58	12	lasso	0.54	4.1e-27	7.56454	3.89e-14
GTExv8.EUR.Brain_Hippocampus	NA	17	46260605	46260606	0.3829	rs16940665	7.48	rs199451	0.545	9.05	7.31301	65	35	enet	0.55	1.2e-27	7.37155	1.69e-13
GTExv8.EUR.Brain_Hippocampus	NA	17	46267036	46267037	0.1445	rs16940665	7.48	rs17689471	0.127	4.64	7.44903	65	1	top1	0.13	4.6e-06	7.44903	9.4e-14
GTExv8.EUR.Brain_Hippocampus	LRRC37A	17	46292732	46292733	0.8084	rs16940665	7.48	rs17689471	0.118	5.9	7.44903	78	20	lasso	0.49	1.1e-23	4.99954	5.75e-07
GTExv8.EUR.Brain_Hippocampus	LRRC37A2	17	46511510	46511511	0.682	rs415430	7.46	rs169201	0.531	9.03	7.1643	135	36	enet	0.55	6.6e-28	6.98376	2.87e-12
GTExv8.EUR.Brain_Hippocampus	ARL17A	17	46579681	46579682	0.2492	rs415430	7.46	rs199451	0.18	5.64	7.31301	142	8	lasso	0.18	2.6e-08	6.78663	1.15e-11
GTExv8.EUR.Brain_Hippocampus	NTN5	19	48673080	48673081	0.289	rs281377	-6.79	rs838147	0.070744	4.04	5.30707	453	1	top1	0.071	0.00059	5.30707	1.11e-07
GTExv8.EUR.Brain_Hippocampus	MAMSTR	19	48719720	48719721	0.187	rs281377	-6.79	rs281379	0.067603	4.42	5.69105	436	1	top1	0.068	0.00077	5.69105	1.26e-08
GTExv8.EUR.Brain_Hippocampus	NAPSB	19	50344760	50344761	0.446	rs1274517	-6.06	rs676314	0.377169	-7.56	-6.05315	399	1	top1	0.38	3.9e-17	6.05315	1.42e-09
GTExv8.EUR.Brain_Hippocampus	IL10RB	21	33266357	33266358	0.351	rs2834158	-12.15	rs2834167	0.20534	5.72	-3.1372	447	447	susie	0.24	1.3e-10	-7.953	1.82e-15
GTExv8.EUR.Brain_Hypothalamus	FYCO1	3	45995823	45995824	0.1673	rs17713054	-29.06	rs13069750	0.0168	3.32	-15.2665	445	445	susie	0.022	0.037	-15.0027	7.05e-51
GTExv8.EUR.Brain_Hypothalamus	ACSL6	5	132012242	132012243	0.1266	rs2269821	-5.61	rs77937	0.05318	-4.19	-5.38889	381	381	susie	0.058	0.0015	4.95232	7.33e-07
GTExv8.EUR.Brain_Hypothalamus	NUTM2B	10	79703226	79703227	0.2676	rs11201038	5.36	rs10885307	0.282	-6.85	-5.02903	323	5	lasso	0.3	9.6e-14	4.98823	6.09e-07
GTExv8.EUR.Brain_Hypothalamus	SFTPD	10	79982613	79982614	0.4165	rs11201038	5.36	rs11201011	0.267	-6.81	4.96686	305	1	top1	0.27	3.1e-12	-4.96686	6.8e-07
GTExv8.EUR.Brain_Hypothalamus	CAT	11	34438924	34438925	0.2094	rs1323690	8.54	rs16925668	0.064641	-4.6	4.396	603	5	lasso	0.13	3.5e-06	-6.225	4.82e-10
GTExv8.EUR.Brain_Hypothalamus	NA	17	45550334	45550335	0.6745	rs16940665	7.48	rs1876829	0.56927	-9.59	7.45277	135	135	susie	0.59	7.1e-32	-7.01324	2.33e-12
GTExv8.EUR.Brain_Hypothalamus	NA	17	45585870	45585871	0.438	rs16940665	7.48	rs17689471	0.356836	7.61	7.44903	117	1	top1	0.36	1.1e-16	7.44903	9.4e-14
GTExv8.EUR.Brain_Hypothalamus	NA	17	45592620	45592621	0.1057	rs16940665	7.48	rs17689471	0.09347	-4.27	7.44903	112	1	top1	0.093	6.1e-05	-7.44903	9.4e-14
GTExv8.EUR.Brain_Hypothalamus	NA	17	45602339	45602340	0.5168	rs16940665	7.48	rs8072451	0.456341	8.49	7.38378	108	1	top1	0.46	2.4e-22	7.38378	1.54e-13
GTExv8.EUR.Brain_Hypothalamus	LINC02210	17	45620327	45620328	0.5146	rs16940665	7.48	rs17689471	0.487896	8.82	7.44903	90	20	enet	0.51	8.8e-26	6.9439	3.81e-12
GTExv8.EUR.Brain_Hypothalamus	NA	17	45895629	45895630	0.337	rs16940665	7.48	rs17689471	0.271784	-6.68	7.44903	31	31	susie	0.28	8.7e-13	-7.03543	1.99e-12
GTExv8.EUR.Brain_Hypothalamus	MAPT-IT1	17	45895782	45895783	0.0633	rs16940665	7.48	rs8072451	0.065426	3.54	7.38378	31	1	top1	0.065	0.00074	7.38378	1.54e-13
GTExv8.EUR.Brain_Hypothalamus	KANSL1-AS1	17	46193575	46193576	0.364	rs16940665	7.48	rs17689471	0.433514	8.39	7.44903	29	29	susie	0.44	1.5e-21	7.01321	2.33e-12
GTExv8.EUR.Brain_Hypothalamus	MAPK8IP1P1	17	46243605	46243606	0.4806	rs16940665	7.48	rs199451	0.403338	8.68	7.31301	59	24	enet	0.43	1.2e-20	7.70471	1.31e-14
GTExv8.EUR.Brain_Hypothalamus	NA	17	46260605	46260606	0.4288	rs16940665	7.48	rs199451	0.525397	9.04	7.31301	66	1	top1	0.53	6.4e-27	7.31301	2.61e-13
GTExv8.EUR.Brain_Hypothalamus	NA	17	46267036	46267037	0.1662	rs16940665	7.48	rs199530	0.158384	5.71	7.23907	66	66	susie	0.18	2.5e-08	7.36631	1.75e-13
GTExv8.EUR.Brain_Hypothalamus	LRRC37A	17	46292732	46292733	0.8035	rs16940665	7.48	rs8072451	0.128154	6.47	7.38378	79	38	enet	0.57	3.5e-30	5.0485	4.45e-07
GTExv8.EUR.Brain_Hypothalamus	LRRC37A2	17	46511510	46511511	0.7234	rs415430	7.46	rs169201	0.539403	9.21	7.1643	132	132	susie	0.61	1e-33	6.89276	5.47e-12
GTExv8.EUR.Brain_Hypothalamus	ARL17A	17	46579681	46579682	0.4618	rs415430	7.46	rs183211	0.377556	7.91	6.99773	139	139	susie	0.41	1e-19	6.7076	1.98e-11
GTExv8.EUR.Brain_Hypothalamus	NTN5	19	48673080	48673081	0.2812	rs281377	-6.79	rs516246	0.112	5.1	6.3476	457	457	susie	0.14	8.7e-07	6.27254	3.55e-10
GTExv8.EUR.Brain_Hypothalamus	MAMSTR	19	48719720	48719721	0.3053	rs281377	-6.79	rs838147	0.105	5.36	5.3071	440	15	enet	0.17	5.7e-08	5.13937	2.76e-07
GTExv8.EUR.Brain_Hypothalamus	NAPSB	19	50344760	50344761	0.5416	rs1274517	-6.06	rs676314	0.212	-6.63	-6.0531	399	399	susie	0.26	7.2e-12	5.83211	5.47e-09
GTExv8.EUR.Brain_Hypothalamus	IL10RB	21	33266357	33266358	0.58	rs2834158	-12.15	rs2834167	0.339525	7.32	-3.1372	443	443	susie	0.42	6e-20	-7.5894	3.21e-14
GTExv8.EUR.Brain_Nucleus_accumbens_basal_ganglia	GBA1	1	155244698	155244699	0.1749	rs35154152	8.924	rs35154152	0.00344	-3.93	8.92353	316	5	lasso	0.011	0.087	-5.79539	6.82e-09
GTExv8.EUR.Brain_Nucleus_accumbens_basal_ganglia	NUTM2B	10	79703226	79703227	0.4011	rs11201038	5.36	rs10885307	0.367776	-8.22	-5.02903	323	3	lasso	0.38	2.3e-20	5.0564	4.27e-07
GTExv8.EUR.Brain_Nucleus_accumbens_basal_ganglia	NUTM2E	10	79841357	79841358	0.633	rs11201038	5.36	rs1650187	0.374422	8.51	-4.55745	316	20	enet	0.46	5.1e-26	-5.46596	4.6e-08
GTExv8.EUR.Brain_Nucleus_accumbens_basal_ganglia	ARHGAP27	17	45434420	45434421	0.3645	rs16940665	7.48	rs17689471	0.260052	7.1	7.44903	182	182	susie	0.26	1.1e-13	7.02988	2.07e-12
GTExv8.EUR.Brain_Nucleus_accumbens_basal_ganglia	PLEKHM1	17	45490748	45490749	0.2265	rs16940665	7.48	rs11012	0.214772	6.83	5.56447	159	2	lasso	0.22	1.4e-11	6.02128	1.73e-09
GTExv8.EUR.Brain_Nucleus_accumbens_basal_ganglia	NA	17	45550334	45550335	0.6801	rs16940665	7.48	rs17689471	0.602107	-10.52	7.44903	135	135	susie	0.61	8.2e-39	-7.0356	1.98e-12
GTExv8.EUR.Brain_Nucleus_accumbens_basal_ganglia	NA	17	45585870	45585871	0.2978	rs16940665	7.48	rs17689471	0.340543	7.91	7.44903	117	117	susie	0.34	2.9e-18	7.03322	2.02e-12
GTExv8.EUR.Brain_Nucleus_accumbens_basal_ganglia	NA	17	45602339	45602340	0.3755	rs16940665	7.48	rs17689471	0.447088	9.14	7.44903	107	12	lasso	0.46	7e-26	7.44905	9.4e-14
GTExv8.EUR.Brain_Nucleus_accumbens_basal_ganglia	LINC02210	17	45620327	45620328	0.4873	rs16940665	7.48	rs17689471	0.484372	9.46	7.44903	89	26	enet	0.5	1.2e-28	6.90626	4.98e-12
GTExv8.EUR.Brain_Nucleus_accumbens_basal_ganglia	CRHR1	17	45784279	45784280	0.3101	rs16940665	7.48	rs17689471	0.036835	-4.16	7.44903	33	21	enet	0.15	3.7e-08	-5.27246	1.35e-07
GTExv8.EUR.Brain_Nucleus_accumbens_basal_ganglia	NA	17	45895629	45895630	0.3889	rs16940665	7.48	rs1876829	0.329666	-7.86	7.45277	30	5	lasso	0.35	1.9e-18	-7.03913	1.93e-12
GTExv8.EUR.Brain_Nucleus_accumbens_basal_ganglia	MAPT-IT1	17	45895782	45895783	0.0716	rs16940665	7.48	rs1876829	0.022124	3.71	7.45277	30	30	susie	0.057	0.00068	7.03844	1.94e-12
GTExv8.EUR.Brain_Nucleus_accumbens_basal_ganglia	KANSL1-AS1	17	46193575	46193576	0.4721	rs16940665	7.48	rs17689471	0.523905	10	7.44903	28	16	enet	0.55	5e-33	7.06518	1.6e-12
GTExv8.EUR.Brain_Nucleus_accumbens_basal_ganglia	MAPK8IP1P1	17	46243605	46243606	0.3233	rs16940665	7.48	rs199451	0.4331	8.95	7.31301	57	1	top1	0.43	4.7e-24	7.31301	2.61e-13
GTExv8.EUR.Brain_Nucleus_accumbens_basal_ganglia	NA	17	46260605	46260606	0.3551	rs16940665	7.48	rs199451	0.501981	9.9	7.31301	64	22	enet	0.53	5.2e-31	7.37902	1.59e-13
GTExv8.EUR.Brain_Nucleus_accumbens_basal_ganglia	NA	17	46267036	46267037	0.2217	rs16940665	7.48	rs17689471	0.343987	8.07	7.44903	64	15	lasso	0.36	4.9e-19	7.5302	5.07e-14
GTExv8.EUR.Brain_Nucleus_accumbens_basal_ganglia	LRRC37A2	17	46511510	46511511	0.7494	rs415430	7.46	rs199443	0.500726	9.64	7.41751	134	29	enet	0.59	1.1e-36	7.05199	1.76e-12
GTExv8.EUR.Brain_Nucleus_accumbens_basal_ganglia	ARL17A	17	46579681	46579682	0.389	rs415430	7.46	rs199443	0.32294	7.84	7.41751	141	37	enet	0.32	4.1e-17	6.84941	7.42e-12
GTExv8.EUR.Brain_Nucleus_accumbens_basal_ganglia	NTN5	19	48673080	48673081	0.1926	rs281377	-6.79	rs516246	0.18	6.07	6.34756	455	455	susie	0.18	1.4e-09	6.46163	1.04e-10
GTExv8.EUR.Brain_Nucleus_accumbens_basal_ganglia	FUT2	19	48695970	48695971	0.1827	rs281377	-6.79	rs8106205	0.123009	-5.87	-3.53066	452	452	susie	0.15	5.1e-08	5.99746	2e-09
GTExv8.EUR.Brain_Nucleus_accumbens_basal_ganglia	MAMSTR	19	48719720	48719721	0.2775	rs281377	-6.79	rs838147	0.110806	5.59	5.30707	438	438	susie	0.15	6.7e-08	5.5919	2.25e-08
GTExv8.EUR.Brain_Nucleus_accumbens_basal_ganglia	NAPSB	19	50344760	50344761	0.3426	rs1274517	-6.06	rs676314	0.245592	-6.72	-6.05315	399	1	top1	0.25	7.9e-13	6.05315	1.42e-09
GTExv8.EUR.Brain_Nucleus_accumbens_basal_ganglia	IL10RB	21	33266357	33266358	0.596	rs2834158	-12.15	rs2834167	0.28612	7.36	-3.13718	447	17	enet	0.41	1.9e-22	-8.77012	1.78e-18
GTExv8.EUR.Brain_Putamen_basal_ganglia	ACSL6	5	132012242	132012243	0.2194	rs2269821	-5.61	rs687429	0.126726	-4.77	-5.34457	379	1	top1	0.13	3.8e-06	5.34457	9.06e-08
GTExv8.EUR.Brain_Putamen_basal_ganglia	NUTM2B	10	79703226	79703227	0.238	rs11201038	5.36	rs10885307	0.305628	-6.9	-5.029	323	1	top1	0.31	7.6e-14	5.02903	4.93e-07
GTExv8.EUR.Brain_Putamen_basal_ganglia	PLEKHM1	17	45490748	45490749	0.2931	rs16940665	7.48	rs11012	0.167066	5.15	5.56447	157	3	lasso	0.17	5.5e-08	5.54343	2.97e-08
GTExv8.EUR.Brain_Putamen_basal_ganglia	NA	17	45550334	45550335	0.5304	rs16940665	7.48	rs17689471	0.457737	-8.41	7.44903	133	133	susie	0.46	2.7e-22	-7.02911	2.08e-12
GTExv8.EUR.Brain_Putamen_basal_ganglia	NA	17	45585870	45585871	0.4851	rs16940665	7.48	rs17689471	0.417887	8.2	7.44903	115	13	lasso	0.43	2.1e-20	7.57603	3.56e-14
GTExv8.EUR.Brain_Putamen_basal_ganglia	NA	17	45602339	45602340	0.4612	rs16940665	7.48	rs17689471	0.421662	8.11	7.44903	105	1	top1	0.42	6.6e-20	7.44903	9.4e-14
GTExv8.EUR.Brain_Putamen_basal_ganglia	LINC02210	17	45620327	45620328	0.4325	rs16940665	7.48	rs17689471	0.419828	8.21	7.44903	89	14	lasso	0.45	1.8e-21	7.2637	3.77e-13
GTExv8.EUR.Brain_Putamen_basal_ganglia	CRHR1	17	45784279	45784280	0.1087	rs16940665	7.48	rs8072451	0.056524	-3.35	7.38378	33	1	top1	0.057	0.0018	-7.38378	1.54e-13
GTExv8.EUR.Brain_Putamen_basal_ganglia	NA	17	45895629	45895630	0.0865	rs16940665	7.48	rs8072451	0.108062	-4.37	7.38378	30	1	top1	0.11	2e-05	-7.38378	1.54e-13
GTExv8.EUR.Brain_Putamen_basal_ganglia	KANSL1-AS1	17	46193575	46193576	0.5625	rs16940665	7.48	rs17689471	0.529694	9.14	7.44903	28	28	susie	0.55	6.6e-28	7.01288	2.33e-12
GTExv8.EUR.Brain_Putamen_basal_ganglia	MAPK8IP1P1	17	46243605	46243606	0.339	rs16940665	7.48	rs199451	0.416879	8.12	7.31301	57	1	top1	0.42	1.2e-19	7.31301	2.61e-13
GTExv8.EUR.Brain_Putamen_basal_ganglia	NA	17	46260605	46260606	0.5395	rs16940665	7.48	rs199451	0.510059	9.06	7.31301	64	64	susie	0.52	3.3e-26	7.31452	2.58e-13
GTExv8.EUR.Brain_Putamen_basal_ganglia	NA	17	46267036	46267037	0.1878	rs16940665	7.48	rs199451	0.254191	6.69	7.31301	64	64	susie	0.27	2.5e-12	7.43479	1.05e-13
GTExv8.EUR.Brain_Putamen_basal_ganglia	LRRC37A2	17	46511510	46511511	0.5627	rs415430	7.46	rs169201	0.52317	8.95	7.1643	134	32	enet	0.55	7.8e-28	7.19636	6.18e-13
GTExv8.EUR.Brain_Putamen_basal_ganglia	ARL17A	17	46579681	46579682	0.3005	rs415430	7.46	rs199451	0.221564	6.17	7.31301	141	1	top1	0.22	5e-10	7.31301	2.61e-13
GTExv8.EUR.Brain_Putamen_basal_ganglia	NTN5	19	48673080	48673081	0.3664	rs281377	-6.79	rs602662	0.119112	4.57	6.13574	454	454	susie	0.12	6.9e-06	6.15673	7.43e-10
GTExv8.EUR.Brain_Putamen_basal_ganglia	FUT2	19	48695970	48695971	0.293	rs281377	-6.79	rs632111	0.093708	5	6.07546	451	451	susie	0.13	2.4e-06	6.33657	2.35e-10
GTExv8.EUR.Brain_Putamen_basal_ganglia	MAMSTR	19	48719720	48719721	0.3609	rs281377	-6.79	rs8106205	0.150867	-5.97	-3.53066	437	437	susie	0.19	1.1e-08	6.17353	6.68e-10
GTExv8.EUR.Brain_Putamen_basal_ganglia	NAPSB	19	50344760	50344761	0.6169	rs1274517	-6.06	rs676314	0.342122	-7.31	-6.05315	398	29	enet	0.38	1.4e-17	4.96045	7.03e-07
GTExv8.EUR.Brain_Putamen_basal_ganglia	IL10RB	21	33266357	33266358	0.354	rs2834158	-12.15	rs2834167	0.246	6.47	-3.13718	447	447	susie	0.27	3e-12	-6.9899	2.75e-12
GTExv8.EUR.Brain_Spinal_cord_cervical_c-1	NA	10	79660890	79660891	0.2097	rs11201038	5.36	rs10885307	0.216153	-5.25	-5.02903	335	335	susie	0.22	8.8e-08	5.06148	4.16e-07
GTExv8.EUR.Brain_Spinal_cord_cervical_c-1	NUTM2B	10	79703226	79703227	0.2609	rs11201038	5.36	rs10885307	0.260961	-5.71	-5.02903	323	323	susie	0.27	1.5e-09	5.02903	4.93e-07
GTExv8.EUR.Brain_Spinal_cord_cervical_c-1	NUTM2B-AS1	10	79825781	79825782	0.4164	rs11201038	5.36	rs10885307	0.344267	-6.35	-5.02903	318	7	enet	0.35	1.4e-12	5.06915	4e-07
GTExv8.EUR.Brain_Spinal_cord_cervical_c-1	NUTM2E	10	79841357	79841358	0.6462	rs11201038	5.36	rs10885307	0.368777	6.5	-5.02903	316	1	top1	0.37	3.8e-13	-5.02903	4.93e-07
GTExv8.EUR.Brain_Spinal_cord_cervical_c-1	NA	17	45550334	45550335	0.6447	rs16940665	7.48	rs17689471	0.480454	-7.53	7.44903	134	19	lasso	0.49	1.2e-18	-7.51876	5.53e-14
GTExv8.EUR.Brain_Spinal_cord_cervical_c-1	NA	17	45585870	45585871	0.4581	rs16940665	7.48	rs17689471	0.300706	6.05	7.44903	116	116	susie	0.31	5.4e-11	7.03674	1.97e-12
GTExv8.EUR.Brain_Spinal_cord_cervical_c-1	NA	17	45592620	45592621	0.2346	rs16940665	7.48	rs1876829	0.230018	5.25	7.45277	111	111	susie	0.23	3.2e-08	7.02049	2.21e-12
GTExv8.EUR.Brain_Spinal_cord_cervical_c-1	NA	17	45602339	45602340	0.4531	rs16940665	7.48	rs17689471	0.32752	6.15	7.44903	107	13	lasso	0.34	5.8e-12	7.27731	3.41e-13
GTExv8.EUR.Brain_Spinal_cord_cervical_c-1	LINC02210	17	45620327	45620328	0.6475	rs16940665	7.48	rs17689471	0.517333	7.75	7.44903	89	11	lasso	0.53	3.3e-20	7.28288	3.27e-13
GTExv8.EUR.Brain_Spinal_cord_cervical_c-1	CRHR1	17	45784279	45784280	0.1619	rs16940665	7.48	rs173365	0.017399	-3.31	5.21021	33	33	susie	0.032	0.031	-7.08893	1.35e-12
GTExv8.EUR.Brain_Spinal_cord_cervical_c-1	NA	17	45895629	45895630	0.2247	rs16940665	7.48	rs16940665	0.182385	-5.01	7.47505	30	30	susie	0.19	5.8e-07	-7.04239	1.89e-12
GTExv8.EUR.Brain_Spinal_cord_cervical_c-1	KANSL1-AS1	17	46193575	46193576	0.4172	rs16940665	7.48	rs16940665	0.384854	6.8	7.47505	28	28	susie	0.39	4.9e-14	7.09297	1.31e-12
GTExv8.EUR.Brain_Spinal_cord_cervical_c-1	MAPK8IP1P1	17	46243605	46243606	0.2621	rs16940665	7.48	rs199451	0.303745	6.33	7.31301	56	56	susie	0.32	4e-11	7.36116	1.82e-13
GTExv8.EUR.Brain_Spinal_cord_cervical_c-1	NA	17	46260605	46260606	0.3381	rs16940665	7.48	rs199451	0.431977	7.11	7.31301	63	1	top1	0.43	9e-16	7.31301	2.61e-13
GTExv8.EUR.Brain_Spinal_cord_cervical_c-1	NA	17	46267036	46267037	0.0923	rs16940665	7.48	rs199451	0.0644	3.89	7.31301	63	1	top1	0.064	0.0036	7.31301	2.61e-13
GTExv8.EUR.Brain_Spinal_cord_cervical_c-1	LRRC37A2	17	46511510	46511511	0.8186	rs415430	7.46	rs169201	0.353504	6.62	7.1643	133	11	lasso	0.41	5e-15	6.83557	8.17e-12
GTExv8.EUR.Brain_Spinal_cord_cervical_c-1	NTN5	19	48673080	48673081	0.219	rs281377	-6.79	rs973579	0.086	4.01	5.3099	454	1	top1	0.086	0.00086	5.30988	1.1e-07
GTExv8.EUR.Brain_Spinal_cord_cervical_c-1	MAMSTR	19	48719720	48719721	0.265	rs281377	-6.79	rs2307019	0.114	-4.75	-5.8772	437	437	susie	0.16	5.3e-06	5.66202	1.5e-08
GTExv8.EUR.Brain_Spinal_cord_cervical_c-1	NAPSB	19	50344760	50344761	0.678	rs1274517	-6.06	rs676314	0.382	-6.74	-6.0531	397	1	top1	0.38	1.1e-13	6.05315	1.42e-09
GTExv8.EUR.Brain_Substantia_nigra	NUTM2B	10	79703226	79703227	0.347	rs11201038	5.36	rs10885307	0.18395	-5.02	-5.02903	323	323	susie	0.22	4.6e-07	5.3045	1.13e-07
GTExv8.EUR.Brain_Substantia_nigra	NA	17	45550334	45550335	0.6643	rs16940665	7.48	rs17689471	0.554243	-7.49	7.44903	137	1	top1	0.55	4.1e-19	-7.44903	9.4e-14
GTExv8.EUR.Brain_Substantia_nigra	NA	17	45585870	45585871	0.4258	rs16940665	7.48	rs17689471	0.334427	5.9	7.44903	119	11	lasso	0.34	1.4e-10	7.44918	9.39e-14
GTExv8.EUR.Brain_Substantia_nigra	NA	17	45602339	45602340	0.4795	rs16940665	7.48	rs17689471	0.339403	6.01	7.44903	110	110	susie	0.35	6.8e-11	7.02543	2.13e-12
GTExv8.EUR.Brain_Substantia_nigra	LINC02210	17	45620327	45620328	0.5256	rs16940665	7.48	rs17689471	0.498392	7.09	7.44903	92	1	top1	0.5	1.4e-16	7.44903	9.4e-14
GTExv8.EUR.Brain_Substantia_nigra	MAPT-IT1	17	45895782	45895783	0.1306	rs16940665	7.48	rs11012	0.021252	3.25	5.56447	31	31	susie	0.044	0.02	7.08318	1.41e-12
GTExv8.EUR.Brain_Substantia_nigra	KANSL1-AS1	17	46193575	46193576	0.5104	rs16940665	7.48	rs17689471	0.445649	6.69	7.44903	29	12	lasso	0.47	2e-15	7.41419	1.22e-13
GTExv8.EUR.Brain_Substantia_nigra	MAPK8IP1P1	17	46243605	46243606	0.3641	rs16940665	7.48	rs17689471	0.383792	6.33	7.44903	59	20	enet	0.39	1.8e-12	7.20601	5.76e-13
GTExv8.EUR.Brain_Substantia_nigra	NA	17	46260605	46260606	0.3814	rs16940665	7.48	rs199451	0.453902	6.72	7.31301	66	1	top1	0.45	9.5e-15	7.31301	2.61e-13
GTExv8.EUR.Brain_Substantia_nigra	NA	17	46267036	46267037	0.1924	rs16940665	7.48	rs17689471	0.054867	3.72	7.44903	66	66	susie	0.061	0.0074	7.2414	4.44e-13
GTExv8.EUR.Brain_Substantia_nigra	LRRC37A	17	46292732	46292733	0.6719	rs16940665	7.48	rs17689471	0.115638	4.45	7.44903	79	23	lasso	0.35	4.1e-11	5.36253	8.21e-08
GTExv8.EUR.Brain_Substantia_nigra	LRRC37A2	17	46511510	46511511	0.5304	rs415430	7.46	rs169201	0.401527	6.44	7.1643	136	1	top1	0.4	9e-13	7.1643	7.82e-13
GTExv8.EUR.Brain_Substantia_nigra	ARL17A	17	46579681	46579682	0.2131	rs415430	7.46	rs183211	0.138203	3.96	6.99773	143	1	top1	0.14	8.3e-05	6.99773	2.6e-12
GTExv8.EUR.Brain_Substantia_nigra	NTN5	19	48673080	48673081	0.406	rs281377	-6.79	rs676388	0.2209	4.81	6.13244	455	1	top1	0.22	4.8e-07	6.13244	8.65e-10
GTExv8.EUR.Brain_Substantia_nigra	NAPSB	19	50344760	50344761	0.588	rs1274517	-6.06	rs676314	0.324633	-5.99	-6.05315	401	401	susie	0.34	1.3e-10	5.93362	2.96e-09
GTExv8.EUR.Breast_Mammary_Tissue	NA	1	65067736	65067737	0.1076	rs3014983	-5.76	rs11579758	0.00623	-3.92	-5.70151	431	431	susie	0.022	0.0038	5.1784	2.24e-07
GTExv8.EUR.Breast_Mammary_Tissue	THBS3-AS1	1	155195003	155195004	0.1599	rs35154152	8.92	rs35154152	-0.000163	3.71	8.92353	338	2	lasso	0.013	0.022	7.33777	2.17e-13
GTExv8.EUR.Breast_Mammary_Tissue	SACM1L	3	45689185	45689186	0.1891	rs17713054	-29.06	rs2062131	-0.002453	3.47	-3.8174	473	44	enet	0.03	0.00097	-8.38041	5.27e-17
GTExv8.EUR.Breast_Mammary_Tissue	SLC6A20	3	45796534	45796535	0.1311	rs17713054	-29.06	rs17763742	0.047707	4.76	-28.4958	452	1	top1	0.048	3.8e-05	-28.4958	1.32e-178
GTExv8.EUR.Breast_Mammary_Tissue	NA	7	22881349	22881350	0.3979	rs2286498	4.5	rs717624	0.159	-7.45	-4.42885	478	51	enet	0.2	7.1e-18	5.00535	5.58e-07
GTExv8.EUR.Breast_Mammary_Tissue	HIP1	7	75738961	75738962	0.2354	rs12534422	-5.68	rs1179620	0.115	6.55	-5.1703	263	5	lasso	0.14	2.8e-12	-5.05855	4.22e-07
GTExv8.EUR.Breast_Mammary_Tissue	ABO	9	133275213	133275214	0.2432	rs495828	-6.72	rs651007	0.061183	6.08	-6.69114	564	564	susie	0.15	2.2e-13	-5.53969	3.03e-08
GTExv8.EUR.Breast_Mammary_Tissue	NA	10	79660890	79660891	0.2732	rs11201038	5.36	rs10885307	0.261491	-9.33	-5.02903	334	1	top1	0.26	1.5e-23	5.02903	4.93e-07
GTExv8.EUR.Breast_Mammary_Tissue	NA	10	79682995	79682996	0.1563	rs11201038	5.36	rs10885307	0.09405	-5.69	-5.02903	330	330	susie	0.096	5.6e-09	4.91971	8.67e-07
GTExv8.EUR.Breast_Mammary_Tissue	NA	10	79684094	79684095	0.2603	rs11201038	5.36	rs10885307	0.166229	-7.48	-5.02903	330	330	susie	0.17	4.4e-15	4.935	8.02e-07
GTExv8.EUR.Breast_Mammary_Tissue	NUTM2B	10	79703226	79703227	0.2603	rs11201038	5.36	rs10885307	0.209228	-8.42	-5.02903	322	1	top1	0.21	1.2e-18	5.02903	4.93e-07
GTExv8.EUR.Breast_Mammary_Tissue	SLC22A31	16	89201663	89201664	0.3251	rs11646135	-6.58	rs11646135	0.200064	8.59	-6.5849	415	415	susie	0.24	1.3e-21	-5.0805	3.76e-07
GTExv8.EUR.Breast_Mammary_Tissue	PLEKHM1	17	45490748	45490749	0.1387	rs16940665	7.48	rs11012	0.071395	5.01	5.56447	158	1	top1	0.071	5.2e-07	5.56447	2.63e-08
GTExv8.EUR.Breast_Mammary_Tissue	NA	17	45550334	45550335	0.5382	rs16940665	7.48	rs1876829	0.613221	-14.21	7.45277	134	1	top1	0.61	1.2e-69	-7.45277	9.14e-14
GTExv8.EUR.Breast_Mammary_Tissue	NA	17	45585870	45585871	0.4428	rs16940665	7.48	rs17689471	0.569173	13.67	7.44903	116	1	top1	0.57	5.7e-62	7.44903	9.4e-14
GTExv8.EUR.Breast_Mammary_Tissue	NA	17	45592620	45592621	0.289	rs16940665	7.48	rs17689471	0.402002	11.5	7.44903	111	1	top1	0.4	1.3e-38	7.44903	9.4e-14
GTExv8.EUR.Breast_Mammary_Tissue	NA	17	45602339	45602340	0.3928	rs16940665	7.48	rs1876829	0.538963	13.33	7.45277	107	16	enet	0.54	3e-57	7.05285	1.75e-12
GTExv8.EUR.Breast_Mammary_Tissue	LINC02210	17	45620327	45620328	0.6175	rs16940665	7.48	rs17689471	0.697604	15.15	7.44903	89	5	lasso	0.7	2.9e-87	7.42181	1.16e-13
GTExv8.EUR.Breast_Mammary_Tissue	CRHR1	17	45784279	45784280	0.1065	rs16940665	7.48	rs17689471	0.207669	8.34	7.44903	33	33	susie	0.21	1.6e-18	7.02686	2.11e-12
GTExv8.EUR.Breast_Mammary_Tissue	NA	17	45910778	45910779	0.0277	rs16940665	7.48	rs1876829	-0.001282	-3.04	7.45277	30	30	susie	0.011	0.032	-7.06225	1.64e-12
GTExv8.EUR.Breast_Mammary_Tissue	KANSL1-AS1	17	46193575	46193576	0.4666	rs16940665	7.48	rs17689471	0.570843	13.7	7.44903	28	4	lasso	0.57	2.8e-62	7.47082	7.97e-14
GTExv8.EUR.Breast_Mammary_Tissue	MAPK8IP1P1	17	46243605	46243606	0.2662	rs16940665	7.48	rs169201	0.490118	12.86	7.1643	57	57	susie	0.5	4e-51	7.27375	3.5e-13
GTExv8.EUR.Breast_Mammary_Tissue	NA	17	46260605	46260606	0.3814	rs16940665	7.48	rs199451	0.563918	13.84	7.31301	64	7	lasso	0.59	6.4e-66	7.49019	6.88e-14
GTExv8.EUR.Breast_Mammary_Tissue	NA	17	46267036	46267037	0.0906	rs16940665	7.48	rs17689471	0.087827	5.63	7.44903	64	5	lasso	0.1	2.2e-09	6.86625	6.59e-12
GTExv8.EUR.Breast_Mammary_Tissue	LRRC37A	17	46292732	46292733	0.6331	rs16940665	7.48	rs8072451	0.197928	8.29	7.38378	77	32	enet	0.47	7.3e-48	5.1301	2.9e-07
GTExv8.EUR.Breast_Mammary_Tissue	LRRC37A2	17	46511510	46511511	0.4503	rs415430	7.46	rs169201	0.500417	12.86	7.1643	134	6	lasso	0.51	3.8e-52	7.06939	1.56e-12
GTExv8.EUR.Breast_Mammary_Tissue	WNT3	17	46833057	46833058	0.1441	rs415430	7.46	rs199498	0.056558	5.31	6.30974	255	7	lasso	0.098	3.8e-09	5.39257	6.95e-08
GTExv8.EUR.Breast_Mammary_Tissue	TYK2	19	10380675	10380676	0.1293	rs2304256	-9.78	rs280519	0.0169	-4.15	6.72886	376	1	top1	0.017	0.01	-6.72886	1.71e-11
GTExv8.EUR.Breast_Mammary_Tissue	NAPSB	19	50344760	50344761	0.2425	rs1274517	-6.06	rs676314	0.138	-7.01	-6.05315	399	399	susie	0.14	9.9e-13	6.02468	1.69e-09
GTExv8.EUR.Breast_Mammary_Tissue	IL10RB	21	33266357	33266358	0.261	rs2834158	-12.15	rs11911133	0.032852	6.08	-11.7037	446	32	enet	0.12	4.6e-11	-11.4128	3.61e-30
GTExv8.EUR.Cells_Cultured_fibroblasts	MUC1	1	155192915	155192916	0.1723	rs35154152	8.924	rs4971092	0.0159	4.54	-2.72384	338	338	susie	0.051	2.7e-06	-5.19552	2.04e-07
GTExv8.EUR.Cells_Cultured_fibroblasts	SACM1L	3	45689185	45689186	0.0972	rs17713054	-29.06	rs2251021	0.007296	4.15	-3.58	473	12	enet	0.0099	0.026	-7.77	8.03e-15
GTExv8.EUR.Cells_Cultured_fibroblasts	CXCR6	3	45940932	45940933	0.0791	rs17713054	-29.06	rs3796375	0.032112	5.5	2.62	434	434	susie	0.04	3e-05	5.59	2.22e-08
GTExv8.EUR.Cells_Cultured_fibroblasts	FYCO1	3	45995823	45995824	0.3675	rs17713054	-29.06	rs7652331	0.28434	10.83	-8.42	449	449	susie	0.3	6.7e-33	-7.64	2.09e-14
GTExv8.EUR.Cells_Cultured_fibroblasts	CCR1	3	46208395	46208396	0.1546	rs17713054	-29.06	rs13092160	0.137137	8.26	-15.2	465	465	susie	0.15	6.3e-16	-14.2	9.96e-46
GTExv8.EUR.Cells_Cultured_fibroblasts	NA	10	79682995	79682996	0.2002	rs11201038	5.36	rs10885307	0.0837	-6.64	-5.02903	330	9	enet	0.11	6e-12	4.97326	6.58e-07
GTExv8.EUR.Cells_Cultured_fibroblasts	NA	10	79684094	79684095	0.2751	rs11201038	5.36	rs10885307	0.168	-9.1	-5.02903	330	34	enet	0.22	3.1e-23	5.60848	2.04e-08
GTExv8.EUR.Cells_Cultured_fibroblasts	NUTM2B	10	79703226	79703227	0.4578	rs11201038	5.36	rs10885307	0.245	-10.04	-5.02903	322	21	enet	0.25	1.6e-27	5.27462	1.33e-07
GTExv8.EUR.Cells_Cultured_fibroblasts	LOC642361	10	79825901	79825902	0.1817	rs11201038	5.36	rs12220980	0.0485	6.22	-2.21165	317	12	enet	0.1	5.4e-11	-4.94555	7.59e-07
GTExv8.EUR.Cells_Cultured_fibroblasts	NA	10	79906604	79906605	0.1172	rs11201038	5.36	rs11201011	0.103	-6.77	4.96686	307	1	top1	0.1	2.3e-11	-4.96686	6.8e-07
GTExv8.EUR.Cells_Cultured_fibroblasts	OAS3	12	112938351	112938352	0.4906	rs2660	6.2	rs10774676	0.501	-14.35	5.51473	414	414	susie	0.51	4.8e-64	-5.51806	3.43e-08
GTExv8.EUR.Cells_Cultured_fibroblasts	PLEKHM1	17	45490748	45490749	0.0797	rs16940665	7.48	rs11012	0.0978	6.5	5.56447	158	1	top1	0.098	8.1e-11	5.56447	2.63e-08
GTExv8.EUR.Cells_Cultured_fibroblasts	NA	17	45550334	45550335	0.5828	rs16940665	7.48	rs1876829	0.623	-15.85	7.45277	134	134	susie	0.62	2.9e-87	-6.99646	2.63e-12
GTExv8.EUR.Cells_Cultured_fibroblasts	NA	17	45585870	45585871	0.4123	rs16940665	7.48	rs17689471	0.515	14.45	7.44903	116	5	lasso	0.52	8.6e-66	7.4685	8.11e-14
GTExv8.EUR.Cells_Cultured_fibroblasts	NA	17	45592620	45592621	0.267	rs16940665	7.48	rs8072451	0.321	11.52	7.38378	111	111	susie	0.32	5.3e-36	7.09228	1.32e-12
GTExv8.EUR.Cells_Cultured_fibroblasts	NA	17	45602339	45602340	0.4819	rs16940665	7.48	rs17689471	0.591	15.56	7.44903	108	5	lasso	0.6	2e-82	7.50144	6.31e-14
GTExv8.EUR.Cells_Cultured_fibroblasts	KANSL1-AS1	17	46193575	46193576	0.467	rs16940665	7.48	rs17689882	0.607	15.66	7.37964	29	17	enet	0.61	1.3e-83	7.03554	1.98e-12
GTExv8.EUR.Cells_Cultured_fibroblasts	KANSL1	17	46225388	46225389	0.3451	rs16940665	7.48	rs199439	0.128	7.81	7.26323	46	16	enet	0.2	2.9e-21	5.07223	3.93e-07
GTExv8.EUR.Cells_Cultured_fibroblasts	NA	17	46260605	46260606	0.4552	rs16940665	7.48	rs169201	0.658	16.34	7.1643	65	12	lasso	0.67	4.6e-100	7.39876	1.37e-13
GTExv8.EUR.Cells_Cultured_fibroblasts	NA	17	46267036	46267037	0.117	rs16940665	7.48	rs8072451	0.121	7.07	7.38378	65	1	top1	0.12	3.8e-13	7.38378	1.54e-13
GTExv8.EUR.Cells_Cultured_fibroblasts	LRRC37A2	17	46511510	46511511	0.6013	rs415430	7.46	rs169201	0.325	11.57	7.1643	135	135	susie	0.43	1.9e-51	6.33825	2.32e-10
GTExv8.EUR.Cells_Cultured_fibroblasts	NSF	17	46590668	46590669	0.0854	rs415430	7.46	rs199439	0.0534	5.55	7.26323	146	146	susie	0.056	8.7e-07	7.40495	1.31e-13
GTExv8.EUR.Cells_Cultured_fibroblasts	FUT2	19	48695970	48695971	0.1317	rs281377	-6.79	rs516246	0.052818	-5.31	6.34756	456	456	susie	0.058	5.7e-07	-6.10703	1.02e-09
GTExv8.EUR.Cells_Cultured_fibroblasts	MAMSTR	19	48719720	48719721	0.0916	rs281377	-6.79	rs281393	0.003843	-4.17	-5.8986	442	442	susie	0.0078	0.042	6.28238	3.33e-10
GTExv8.EUR.Cells_Cultured_fibroblasts	RASIP1	19	48740720	48740721	0.2977	rs281377	-6.79	rs973579	0.319938	11.43	5.30988	436	11	enet	0.34	6.2e-38	6.0173	1.77e-09
GTExv8.EUR.Cells_Cultured_fibroblasts	IFNAR2	21	33229900	33229901	0.2808	rs2834158	-12.15	rs1131964	0.0963	7.09	9.56893	451	42	enet	0.15	5.5e-16	8.62842	6.22e-18
GTExv8.EUR.Cells_Cultured_fibroblasts	IL10RB	21	33266357	33266358	0.3778	rs2834158	-12.15	rs2834158	0.17514	-8.55	-12.1492	445	39	enet	0.21	4.1e-22	6.44666	1.14e-10
GTExv8.EUR.Cells_Cultured_fibroblasts	IFNAR1	21	33324476	33324477	0.5002	rs2834158	-12.15	rs12483293	0.21396	9.89	3.26348	435	46	enet	0.32	2.9e-36	5.61472	1.97e-08
GTExv8.EUR.Cells_EBV-transformed_lymphocytes	LZTFL1	3	45916041	45916042	0.196	rs17713054	-29.06	rs1545985	0.071606	-3.96	-8.05046	438	2	lasso	0.089	0.00077	7.13233	9.87e-13
GTExv8.EUR.Cells_EBV-transformed_lymphocytes	NA	10	79660890	79660891	0.374	rs11201038	5.36	rs10885307	0.257095	-5.45	-5.029	334	1	top1	0.26	6e-09	5.02903	4.93e-07
GTExv8.EUR.Cells_EBV-transformed_lymphocytes	NA	10	79682995	79682996	0.4377	rs11201038	5.36	rs10885307	0.264743	-5.56	-5.029	330	1	top1	0.26	3.3e-09	5.02903	4.93e-07
GTExv8.EUR.Cells_EBV-transformed_lymphocytes	NA	10	79684094	79684095	0.2421	rs11201038	5.36	rs10885307	0.317566	-6.1	-5.029	330	330	susie	0.32	4.4e-11	5.02914	4.93e-07
GTExv8.EUR.Cells_EBV-transformed_lymphocytes	NUTM2B	10	79703226	79703227	0.2618	rs11201038	5.36	rs10885307	0.305764	-6	-5.029	322	1	top1	0.31	1.3e-10	5.02903	4.93e-07
GTExv8.EUR.Cells_EBV-transformed_lymphocytes	NA	12	132550728	132550729	0.345	rs10870551	6.39	rs10870551	0.192083	5.02	6.3864	299	1	top1	0.19	7.2e-07	6.3864	1.7e-10
GTExv8.EUR.Cells_EBV-transformed_lymphocytes	SLC22A31	16	89201663	89201664	0.239	rs11646135	-6.58	rs4530136	0.035202	3.73	-5.48885	411	411	susie	0.058	0.006	-5.29888	1.17e-07
GTExv8.EUR.Cells_EBV-transformed_lymphocytes	ARHGAP27	17	45434420	45434421	0.328	rs16940665	7.48	rs17689471	0.075576	-5.31	7.44903	180	180	susie	0.21	1.4e-07	-7.02086	2.2e-12
GTExv8.EUR.Cells_EBV-transformed_lymphocytes	NA	17	45452843	45452844	0.176	rs16940665	7.48	rs17689471	0.128773	-4.02	7.44903	176	1	top1	0.13	5.6e-05	-7.44903	9.4e-14
GTExv8.EUR.Cells_EBV-transformed_lymphocytes	NA	17	45550334	45550335	0.756	rs16940665	7.48	rs17689471	0.57282	-8.1	7.44903	133	31	enet	0.58	6.7e-23	-6.86151	6.81e-12
GTExv8.EUR.Cells_EBV-transformed_lymphocytes	NA	17	45585870	45585871	0.504	rs16940665	7.48	rs17689471	0.391861	6.81	7.44903	115	1	top1	0.39	7.4e-14	7.44903	9.4e-14
GTExv8.EUR.Cells_EBV-transformed_lymphocytes	NA	17	45592620	45592621	0.382	rs16940665	7.48	rs17689471	0.242245	5.33	7.44903	110	1	top1	0.24	1.8e-08	7.44903	9.4e-14
GTExv8.EUR.Cells_EBV-transformed_lymphocytes	NA	17	45602339	45602340	0.645	rs16940665	7.48	rs17689471	0.481289	7.41	7.44903	105	15	enet	0.5	2.1e-18	6.84686	7.55e-12
GTExv8.EUR.Cells_EBV-transformed_lymphocytes	LINC02210	17	45620327	45620328	0.501	rs16940665	7.48	rs17689471	0.354672	6.42	7.44903	89	1	top1	0.35	2.1e-12	7.44903	9.4e-14
GTExv8.EUR.Cells_EBV-transformed_lymphocytes	KANSL1-AS1	17	46193575	46193576	0.442	rs16940665	7.48	rs17689471	0.427977	6.99	7.44903	28	13	lasso	0.43	2.3e-15	7.44916	9.39e-14
GTExv8.EUR.Cells_EBV-transformed_lymphocytes	NA	17	46260605	46260606	0.512	rs16940665	7.48	rs169201	0.447741	7.66	7.1643	62	62	susie	0.49	4.6e-18	7.27605	3.44e-13
GTExv8.EUR.Cells_EBV-transformed_lymphocytes	NA	17	46267036	46267037	0.182	rs16940665	7.48	rs169201	0.140141	4.49	7.1643	62	1	top1	0.14	2.6e-05	7.1643	7.82e-13
GTExv8.EUR.Cells_EBV-transformed_lymphocytes	LRRC37A2	17	46511510	46511511	0.473	rs415430	7.46	rs169201	0.161847	5.49	7.1643	132	18	enet	0.26	3.5e-09	6.03662	1.57e-09
GTExv8.EUR.Cells_EBV-transformed_lymphocytes	WNT3	17	46833057	46833058	0.18	rs415430	7.46	rs199520	0.044781	3.77	7.2349	253	253	susie	0.062	0.0044	7.2436	4.37e-13
GTExv8.EUR.Colon_Sigmoid	FUBP1	1	77979109	77979110	0.1066	rs12758374	4.24	rs12049202	-0.00336	-3.5	-3.94593	331	331	susie	0.016	0.022	5.09591	3.47e-07
GTExv8.EUR.Colon_Sigmoid	NA	10	79660890	79660891	0.4176	rs11201038	5.36	rs1650187	0.263468	-9.18	-4.55745	335	5	enet	0.35	2.1e-26	5.31507	1.07e-07
GTExv8.EUR.Colon_Sigmoid	NA	10	79682995	79682996	0.1869	rs11201038	5.36	rs10885307	0.134718	-6.32	-5.02903	331	331	susie	0.15	2.1e-11	5.166	2.39e-07
GTExv8.EUR.Colon_Sigmoid	NUTM2B	10	79703226	79703227	0.1852	rs11201038	5.36	rs10885307	0.184568	-7.23	-5.02903	323	2	lasso	0.19	5.8e-14	5.14296	2.7e-07
GTExv8.EUR.Colon_Sigmoid	SLC22A31	16	89201663	89201664	0.1946	rs11646135	-6.58	rs4530136	0.142	6.43	-5.48885	415	11	enet	0.14	8.7e-11	-5.4135	6.18e-08
GTExv8.EUR.Colon_Sigmoid	NA	17	45531576	45531577	0.1409	rs16940665	7.48	rs1876829	0.12	5.79	7.45277	142	1	top1	0.12	4e-09	7.45277	9.14e-14
GTExv8.EUR.Colon_Sigmoid	NA	17	45550334	45550335	0.5765	rs16940665	7.48	rs17689471	0.659	-13.24	7.44903	135	1	top1	0.66	6.7e-64	-7.44903	9.4e-14
GTExv8.EUR.Colon_Sigmoid	NA	17	45585870	45585871	0.4693	rs16940665	7.48	rs17689471	0.576	12.37	7.44903	117	1	top1	0.58	2.5e-51	7.44903	9.4e-14
GTExv8.EUR.Colon_Sigmoid	NA	17	45592620	45592621	0.3809	rs16940665	7.48	rs17689471	0.508	11.63	7.44903	112	1	top1	0.51	1e-42	7.44903	9.4e-14
GTExv8.EUR.Colon_Sigmoid	NA	17	45602339	45602340	0.4012	rs16940665	7.48	rs17689471	0.551	12.1	7.44903	107	14	lasso	0.55	1.8e-48	7.2589	3.9e-13
GTExv8.EUR.Colon_Sigmoid	CRHR1	17	45784279	45784280	0.0268	rs16940665	7.48	rs11012	0.0398	3.9	5.56447	33	1	top1	0.04	0.00063	5.56447	2.63e-08
GTExv8.EUR.Colon_Sigmoid	MAPT	17	45894381	45894382	0.3271	rs16940665	7.48	rs17689471	0.281	-8.82	7.44903	30	4	lasso	0.32	6.9e-24	-7.27987	3.34e-13
GTExv8.EUR.Colon_Sigmoid	KANSL1-AS1	17	46193575	46193576	0.4445	rs16940665	7.48	rs17689471	0.627	12.89	7.44903	28	1	top1	0.63	1.2e-58	7.44903	9.4e-14
GTExv8.EUR.Colon_Sigmoid	MAPK8IP1P1	17	46243605	46243606	0.4034	rs16940665	7.48	rs17689471	0.577	12.4	7.44903	55	1	top1	0.58	1.7e-51	7.44903	9.4e-14
GTExv8.EUR.Colon_Sigmoid	NA	17	46260605	46260606	0.4584	rs16940665	7.48	rs17689471	0.6	12.63	7.44903	62	1	top1	0.6	1.2e-54	7.44903	9.4e-14
GTExv8.EUR.Colon_Sigmoid	NA	17	46267036	46267037	0.1189	rs16940665	7.48	rs17689471	0.174	7.04	7.44903	62	1	top1	0.17	7.3e-13	7.44903	9.4e-14
GTExv8.EUR.Colon_Sigmoid	LRRC37A	17	46292732	46292733	0.723	rs16940665	7.48	rs17689471	0.219	7.68	7.44903	75	75	susie	0.49	3.6e-41	5.06353	4.12e-07
GTExv8.EUR.Colon_Sigmoid	LRRC37A2	17	46511510	46511511	0.5719	rs415430	7.46	rs169201	0.499	11.62	7.1643	132	8	lasso	0.52	9.6e-44	6.9722	3.12e-12
GTExv8.EUR.Colon_Sigmoid	ARL17A	17	46579681	46579682	0.35	rs415430	7.46	rs183211	0.113	6.78	6.99773	139	8	lasso	0.21	4.2e-15	5.46985	4.5e-08
GTExv8.EUR.Colon_Sigmoid	WNT3	17	46833057	46833058	0.1975	rs415430	7.46	rs199501	0.147	6.69	7.07575	254	1	top1	0.15	5.6e-11	7.07575	1.49e-12
GTExv8.EUR.Colon_Sigmoid	DPP9	19	4724672	4724673	0.144	rs12610495	-15.06	rs8101703	0.162916	6.67	5.7183	420	1	top1	0.16	4.6e-12	5.7183	1.08e-08
GTExv8.EUR.Colon_Sigmoid	MAMSTR	19	48719720	48719721	0.0911	rs281377	-6.79	rs516246	0.04502	4.62	6.34756	440	440	susie	0.058	4.4e-05	6.29441	3.09e-10
GTExv8.EUR.Colon_Sigmoid	RASIP1	19	48740720	48740721	0.2743	rs281377	-6.79	rs973579	0.159272	6.93	5.30988	435	1	top1	0.16	8.2e-12	5.30988	1.1e-07
GTExv8.EUR.Colon_Sigmoid	IL10RB	21	33266357	33266358	0.171	rs2834158	-12.15	rs999788	0.1026	6.11	-3.3371	446	18	enet	0.12	2.7e-09	-6.57	5.03e-11
GTExv8.EUR.Colon_Sigmoid	LINC00649	21	33917012	33917013	0.1852	rs2236645	-7.19	rs2834310	0.10459	6.02	5.0745	393	393	susie	0.12	7e-09	4.9151	8.87e-07
GTExv8.EUR.Colon_Transverse	XCR1	3	46027741	46027742	0.1168	rs17713054	-29.06	rs6764042	0.067	5.4	-13.0913	450	450	susie	0.067	3.8e-06	-12.6	2.31e-36
GTExv8.EUR.Colon_Transverse	NA	10	79660890	79660891	0.4473	rs11201038	5.36	rs10885307	0.366226	-10.43	-5.029	334	36	enet	0.41	3.6e-35	5.30196	1.15e-07
GTExv8.EUR.Colon_Transverse	NA	10	79682995	79682996	0.3598	rs11201038	5.36	rs10885307	0.246119	-8.64	-5.029	330	1	top1	0.25	6.9e-20	5.02903	4.93e-07
GTExv8.EUR.Colon_Transverse	NA	10	79684094	79684095	0.5029	rs11201038	5.36	rs10885307	0.229505	-8.81	-5.029	330	31	enet	0.28	1.2e-22	5.0177	5.23e-07
GTExv8.EUR.Colon_Transverse	SLC22A31	16	89201663	89201664	0.3633	rs11646135	-6.58	rs4530136	0.28714	9.23	-5.48885	414	9	lasso	0.32	3.9e-26	-5.55559	2.77e-08
GTExv8.EUR.Colon_Transverse	IKZF3	17	39864187	39864188	0.0631	rs8075668	-4.62	rs3859192	-0.000725	-3.89	4.37478	292	292	susie	0.024	0.0048	-5.28039	1.29e-07
GTExv8.EUR.Colon_Transverse	NA	17	45531576	45531577	0.164	rs16940665	7.48	rs17689882	0.05659	5.03	7.37964	143	29	enet	0.12	3.6e-10	5.46363	4.66e-08
GTExv8.EUR.Colon_Transverse	NA	17	45550334	45550335	0.6252	rs16940665	7.48	rs17689882	0.706759	-14.44	7.37964	136	136	susie	0.71	3.2e-80	-7.13296	9.82e-13
GTExv8.EUR.Colon_Transverse	NA	17	45585870	45585871	0.4735	rs16940665	7.48	rs17689471	0.592957	13.27	7.44903	118	118	susie	0.6	7.9e-60	6.98065	2.94e-12
GTExv8.EUR.Colon_Transverse	NA	17	45592620	45592621	0.3905	rs16940665	7.48	rs17689471	0.435268	11.39	7.44903	113	12	lasso	0.44	5.4e-39	7.41674	1.2e-13
GTExv8.EUR.Colon_Transverse	NA	17	45602339	45602340	0.4993	rs16940665	7.48	rs17689471	0.599182	13.37	7.44903	109	11	lasso	0.61	2.4e-61	7.44908	9.4e-14
GTExv8.EUR.Colon_Transverse	LINC02210	17	45620327	45620328	0.5788	rs16940665	7.48	rs17689882	0.694543	14.28	7.37964	91	1	top1	0.69	2.2e-77	7.37964	1.59e-13
GTExv8.EUR.Colon_Transverse	MAPT	17	45894381	45894382	0.1852	rs16940665	7.48	rs12944712	0.100411	-6	4.93805	30	19	enet	0.12	1.3e-09	-5.12573	2.96e-07
GTExv8.EUR.Colon_Transverse	KANSL1-AS1	17	46193575	46193576	0.4524	rs16940665	7.48	rs17689882	0.619957	13.52	7.37964	28	1	top1	0.62	1.6e-63	7.37964	1.59e-13
GTExv8.EUR.Colon_Transverse	MAPK8IP1P1	17	46243605	46243606	0.4298	rs16940665	7.48	rs169201	0.553599	12.79	7.1643	55	16	lasso	0.56	3.2e-54	7.43272	1.06e-13
GTExv8.EUR.Colon_Transverse	NA	17	46260605	46260606	0.481	rs16940665	7.48	rs17689471	0.582614	13.22	7.44903	62	20	lasso	0.6	9e-61	7.49642	6.56e-14
GTExv8.EUR.Colon_Transverse	NA	17	46267036	46267037	0.0883	rs16940665	7.48	rs17689882	0.141384	7.07	7.37964	62	62	susie	0.15	1.5e-12	7.0449	1.86e-12
GTExv8.EUR.Colon_Transverse	LRRC37A2	17	46511510	46511511	0.479	rs415430	7.46	rs199451	0.464813	11.8	7.31301	132	13	lasso	0.5	1.2e-45	7.34168	2.11e-13
GTExv8.EUR.Colon_Transverse	WNT3	17	46833057	46833058	0.1632	rs415430	7.46	rs199520	0.130642	6.88	7.2349	253	253	susie	0.14	2.5e-11	7.26327	3.78e-13
GTExv8.EUR.Colon_Transverse	DPP9	19	4724672	4724673	0.2294	rs12610495	-15.06	rs8101703	0.116309	6.04	5.7183	419	14	enet	0.12	2.7e-10	6.39211	1.64e-10
GTExv8.EUR.Colon_Transverse	NTN5	19	48673080	48673081	0.177	rs281377	-6.79	rs516246	0.073699	5.22	6.34756	459	459	susie	0.076	9.4e-07	4.96372	6.92e-07
GTExv8.EUR.Colon_Transverse	FUT2	19	48695970	48695971	0.3225	rs281377	-6.79	rs516246	0.260345	-8.8	6.34756	456	1	top1	0.26	4.1e-21	-6.34756	2.19e-10
GTExv8.EUR.Colon_Transverse	RASIP1	19	48740720	48740721	0.1207	rs281377	-6.79	rs281377	0.022045	-4.71	-6.78598	435	435	susie	0.055	2.9e-05	6.72195	1.79e-11
GTExv8.EUR.Colon_Transverse	NAPSB	19	50344760	50344761	0.1267	rs1274517	-6.06	rs676314	0.096122	-5.71	-6.05315	400	400	susie	0.1	1.7e-08	5.98582	2.15e-09
GTExv8.EUR.Esophagus_Gastroesophageal_Junction	MUC1	1	155192915	155192916	0.2039	rs35154152	8.92	rs4971100	0.0529	4.91	-3.82867	337	337	susie	0.18	2e-13	-6.81675	9.31e-12
GTExv8.EUR.Esophagus_Gastroesophageal_Junction	LZTFL1	3	45916041	45916042	0.1068	rs17713054	-29.06	rs13096142	0.005417	3.41	-8.8891	438	438	susie	0.03	0.0024	-13.9374	3.75e-44
GTExv8.EUR.Esophagus_Gastroesophageal_Junction	CCR1	3	46208395	46208396	0.1254	rs17713054	-29.06	rs13069750	0.096779	5.29	-15.2665	465	1	top1	0.097	8.3e-08	-15.2665	1.28e-52
GTExv8.EUR.Esophagus_Gastroesophageal_Junction	NA	10	79660890	79660891	0.394	rs11201038	5.36	rs10885307	0.307987	-9.25	-5.02903	335	2	lasso	0.31	4.1e-24	5.01531	5.29e-07
GTExv8.EUR.Esophagus_Gastroesophageal_Junction	NA	10	79682995	79682996	0.1644	rs11201038	5.36	rs10885307	0.121273	-6.36	-5.02903	331	1	top1	0.12	1.8e-09	5.02903	4.93e-07
GTExv8.EUR.Esophagus_Gastroesophageal_Junction	NA	10	79684094	79684095	0.332	rs11201038	5.36	rs10885307	0.163729	-7.84	-5.02903	331	20	enet	0.23	4.1e-17	5.16787	2.37e-07
GTExv8.EUR.Esophagus_Gastroesophageal_Junction	NUTM2B	10	79703226	79703227	0.2311	rs11201038	5.36	rs10885307	0.233711	-8.18	-5.02903	323	323	susie	0.23	8e-18	5.00065	5.71e-07
GTExv8.EUR.Esophagus_Gastroesophageal_Junction	ACSF3	16	89088374	89088375	0.0701	rs11646135	-6.58	rs4352046	0.024523	4.33	-5.14256	435	435	susie	0.033	0.0013	-5.2066	1.92e-07
GTExv8.EUR.Esophagus_Gastroesophageal_Junction	SLC22A31	16	89201663	89201664	0.4683	rs11646135	-6.58	rs11646135	0.220991	7.95	-6.5849	415	415	susie	0.29	6.6e-22	-5.74157	9.38e-09
GTExv8.EUR.Esophagus_Gastroesophageal_Junction	NA	17	45531576	45531577	0.1079	rs16940665	7.48	rs17689471	0.026003	4.74	7.44903	141	13	lasso	0.083	7.4e-07	7.25797	3.93e-13
GTExv8.EUR.Esophagus_Gastroesophageal_Junction	NA	17	45550334	45550335	0.6133	rs16940665	7.48	rs17689471	0.60777	-12.98	7.44903	134	16	lasso	0.61	2.3e-58	-7.46836	8.12e-14
GTExv8.EUR.Esophagus_Gastroesophageal_Junction	NA	17	45585870	45585871	0.4573	rs16940665	7.48	rs17689471	0.502087	11.79	7.44903	116	116	susie	0.53	1.2e-46	6.6988	2.1e-11
GTExv8.EUR.Esophagus_Gastroesophageal_Junction	NA	17	45592620	45592621	0.4466	rs16940665	7.48	rs17689471	0.485663	11.69	7.44903	111	111	susie	0.49	1.5e-42	7.01104	2.37e-12
GTExv8.EUR.Esophagus_Gastroesophageal_Junction	NA	17	45602339	45602340	0.4841	rs16940665	7.48	rs17689471	0.526684	12.12	7.44903	108	108	susie	0.53	1.8e-47	7.04092	1.91e-12
GTExv8.EUR.Esophagus_Gastroesophageal_Junction	LINC02210	17	45620327	45620328	0.5862	rs16940665	7.48	rs17689471	0.64321	13.36	7.44903	90	15	lasso	0.65	1.9e-64	7.42781	1.1e-13
GTExv8.EUR.Esophagus_Gastroesophageal_Junction	CRHR1	17	45784279	45784280	0.1024	rs16940665	7.48	rs11012	0.050633	4.3	5.56447	34	34	susie	0.052	7.7e-05	6.98704	2.81e-12
GTExv8.EUR.Esophagus_Gastroesophageal_Junction	MAPT	17	45894381	45894382	0.0462	rs16940665	7.48	rs12944712	0.019948	-3.81	4.93805	31	31	susie	0.022	0.0081	-5.59861	2.16e-08
GTExv8.EUR.Esophagus_Gastroesophageal_Junction	KANSL1-AS1	17	46193575	46193576	0.5152	rs16940665	7.48	rs17689471	0.602813	12.89	7.44903	29	12	lasso	0.61	1.1e-57	7.479	7.49e-14
GTExv8.EUR.Esophagus_Gastroesophageal_Junction	MAPK8IP1P1	17	46243605	46243606	0.3963	rs16940665	7.48	rs199451	0.514356	12.02	7.31301	58	26	enet	0.53	2.3e-46	7.30252	2.82e-13
GTExv8.EUR.Esophagus_Gastroesophageal_Junction	NA	17	46260605	46260606	0.3808	rs16940665	7.48	rs169201	0.581382	12.67	7.1643	65	1	top1	0.58	9.1e-54	7.1643	7.82e-13
GTExv8.EUR.Esophagus_Gastroesophageal_Junction	NA	17	46267036	46267037	0.1506	rs16940665	7.48	rs199533	0.203554	7.98	7.21984	65	65	susie	0.21	7.8e-16	7.34774	2.02e-13
GTExv8.EUR.Esophagus_Gastroesophageal_Junction	LRRC37A	17	46292732	46292733	0.7683	rs16940665	7.48	rs199451	0.213128	8.16	7.31301	78	28	enet	0.46	4.5e-39	5.7747	7.71e-09
GTExv8.EUR.Esophagus_Gastroesophageal_Junction	LRRC37A2	17	46511510	46511511	0.5444	rs415430	7.46	rs169201	0.55029	12.34	7.1643	135	5	lasso	0.56	1e-50	7.1779	7.08e-13
GTExv8.EUR.Esophagus_Gastroesophageal_Junction	NSF	17	46590668	46590669	0.0656	rs415430	7.46	rs35732828	0.032967	3.83	-1.68423	146	6	lasso	0.048	0.00014	-5.6099	2.02e-08
GTExv8.EUR.Esophagus_Gastroesophageal_Junction	WNT3	17	46833057	46833058	0.1853	rs415430	7.46	rs199520	0.166892	7.36	7.2349	255	255	susie	0.18	1e-13	7.13758	9.5e-13
GTExv8.EUR.Esophagus_Gastroesophageal_Junction	NA	19	4447303	4447304	0.1666	rs12610495	-15.06	rs760369	0.006451	-3.72	-0.056651	387	387	susie	0.038	0.00072	6.23624	4.48e-10
GTExv8.EUR.Esophagus_Gastroesophageal_Junction	MAMSTR	19	48719720	48719721	0.2104	rs281377	-6.79	rs281379	0.133117	6.21	5.69106	442	3	lasso	0.15	1.2e-11	5.64201	1.68e-08
GTExv8.EUR.Esophagus_Gastroesophageal_Junction	RASIP1	19	48740720	48740721	0.1274	rs281377	-6.79	rs281379	0.077463	5.56	5.69106	435	435	susie	0.11	1.8e-08	6.4246	1.32e-10
GTExv8.EUR.Esophagus_Gastroesophageal_Junction	NAPSB	19	50344760	50344761	0.1675	rs1274517	-6.06	rs676314	0.022749	-5.11	-6.05315	398	398	susie	0.037	0.00078	5.9468	2.73e-09
GTExv8.EUR.Esophagus_Gastroesophageal_Junction	IL10RB	21	33266357	33266358	0.3312	rs2834158	-12.15	rs2834157	0.115592	6.42	-10.491	447	447	susie	0.18	2.4e-13	-10.215	1.7e-24
GTExv8.EUR.Esophagus_Gastroesophageal_Junction	IFNAR1	21	33324476	33324477	0.2156	rs2834158	-12.15	rs12483293	0.075343	5.52	3.2635	437	10	enet	0.12	2.8e-09	5.2029	1.96e-07
GTExv8.EUR.Esophagus_Mucosa	EFNA3	1	155078871	155078872	0.1112	rs35154152	8.92	rs35902694	0.00106	4.03	-1.56287	373	21	enet	0.01	0.022	-5.24747	1.54e-07
GTExv8.EUR.Esophagus_Mucosa	LZTFL1	3	45916041	45916042	0.0707	rs17713054	-29.06	rs10212409	0.00105	3.88	0.2954	438	21	enet	0.018	0.0041	-13.2072	7.98e-40
GTExv8.EUR.Esophagus_Mucosa	FYCO1	3	45995823	45995824	0.2313	rs17713054	-29.06	rs3796373	0.154	-8.04	2.4878	449	22	enet	0.18	4e-19	-5.09975	3.4e-07
GTExv8.EUR.Esophagus_Mucosa	XCR1	3	46027741	46027742	0.1386	rs17713054	-29.06	rs3796375	0.135	8.16	2.6213	449	10	lasso	0.15	7e-16	6.6488	2.95e-11
GTExv8.EUR.Esophagus_Mucosa	CCR1	3	46208395	46208396	0.0872	rs17713054	-29.06	rs13061548	0.0637	6.35	-14.2851	465	465	susie	0.076	8e-09	-13.5902	4.58e-42
GTExv8.EUR.Esophagus_Mucosa	NA	7	22881349	22881350	0.0733	rs2286498	4.5	rs717624	0.018693	-5.03	-4.42885	481	8	enet	0.035	8.8e-05	5.01384	5.34e-07
GTExv8.EUR.Esophagus_Mucosa	HIP1	7	75738961	75738962	0.0936	rs12534422	-5.68	rs12534422	0.029322	4.7	-5.68062	263	1	top1	0.029	0.00029	-5.68062	1.34e-08
GTExv8.EUR.Esophagus_Mucosa	NA	10	79660890	79660891	0.4316	rs11201038	5.36	rs10885307	0.348429	-12	-5.02903	334	334	susie	0.36	2.2e-42	5.10952	3.23e-07
GTExv8.EUR.Esophagus_Mucosa	NA	10	79682995	79682996	0.3928	rs11201038	5.36	rs10885307	0.255883	-10.29	-5.02903	330	1	top1	0.26	2.6e-28	5.02903	4.93e-07
GTExv8.EUR.Esophagus_Mucosa	NA	10	79684094	79684095	0.3361	rs11201038	5.36	rs10885307	0.233093	-9.86	-5.02903	330	330	susie	0.26	1.1e-28	5.04207	4.61e-07
GTExv8.EUR.Esophagus_Mucosa	NUTM2B	10	79703226	79703227	0.2151	rs11201038	5.36	rs10885307	0.170985	-8.47	-5.02903	322	1	top1	0.17	1.3e-18	5.02903	4.93e-07
GTExv8.EUR.Esophagus_Mucosa	LOC642361	10	79825901	79825902	0.0673	rs11201038	5.36	rs10885307	0.01181	5.02	-5.02903	317	5	enet	0.012	0.014	-5.28283	1.27e-07
GTExv8.EUR.Esophagus_Mucosa	OAS1	12	112906776	112906777	0.1369	rs2660	6.2	rs4767024	0.119148	-7.34	6.17199	411	411	susie	0.12	1.1e-13	-5.82039	5.87e-09
GTExv8.EUR.Esophagus_Mucosa	ATP11A	13	112690328	112690329	0.1388	rs1278769	-7.67	rs1278769	0.102725	-6.81	-7.6661	499	1	top1	0.1	1.7e-11	7.6661	1.77e-14
GTExv8.EUR.Esophagus_Mucosa	SLC22A31	16	89201663	89201664	0.2259	rs11646135	-6.58	rs4530136	0.101	7.04	-5.48885	415	20	enet	0.12	1.2e-13	-5.02343	5.08e-07
GTExv8.EUR.Esophagus_Mucosa	NA	17	45397024	45397025	0.0644	rs16940665	7.48	rs17689882	0.0492	-4.65	7.37964	213	1	top1	0.049	3.3e-06	-7.37964	1.59e-13
GTExv8.EUR.Esophagus_Mucosa	ARHGAP27	17	45434420	45434421	0.1819	rs16940665	7.48	rs17689882	0.114	-6.97	7.37964	183	1	top1	0.11	1.3e-12	-7.37964	1.59e-13
GTExv8.EUR.Esophagus_Mucosa	NA	17	45452843	45452844	0.1229	rs16940665	7.48	rs17689882	0.0765	-6	7.37964	179	1	top1	0.076	7.2e-09	-7.37964	1.59e-13
GTExv8.EUR.Esophagus_Mucosa	PLEKHM1	17	45490748	45490749	0.2582	rs16940665	7.48	rs17689882	0.161	-8.25	7.37964	160	160	susie	0.21	8.8e-23	-6.0152	1.8e-09
GTExv8.EUR.Esophagus_Mucosa	NA	17	45545803	45545804	0.1243	rs16940665	7.48	rs17689471	0.045	-5.49	7.44903	136	30	enet	0.069	3.6e-08	-6.21566	5.11e-10
GTExv8.EUR.Esophagus_Mucosa	NA	17	45550334	45550335	0.4963	rs16940665	7.48	rs17689471	0.468	-13.97	7.44903	136	136	susie	0.5	2.4e-63	-6.69605	2.14e-11
GTExv8.EUR.Esophagus_Mucosa	NA	17	45585870	45585871	0.3468	rs16940665	7.48	rs17689471	0.364	12.41	7.44903	118	118	susie	0.37	1.3e-43	7.01044	2.38e-12
GTExv8.EUR.Esophagus_Mucosa	NA	17	45592620	45592621	0.2251	rs16940665	7.48	rs17689471	0.21	9.52	7.44903	113	113	susie	0.22	1e-23	7.01349	2.32e-12
GTExv8.EUR.Esophagus_Mucosa	NA	17	45602339	45602340	0.4234	rs16940665	7.48	rs17689471	0.507	14.56	7.44903	110	12	lasso	0.52	1.5e-66	7.31221	2.63e-13
GTExv8.EUR.Esophagus_Mucosa	LINC02210	17	45620327	45620328	0.3822	rs16940665	7.48	rs17689471	0.485	14.26	7.44903	92	92	susie	0.49	9.4e-63	7.01094	2.37e-12
GTExv8.EUR.Esophagus_Mucosa	MAPT	17	45894381	45894382	0.2736	rs16940665	7.48	rs17689471	0.439	13.59	7.44903	31	12	lasso	0.45	5e-55	7.32665	2.36e-13
GTExv8.EUR.Esophagus_Mucosa	KANSL1-AS1	17	46193575	46193576	0.4049	rs16940665	7.48	rs17689471	0.528	14.76	7.44903	29	29	susie	0.53	2.3e-69	7.02072	2.21e-12
GTExv8.EUR.Esophagus_Mucosa	MAPK8IP1P1	17	46243605	46243606	0.2934	rs16940665	7.48	rs199451	0.465	13.82	7.31301	58	1	top1	0.46	1e-57	7.31301	2.61e-13
GTExv8.EUR.Esophagus_Mucosa	NA	17	46260605	46260606	0.4153	rs16940665	7.48	rs169201	0.578	15.4	7.1643	65	1	top1	0.58	6.2e-79	7.1643	7.82e-13
GTExv8.EUR.Esophagus_Mucosa	NA	17	46267036	46267037	0.1283	rs16940665	7.48	rs17689471	0.204	9.28	7.44903	65	65	susie	0.21	1e-22	7.12679	1.03e-12
GTExv8.EUR.Esophagus_Mucosa	LRRC37A2	17	46511510	46511511	0.4696	rs415430	7.46	rs169201	0.415	13.08	7.1643	135	38	enet	0.46	2.3e-57	6.82608	8.73e-12
GTExv8.EUR.Esophagus_Mucosa	NSF	17	46590668	46590669	0.131	rs415430	7.46	rs169201	0.0846	-6.05	7.1643	146	4	lasso	0.11	4.2e-12	-6.43145	1.26e-10
GTExv8.EUR.Esophagus_Mucosa	LRRC37A17P	17	47017192	47017193	0.1858	rs415430	7.46	rs169201	0.0302	-5.43	7.1643	296	32	enet	0.088	5.2e-10	-5.38833	7.11e-08
GTExv8.EUR.Esophagus_Mucosa	ZGLP1	19	10309879	10309880	0.0977	rs2304256	-9.78	rs12720356	0.02008	-4.4	-4.57351	386	23	enet	0.031	0.00019	5.12231	3.02e-07
GTExv8.EUR.Esophagus_Mucosa	NA	19	10333640	10333641	0.0965	rs2304256	-9.78	rs12720352	0.0094	-4.43	3.00687	383	28	enet	0.037	4.6e-05	-5.54002	3.02e-08
GTExv8.EUR.Esophagus_Mucosa	YIPF2	19	10928680	10928681	0.0572	rs11085735	-7.17	rs12232780	0.025598	-4.36	-4.50966	378	12	enet	0.028	0.00036	5.35019	8.79e-08
GTExv8.EUR.Esophagus_Mucosa	SMARCA4	19	10961000	10961001	0.1569	rs11085735	-7.17	rs17001095	0.117897	-7.03	-4.62687	388	12	lasso	0.13	7e-14	5.01553	5.29e-07
GTExv8.EUR.Esophagus_Mucosa	FUT2	19	48695970	48695971	0.7344	rs281377	-6.79	rs516246	0.695307	-16.91	6.34756	454	454	susie	0.7	5.5e-108	-6.23066	4.64e-10
GTExv8.EUR.Esophagus_Mucosa	RASIP1	19	48740720	48740721	0.2279	rs281377	-6.79	rs281408	0.172217	-9.56	-6.22374	435	435	susie	0.2	4.6e-22	6.33553	2.37e-10
GTExv8.EUR.Esophagus_Mucosa	NAPSA	19	50365829	50365830	0.1588	rs1274517	-6.06	rs676314	0.075942	-5.95	-6.05315	415	415	susie	0.079	3.6e-09	6.07879	1.21e-09
GTExv8.EUR.Esophagus_Mucosa	IFNAR2	21	33229900	33229901	0.2299	rs2834158	-12.15	rs11911133	0.129819	-7.57	-11.7037	453	453	susie	0.15	3.5e-16	9.20223	3.51e-20
GTExv8.EUR.Esophagus_Mucosa	IFNAR1	21	33324476	33324477	0.2407	rs2834158	-12.15	rs2409488	0.126554	-7.4	-5.15769	437	8	enet	0.15	3.1e-16	5.1555	2.53e-07
GTExv8.EUR.Esophagus_Mucosa	ATP5PO	21	33915979	33915980	0.2395	rs2236645	-7.19	rs2834301	0.083694	-6.63	2.83891	394	12	enet	0.12	3.3e-13	-5.12995	2.9e-07
GTExv8.EUR.Esophagus_Muscularis	MUC1	1	155192915	155192916	0.2666	rs35154152	8.924	rs4971100	0.103809	6.58	-3.82868	338	338	susie	0.19	8.7e-20	-6.71203	1.92e-11
GTExv8.EUR.Esophagus_Muscularis	SLC6A20	3	45796534	45796535	0.1106	rs17713054	-29.06	rs17713054	0.033912	4.24	-29.0618	452	1	top1	0.034	0.00016	-29.0618	1.09e-185
GTExv8.EUR.Esophagus_Muscularis	CCR1	3	46208395	46208396	0.1496	rs17713054	-29.06	rs10510749	0.0936	6.53	-15.684	465	465	susie	0.098	1.9e-10	-11.7415	7.81e-32
GTExv8.EUR.Esophagus_Muscularis	CCR5	3	46370853	46370854	0.0825	rs17714101	-21.88	rs7632176	0.000144	-3.78	-1.36	428	428	susie	0.027	0.00074	7.76865	7.93e-15
GTExv8.EUR.Esophagus_Muscularis	NA	7	22881349	22881350	0.4332	rs2286498	4.5	rs717624	0.285936	-10.58	-4.42885	480	29	enet	0.34	3.6e-37	5.09282	3.53e-07
GTExv8.EUR.Esophagus_Muscularis	COPS6	7	100088953	100088954	0.0637	rs6963345	-5.85	rs6963345	0.00849	-4.05	-5.85459	272	1	top1	0.0085	0.039	5.85459	4.78e-09
GTExv8.EUR.Esophagus_Muscularis	NA	10	79660890	79660891	0.3687	rs11201038	5.36	rs10885307	0.338312	-11.49	-5.02903	335	1	top1	0.34	1.9e-36	5.02903	4.93e-07
GTExv8.EUR.Esophagus_Muscularis	NA	10	79682995	79682996	0.1712	rs11201038	5.36	rs10885307	0.130462	-7.33	-5.02903	331	331	susie	0.13	1.2e-13	4.94105	7.77e-07
GTExv8.EUR.Esophagus_Muscularis	NA	10	79684094	79684095	0.525	rs11201038	5.36	rs10885307	0.248868	-10.39	-5.02903	331	9	enet	0.3	4.1e-32	5.18178	2.2e-07
GTExv8.EUR.Esophagus_Muscularis	NUTM2B	10	79703226	79703227	0.2773	rs11201038	5.36	rs10885307	0.238032	-9.64	-5.02903	323	1	top1	0.24	1.2e-24	5.02903	4.93e-07
GTExv8.EUR.Esophagus_Muscularis	LOC642361	10	79825901	79825902	0.1166	rs11201038	5.36	rs10885307	0.060929	5.13	-5.02903	318	1	top1	0.061	5.6e-07	-5.02903	4.93e-07
GTExv8.EUR.Esophagus_Muscularis	NA	10	79931710	79931711	0.0622	rs11201038	5.36	rs2493719	0.026031	-4.39	5.29029	302	1	top1	0.026	0.00087	-5.29029	1.22e-07
GTExv8.EUR.Esophagus_Muscularis	ATP11A	13	112690328	112690329	0.1992	rs1278769	-7.67	rs1278769	0.046544	-4.62	-7.6661	500	23	enet	0.11	4.1e-11	5.32785	9.94e-08
GTExv8.EUR.Esophagus_Muscularis	CDH15	16	89171766	89171767	0.1026	rs11646135	-6.58	rs11646135	0.0406	4.34	-6.5849	421	1	top1	0.041	4e-05	-6.5849	4.55e-11
GTExv8.EUR.Esophagus_Muscularis	SLC22A31	16	89201663	89201664	0.4071	rs11646135	-6.58	rs11646135	0.252	9.92	-6.5849	414	37	enet	0.3	2.8e-32	-5.70397	1.17e-08
GTExv8.EUR.Esophagus_Muscularis	PLEKHM1	17	45490748	45490749	0.1256	rs16940665	7.48	rs11012	0.063864	5.9	5.56447	160	1	top1	0.064	3e-07	5.56447	2.63e-08
GTExv8.EUR.Esophagus_Muscularis	NA	17	45550334	45550335	0.6537	rs16940665	7.48	rs17689471	0.621508	-15.51	7.44903	136	19	enet	0.63	1.8e-84	-7.03985	1.92e-12
GTExv8.EUR.Esophagus_Muscularis	NA	17	45585870	45585871	0.3864	rs16940665	7.48	rs17689471	0.507028	14.02	7.44903	118	10	lasso	0.51	3.5e-61	7.4451	9.69e-14
GTExv8.EUR.Esophagus_Muscularis	NA	17	45592620	45592621	0.3883	rs16940665	7.48	rs17689471	0.461351	13.46	7.44903	113	113	susie	0.47	2.1e-54	7.01427	2.31e-12
GTExv8.EUR.Esophagus_Muscularis	NA	17	45602339	45602340	0.3891	rs16940665	7.48	rs17689471	0.517983	14.18	7.44903	110	11	lasso	0.52	1.9e-63	7.44907	9.4e-14
GTExv8.EUR.Esophagus_Muscularis	LINC02210	17	45620327	45620328	0.6579	rs16940665	7.48	rs17689471	0.677354	16.18	7.44903	92	10	lasso	0.68	1.5e-97	7.50541	6.12e-14
GTExv8.EUR.Esophagus_Muscularis	CRHR1	17	45784279	45784280	0.0551	rs16940665	7.48	rs17689882	0.08269	5.91	7.37964	34	1	top1	0.083	5.5e-09	7.37964	1.59e-13
GTExv8.EUR.Esophagus_Muscularis	NA	17	46035520	46035521	0.0294	rs16940665	7.48	rs17689882	0.012892	-3.23	7.37964	29	29	susie	0.019	0.004	-7.09846	1.26e-12
GTExv8.EUR.Esophagus_Muscularis	KANSL1-AS1	17	46193575	46193576	0.451	rs16940665	7.48	rs17689882	0.589411	15.06	7.37964	29	1	top1	0.59	3e-76	7.37964	1.59e-13
GTExv8.EUR.Esophagus_Muscularis	MAPK8IP1P1	17	46243605	46243606	0.233	rs16940665	7.48	rs199448	0.438801	13.14	7.25988	58	12	lasso	0.44	4.3e-51	7.50798	6e-14
GTExv8.EUR.Esophagus_Muscularis	NA	17	46260605	46260606	0.4056	rs16940665	7.48	rs169201	0.556771	14.78	7.1643	65	7	lasso	0.57	2.6e-73	7.43287	1.06e-13
GTExv8.EUR.Esophagus_Muscularis	NA	17	46267036	46267037	0.1571	rs16940665	7.48	rs17689882	0.177964	8.59	7.37964	65	1	top1	0.18	2.9e-18	7.37964	1.59e-13
GTExv8.EUR.Esophagus_Muscularis	LRRC37A	17	46292732	46292733	0.7816	rs16940665	7.48	rs17689471	0.2521	10.19	7.44903	78	32	enet	0.56	2e-70	5.4445	5.2e-08
GTExv8.EUR.Esophagus_Muscularis	LRRC37A2	17	46511510	46511511	0.5469	rs415430	7.46	rs169201	0.52625	14.37	7.1643	135	49	enet	0.54	3.6e-67	7.09933	1.25e-12
GTExv8.EUR.Esophagus_Muscularis	NA	17	46562794	46562795	0.1006	rs415430	7.46	rs199439	0.100393	6.86	7.26323	135	135	susie	0.11	1.3e-11	7.30666	2.74e-13
GTExv8.EUR.Esophagus_Muscularis	ARL17A	17	46579681	46579682	0.1786	rs415430	7.46	rs169201	0.134072	7.62	7.1643	142	23	enet	0.16	7.1e-17	6.37524	1.83e-10
GTExv8.EUR.Esophagus_Muscularis	WNT3	17	46833057	46833058	0.1486	rs415430	7.46	rs199520	0.119189	7.77	7.2349	255	9	enet	0.15	1.5e-15	7.02991	2.07e-12
GTExv8.EUR.Esophagus_Muscularis	MAMSTR	19	48719720	48719721	0.095	rs281377	-6.79	rs281379	0.0628	6.22	5.69106	442	442	susie	0.074	3.3e-08	5.88	4.1e-09
GTExv8.EUR.Esophagus_Muscularis	RASIP1	19	48740720	48740721	0.1014	rs281377	-6.79	rs516246	0.0756	5.69	6.34756	435	1	top1	0.076	2.5e-08	6.35	2.19e-10
GTExv8.EUR.Esophagus_Muscularis	NAPSB	19	50344760	50344761	0.1284	rs1274517	-6.06	rs11879501	0.0757	-6.15	-5.81689	399	399	susie	0.087	2.2e-09	5.98	2.21e-09
GTExv8.EUR.Esophagus_Muscularis	IL10RB	21	33266357	33266358	0.3677	rs2834158	-12.15	rs999788	0.117871	7.53	-3.3371	447	38	enet	0.22	4.1e-23	-9.6873	3.41e-22
GTExv8.EUR.Heart_Atrial_Appendage	CXCR6	3	45940932	45940933	0.0816	rs17713054	-29.06	rs2531757	0.0161	3.91	3.35008	434	5	lasso	0.028	0.0018	14.1601	1.62e-45
GTExv8.EUR.Heart_Atrial_Appendage	ABO	9	133275213	133275214	0.587	rs495828	-6.72	rs11244053	0.320829	-10.14	4.06535	564	33	enet	0.48	4.4e-47	-5.01539	5.29e-07
GTExv8.EUR.Heart_Atrial_Appendage	NA	10	79660890	79660891	0.2622	rs11201038	5.36	rs10885307	0.218481	-9.15	-5.02903	335	16	enet	0.29	6.4e-25	5.6881	1.28e-08
GTExv8.EUR.Heart_Atrial_Appendage	NA	10	79684094	79684095	0.3602	rs11201038	5.36	rs10885307	0.211925	-8.3	-5.02903	331	20	enet	0.24	1.8e-20	5.357	8.46e-08
GTExv8.EUR.Heart_Atrial_Appendage	NUTM2B	10	79703226	79703227	0.3409	rs11201038	5.36	rs10885307	0.320734	-10.1	-5.02903	323	1	top1	0.32	2e-28	5.029	4.93e-07
GTExv8.EUR.Heart_Atrial_Appendage	ACSF3	16	89088374	89088375	0.3164	rs11646135	-6.58	rs11646135	0.118	6.6	-6.5849	434	19	enet	0.14	3e-12	-5.50868	3.62e-08
GTExv8.EUR.Heart_Atrial_Appendage	LINC00304	16	89159145	89159146	0.129	rs11646135	-6.58	rs12598250	0.0686	-5.85	-5.367	417	417	susie	0.087	5.1e-08	5.74248	9.33e-09
GTExv8.EUR.Heart_Atrial_Appendage	CDH15	16	89171766	89171767	0.1636	rs11646135	-6.58	rs11646135	0.0806	5.65	-6.5849	421	13	enet	0.1	3.6e-09	-5.28586	1.25e-07
GTExv8.EUR.Heart_Atrial_Appendage	NA	17	45550334	45550335	0.5017	rs16940665	7.48	rs17689471	0.58569	-13.63	7.44903	134	1	top1	0.59	3e-62	-7.44903	9.4e-14
GTExv8.EUR.Heart_Atrial_Appendage	NA	17	45585870	45585871	0.3975	rs16940665	7.48	rs17689471	0.46443	12.14	7.44903	116	1	top1	0.46	1.1e-44	7.44903	9.4e-14
GTExv8.EUR.Heart_Atrial_Appendage	NA	17	45592620	45592621	0.3387	rs16940665	7.48	rs1876829	0.408024	11.35	7.45277	111	1	top1	0.41	7.6e-38	7.45277	9.14e-14
GTExv8.EUR.Heart_Atrial_Appendage	NA	17	45602339	45602340	0.4388	rs16940665	7.48	rs17689471	0.542714	13.08	7.44903	108	1	top1	0.54	1.6e-55	7.44903	9.4e-14
GTExv8.EUR.Heart_Atrial_Appendage	LINC02210	17	45620327	45620328	0.6279	rs16940665	7.48	rs17689471	0.68428	14.7	7.44903	90	14	lasso	0.68	7.7e-81	7.44356	9.8e-14
GTExv8.EUR.Heart_Atrial_Appendage	KANSL1-AS1	17	46193575	46193576	0.4179	rs16940665	7.48	rs17689471	0.588822	13.63	7.44903	29	1	top1	0.59	9e-63	7.44903	9.4e-14
GTExv8.EUR.Heart_Atrial_Appendage	NA	17	46260605	46260606	0.4634	rs16940665	7.48	rs17689471	0.559191	13.58	7.44903	66	19	lasso	0.57	2.1e-60	7.4734	7.81e-14
GTExv8.EUR.Heart_Atrial_Appendage	NA	17	46267036	46267037	0.1648	rs16940665	7.48	rs17689471	0.141877	6.94	7.44903	66	66	susie	0.16	1.9e-13	6.54279	6.04e-11
GTExv8.EUR.Heart_Atrial_Appendage	LRRC37A2	17	46511510	46511511	0.538	rs415430	7.46	rs169201	0.437005	12.07	7.1643	136	31	enet	0.5	9.1e-49	7.13596	9.61e-13
GTExv8.EUR.Heart_Atrial_Appendage	WNT3	17	46833057	46833058	0.0847	rs415430	7.46	rs199498	0.052221	5.09	6.30974	257	6	lasso	0.062	4.2e-06	6.64197	3.1e-11
GTExv8.EUR.Heart_Atrial_Appendage	ICAM5	19	10289980	10289981	0.2107	rs2304256	-9.78	rs281440	0.0587	-6.38	-2.10934	379	16	enet	0.13	1.3e-11	7.36	1.81e-13
GTExv8.EUR.Heart_Atrial_Appendage	FUT2	19	48695970	48695971	0.1603	rs281377	-6.79	rs281381	0.0993	-6.29	-5.39671	456	20	enet	0.11	6.5e-10	5.23	1.69e-07
GTExv8.EUR.Heart_Atrial_Appendage	MAMSTR	19	48719720	48719721	0.2721	rs281377	-6.79	rs281393	0.228	-8.61	-5.8986	442	442	susie	0.23	1.2e-19	5.93	3.02e-09
GTExv8.EUR.Heart_Atrial_Appendage	NAPSB	19	50344760	50344761	0.1996	rs1274517	-6.06	rs676314	0.0866	-5.87	-6.05315	397	397	susie	0.098	8.1e-09	5.99	2.06e-09
GTExv8.EUR.Heart_Atrial_Appendage	IFNAR2	21	33229900	33229901	0.1108	rs2834158	-12.15	rs2266590	0.013674	3.52	-4.87395	453	453	susie	0.037	0.00034	-9.0632	1.27e-19
GTExv8.EUR.Heart_Atrial_Appendage	NA	21	33266259	33266260	0.1379	rs2834158	-12.15	rs2834167	0.076087	5.73	-3.13718	447	4	lasso	0.087	6e-08	-5.7596	8.43e-09
GTExv8.EUR.Heart_Atrial_Appendage	IL10RB	21	33266357	33266358	0.416	rs2834158	-12.15	rs999788	0.189771	7.83	-3.33706	447	49	enet	0.27	2.3e-23	-8.9976	2.31e-19
GTExv8.EUR.Heart_Atrial_Appendage	MRPS6	21	34073223	34073224	0.1326	rs2236645	-7.19	rs2834310	0.010371	4.54	5.07454	393	18	enet	0.029	0.0015	6.3174	2.66e-10
GTExv8.EUR.Heart_Left_Ventricle	MUC1	1	155192915	155192916	0.133	rs35154152	8.92	rs35154152	0.0266	-4	8.92353	338	6	lasso	0.03	0.00093	-7.54491	4.53e-14
GTExv8.EUR.Heart_Left_Ventricle	CXCR6	3	45940932	45940933	0.0886	rs17713054	-29.06	rs1488371	0.077044	-5.22	-6.56395	434	1	top1	0.077	2e-07	6.56395	5.24e-11
GTExv8.EUR.Heart_Left_Ventricle	CCR1	3	46208395	46208396	0.0597	rs17713054	-29.06	rs4683182	0.00377	4.12	6.59258	465	465	susie	0.0086	0.052	6.32224	2.58e-10
GTExv8.EUR.Heart_Left_Ventricle	ABO	9	133275213	133275214	0.5318	rs495828	-6.72	rs630014	0.321305	-10.31	4.49101	565	35	enet	0.47	2.2e-46	-5.67613	1.38e-08
GTExv8.EUR.Heart_Left_Ventricle	NA	10	79660890	79660891	0.1893	rs11201038	5.36	rs10885307	0.132362	-6.74	-5.02903	334	5	lasso	0.15	1.8e-13	5.27061	1.36e-07
GTExv8.EUR.Heart_Left_Ventricle	NA	10	79682995	79682996	0.1133	rs11201038	5.36	rs10885307	0.005766	-4.38	-5.02903	330	1	top1	0.0058	0.09	5.02903	4.93e-07
GTExv8.EUR.Heart_Left_Ventricle	ACSF3	16	89088374	89088375	0.2884	rs11646135	-6.58	rs4785602	0.0629	6.14	-2.51167	434	5	lasso	0.1	1.2e-09	-5.13294	2.85e-07
GTExv8.EUR.Heart_Left_Ventricle	SLC22A31	16	89201663	89201664	0.1751	rs11646135	-6.58	rs11646135	0.0508	5.47	-6.5849	414	414	susie	0.055	1.1e-05	-6.74218	1.56e-11
GTExv8.EUR.Heart_Left_Ventricle	NA	17	45550334	45550335	0.4603	rs16940665	7.48	rs17689471	0.553	-13.51	7.44903	135	135	susie	0.55	3.4e-59	-7.01009	2.38e-12
GTExv8.EUR.Heart_Left_Ventricle	NA	17	45585870	45585871	0.401	rs16940665	7.48	rs17689471	0.524	13.09	7.44903	117	1	top1	0.52	1.6e-54	7.44903	9.4e-14
GTExv8.EUR.Heart_Left_Ventricle	NA	17	45592620	45592621	0.2802	rs16940665	7.48	rs17689471	0.349	10.84	7.44903	112	112	susie	0.36	4.5e-33	7.0118	2.35e-12
GTExv8.EUR.Heart_Left_Ventricle	NA	17	45602339	45602340	0.3864	rs16940665	7.48	rs17689471	0.55	13.4	7.44903	108	1	top1	0.55	1.6e-58	7.44903	9.4e-14
GTExv8.EUR.Heart_Left_Ventricle	LINC02210	17	45620327	45620328	0.4027	rs16940665	7.48	rs16940665	0.581	13.74	7.47505	90	1	top1	0.58	1.6e-63	7.47505	7.72e-14
GTExv8.EUR.Heart_Left_Ventricle	MAPT	17	45894381	45894382	0.255	rs16940665	7.48	rs17689471	0.169	-7.52	7.44903	31	22	enet	0.2	1.7e-17	-6.20283	5.55e-10
GTExv8.EUR.Heart_Left_Ventricle	KANSL1-AS1	17	46193575	46193576	0.4275	rs16940665	7.48	rs17689471	0.583	13.81	7.44903	29	17	enet	0.59	1.6e-64	6.90955	4.86e-12
GTExv8.EUR.Heart_Left_Ventricle	NA	17	46260605	46260606	0.4327	rs16940665	7.48	rs17689471	0.555	13.81	7.44903	65	16	lasso	0.59	8.1e-65	7.45689	8.86e-14
GTExv8.EUR.Heart_Left_Ventricle	NA	17	46267036	46267037	0.1085	rs16940665	7.48	rs17689471	0.137	6.88	7.44903	65	65	susie	0.14	2.3e-12	7.02176	2.19e-12
GTExv8.EUR.Heart_Left_Ventricle	LRRC37A2	17	46511510	46511511	0.4414	rs415430	7.46	rs169201	0.45	12.2	7.1643	135	135	susie	0.45	8.1e-45	6.95429	3.54e-12
GTExv8.EUR.Heart_Left_Ventricle	WNT3	17	46833057	46833058	0.1365	rs415430	7.46	rs199498	0.104	6.61	6.30974	255	18	enet	0.13	2.2e-11	6.21915	5e-10
GTExv8.EUR.Heart_Left_Ventricle	ICAM5	19	10289980	10289981	0.2545	rs2304256	-9.78	rs281440	0.0732	-5.88	-2.10934	379	19	enet	0.088	2.6e-08	6.17238	6.73e-10
GTExv8.EUR.Heart_Left_Ventricle	TYK2	19	10380675	10380676	0.0981	rs2304256	-9.78	rs7246953	-0.00301	3.1	-4.00309	375	375	susie	0.0082	0.056	-5.36182	8.24e-08
GTExv8.EUR.Heart_Left_Ventricle	FUT2	19	48695970	48695971	0.104	rs281377	-6.79	rs281381	0.0942	-5.77	-5.39671	455	1	top1	0.094	8.8e-09	5.39671	6.79e-08
GTExv8.EUR.Heart_Left_Ventricle	MAMSTR	19	48719720	48719721	0.2057	rs281377	-6.79	rs281381	0.163	-7.95	-5.39671	441	441	susie	0.18	1.6e-15	5.67106	1.42e-08
GTExv8.EUR.Heart_Left_Ventricle	NAPSB	19	50344760	50344761	0.1696	rs1274517	-6.06	rs676314	0.073	-5.53	-6.05315	398	398	susie	0.088	2.8e-08	6.00928	1.86e-09
GTExv8.EUR.Heart_Left_Ventricle	IFNAR2	21	33229900	33229901	0.0962	rs2834158	-12.15	rs2244305	0.02203	4.47	-5.0133	453	12	enet	0.059	5.7e-06	-8.43208	3.4e-17
GTExv8.EUR.Heart_Left_Ventricle	NA	21	33266259	33266260	0.1321	rs2834158	-12.15	rs2300370	0.02297	4.22	-11.4892	447	447	susie	0.031	0.00078	-11.4845	1.58e-30
GTExv8.EUR.Heart_Left_Ventricle	IL10RB	21	33266357	33266358	0.3104	rs2834158	-12.15	rs2834167	0.17463	7.71	-3.1372	447	14	lasso	0.19	5.7e-17	-6.32907	2.47e-10
GTExv8.EUR.Kidney_Cortex	NA	17	45550334	45550335	0.587	rs16940665	7.48	rs17689471	0.58659	-6.17	7.44903	133	1	top1	0.59	6.5e-14	-7.44903	9.4e-14
GTExv8.EUR.Kidney_Cortex	NA	17	45585870	45585871	0.421	rs16940665	7.48	rs17689471	0.46014	5.58	7.44903	115	115	susie	0.46	2.8e-10	7.03933	1.93e-12
GTExv8.EUR.Kidney_Cortex	NA	17	45602339	45602340	0.548	rs16940665	7.48	rs17689471	0.56338	6.05	7.44903	105	1	top1	0.56	3.7e-13	7.44903	9.4e-14
GTExv8.EUR.Kidney_Cortex	LINC02210	17	45620327	45620328	0.649	rs16940665	7.48	rs17689471	0.64163	6.45	7.44903	89	1	top1	0.64	6.9e-16	7.44903	9.4e-14
GTExv8.EUR.Kidney_Cortex	CRHR1	17	45784279	45784280	0.154	rs16940665	7.48	rs17689471	0.07384	3.46	7.44903	33	33	susie	0.15	0.00089	7.02241	2.18e-12
GTExv8.EUR.Kidney_Cortex	KANSL1-AS1	17	46193575	46193576	0.481	rs16940665	7.48	rs17689471	0.59807	6.27	7.44903	28	28	susie	0.61	1.3e-14	7.03933	1.93e-12
GTExv8.EUR.Kidney_Cortex	MAPK8IP1P1	17	46243605	46243606	0.46	rs16940665	7.48	rs169201	0.46485	5.93	7.1643	55	11	lasso	0.51	1.3e-11	7.25081	4.14e-13
GTExv8.EUR.Kidney_Cortex	NA	17	46260605	46260606	0.525	rs16940665	7.48	rs169201	0.47805	6.25	7.1643	62	62	susie	0.53	2.8e-12	7.31632	2.55e-13
GTExv8.EUR.Kidney_Cortex	LRRC37A	17	46292732	46292733	0.691	rs16940665	7.48	rs17689471	0.20985	4.16	7.44903	75	75	susie	0.43	1.4e-09	5.75766	8.53e-09
GTExv8.EUR.Kidney_Cortex	LRRC37A2	17	46511510	46511511	0.659	rs415430	7.46	rs183211	0.49502	5.89	6.99773	126	126	susie	0.52	8e-12	7.32513	2.39e-13
GTExv8.EUR.Kidney_Cortex	ARL17A	17	46579681	46579682	0.325	rs415430	7.46	rs199529	0.10194	3.93	7.31202	133	133	susie	0.17	0.00038	7.2599	3.87e-13
GTExv8.EUR.Kidney_Cortex	UBXN6	19	4457821	4457822	0.572	rs12610495	-15.06	rs2109069	0.118294	-3.79	-13.9515	383	44	enet	0.17	0.0004	8.4077	4.18e-17
GTExv8.EUR.Liver	ABO	9	133275213	133275214	0.3576	rs495828	-6.72	rs651007	0.1729	5.69	-6.69114	566	8	lasso	0.18	3.1e-09	-7.02363	2.16e-12
GTExv8.EUR.Liver	NA	10	79660890	79660891	0.3982	rs11201038	5.36	rs10885307	0.316852	-7.69	-5.02903	335	1	top1	0.32	1.7e-16	5.029	4.93e-07
GTExv8.EUR.Liver	NA	10	79682995	79682996	0.3848	rs11201038	5.36	rs10885307	0.200807	-6.29	-5.02903	331	1	top1	0.2	2.1e-10	5.029	4.93e-07
GTExv8.EUR.Liver	NUTM2B	10	79703226	79703227	0.3786	rs11201038	5.36	rs10885307	0.233182	-6.5	-5.02903	323	323	susie	0.26	3.2e-13	5.2862	1.25e-07
GTExv8.EUR.Liver	SLC22A31	16	89201663	89201664	0.4823	rs11646135	-6.58	rs11646135	0.244388	7.27	-6.5849	415	415	susie	0.38	1.9e-20	-5.40932	6.33e-08
GTExv8.EUR.Liver	NA	17	45550334	45550335	0.5249	rs16940665	7.48	rs17689471	0.535573	-9.87	7.449	134	18	enet	0.55	2.5e-32	-7.07445	1.5e-12
GTExv8.EUR.Liver	NA	17	45585870	45585871	0.4988	rs16940665	7.48	rs17689471	0.568891	10.08	7.449	116	41	enet	0.57	1.1e-34	6.90327	5.08e-12
GTExv8.EUR.Liver	NA	17	45592620	45592621	0.4263	rs16940665	7.48	rs1876829	0.520534	9.64	7.4528	111	1	top1	0.52	4e-30	7.45277	9.14e-14
GTExv8.EUR.Liver	NA	17	45602339	45602340	0.4743	rs16940665	7.48	rs17689471	0.595305	10.32	7.449	107	107	susie	0.6	1.2e-36	7.01076	2.37e-12
GTExv8.EUR.Liver	LINC02210	17	45620327	45620328	0.105	rs16940665	7.48	rs17689471	-0.000851	-4.07	7.449	89	89	susie	0.018	0.039	-7.32787	2.34e-13
GTExv8.EUR.Liver	MAPT-IT1	17	45895782	45895783	0.3051	rs16940665	7.48	rs1876829	0.158489	-5.89	7.4528	30	15	lasso	0.22	1.7e-11	-6.84884	7.44e-12
GTExv8.EUR.Liver	NA	17	45910778	45910779	0.2792	rs16940665	7.48	rs1876829	0.427007	-8.95	7.4528	30	30	susie	0.44	7.8e-24	-7.013	2.33e-12
GTExv8.EUR.Liver	NA	17	45931805	45931806	0.1759	rs16940665	7.48	rs17689471	0.298652	-7.44	7.449	30	30	susie	0.3	1.4e-15	-7.01642	2.28e-12
GTExv8.EUR.Liver	KANSL1-AS1	17	46193575	46193576	0.5061	rs16940665	7.48	rs17689471	0.639767	10.66	7.449	28	1	top1	0.64	4.3e-41	7.44903	9.4e-14
GTExv8.EUR.Liver	MAPK8IP1P1	17	46243605	46243606	0.3305	rs16940665	7.48	rs17689471	0.451574	9.38	7.449	57	15	lasso	0.46	2.5e-25	7.48106	7.37e-14
GTExv8.EUR.Liver	NA	17	46260605	46260606	0.5211	rs16940665	7.48	rs17689471	0.617899	10.74	7.449	64	28	enet	0.64	2.1e-41	7.23725	4.58e-13
GTExv8.EUR.Liver	LRRC37A2	17	46511510	46511511	0.366	rs415430	7.46	rs169201	0.299913	7.77	7.1643	132	13	lasso	0.34	4.9e-18	7.15006	8.67e-13
GTExv8.EUR.Liver	ARL17A	17	46579681	46579682	0.3712	rs415430	7.46	rs17692129	0.179158	-6.47	-1.624	139	24	enet	0.33	2.3e-17	5.18202	2.2e-07
GTExv8.EUR.Liver	TYK2	19	10380675	10380676	0.2418	rs2304256	-9.78	rs280519	0.15	-5.34	6.7289	375	7	lasso	0.15	4.9e-08	-6.09634	1.09e-09
GTExv8.EUR.Liver	NAPSB	19	50344760	50344761	0.3176	rs1274517	-6.06	rs676314	0.177	-5.86	-6.0531	399	1	top1	0.18	3.1e-09	6.05315	1.42e-09
GTExv8.EUR.Liver	NAPSA	19	50365829	50365830	0.2142	rs1274517	-6.06	rs4802703	0.0648	-3.86	-5.1885	415	4	lasso	0.081	7.2e-05	5.63353	1.77e-08
GTExv8.EUR.Liver	MRPS6	21	34073223	34073224	0.1731	rs2236645	-7.19	rs3746861	-0.00568	-3.55	-6.5114	394	14	enet	-0.00066	0.35	5.7643	8.2e-09
GTExv8.EUR.Lung	CXCR6	3	45940932	45940933	0.0525	rs17713054	-29.06	rs10510748	0.00921	-3.88	-15.2887	434	434	susie	0.015	0.0059	16.0179	9.59e-58
GTExv8.EUR.Lung	FYCO1	3	45995823	45995824	0.1811	rs17713054	-29.06	rs7652331	0.118	7.24	-8.4233	449	13	enet	0.13	2.4e-15	-5.12343	3e-07
GTExv8.EUR.Lung	CCR5	3	46370853	46370854	0.1546	rs17714101	-21.88	rs9845542	0.0578	-5.31	-10.7409	427	1	top1	0.058	2.2e-07	10.7409	6.54e-27
GTExv8.EUR.Lung	NA	5	132468146	132468147	0.0558	rs2269821	-5.61	rs886285	0.022053	-4.11	-4.91832	427	1	top1	0.022	0.0011	4.91832	8.73e-07
GTExv8.EUR.Lung	HIP1	7	75738961	75738962	0.1715	rs12534422	-5.68	rs1179620	0.100402	7.09	-5.1703	264	16	enet	0.13	1.1e-14	-5.20449	1.95e-07
GTExv8.EUR.Lung	NA	10	79660890	79660891	0.3499	rs11201038	5.36	rs10885307	0.287943	-11.33	-5.02903	335	22	enet	0.3	1.6e-35	5.19943	2e-07
GTExv8.EUR.Lung	NA	10	79682995	79682996	0.2105	rs11201038	5.36	rs10885307	0.14003	-8.09	-5.02903	331	1	top1	0.14	3.7e-16	5.02903	4.93e-07
GTExv8.EUR.Lung	NA	10	79684094	79684095	0.3143	rs11201038	5.36	rs10885307	0.250248	-10.51	-5.02903	331	21	enet	0.25	1.3e-29	5.04261	4.59e-07
GTExv8.EUR.Lung	NUTM2B	10	79703226	79703227	0.3662	rs11201038	5.36	rs10885307	0.263279	-10.81	-5.02903	323	323	susie	0.27	3.2e-31	5.03738	4.72e-07
GTExv8.EUR.Lung	ELF5	11	34513804	34513805	0.2293	rs1323690	8.54	rs766826	0.122212	-7.49	5.49247	605	605	susie	0.15	9.1e-18	-5.54539	2.93e-08
GTExv8.EUR.Lung	LINC00304	16	89159145	89159146	0.0678	rs11646135	-6.58	rs4352046	0.020935	-4.67	-5.14256	417	1	top1	0.021	0.0014	5.14256	2.71e-07
GTExv8.EUR.Lung	ZNF778	16	89217702	89217703	0.0853	rs11646135	-6.58	rs4310853	0.010669	4.6	-4.89509	395	1	top1	0.011	0.017	-4.89509	9.83e-07
GTExv8.EUR.Lung	NA	17	45397024	45397025	0.0517	rs16940665	7.48	rs16940665	0.00104	-3.49	7.47505	211	211	susie	0.0051	0.073	-6.60532	3.97e-11
GTExv8.EUR.Lung	PLEKHM1	17	45490748	45490749	0.1267	rs16940665	7.48	rs11012	0.104	6.92	5.56447	158	1	top1	0.1	2.8e-12	5.56447	2.63e-08
GTExv8.EUR.Lung	NA	17	45550334	45550335	0.6136	rs16940665	7.48	rs16940665	0.661	-16.99	7.47505	134	1	top1	0.66	2.4e-104	-7.47505	7.72e-14
GTExv8.EUR.Lung	NA	17	45585870	45585871	0.3266	rs16940665	7.48	rs17689471	0.493	14.67	7.44903	116	11	lasso	0.5	1.3e-66	7.47962	7.45e-14
GTExv8.EUR.Lung	NA	17	45592620	45592621	0.2299	rs16940665	7.48	rs1876829	0.335	12.18	7.45277	111	1	top1	0.33	1.4e-40	7.45277	9.14e-14
GTExv8.EUR.Lung	NA	17	45602339	45602340	0.3911	rs16940665	7.48	rs16940665	0.514	14.99	7.47505	108	1	top1	0.51	2.7e-70	7.47505	7.72e-14
GTExv8.EUR.Lung	LINC02210	17	45620327	45620328	0.5907	rs16940665	7.48	rs16940665	0.689	17.37	7.47505	90	1	top1	0.69	2e-112	7.47505	7.72e-14
GTExv8.EUR.Lung	MAPT	17	45894381	45894382	0.1489	rs16940665	7.48	rs17689471	0.236	10.2	7.44903	31	1	top1	0.24	2.2e-27	7.44903	9.4e-14
GTExv8.EUR.Lung	KANSL1-AS1	17	46193575	46193576	0.4854	rs16940665	7.48	rs17689882	0.578	15.85	7.37964	29	10	lasso	0.58	4.4e-84	7.48408	7.21e-14
GTExv8.EUR.Lung	MAPK8IP1P1	17	46243605	46243606	0.3091	rs16940665	7.48	rs169201	0.553	15.56	7.1643	58	14	lasso	0.56	2.7e-79	7.30966	2.68e-13
GTExv8.EUR.Lung	NA	17	46260605	46260606	0.366	rs16940665	7.48	rs169201	0.573	15.82	7.1643	65	8	lasso	0.57	1.1e-82	7.33388	2.24e-13
GTExv8.EUR.Lung	NA	17	46267036	46267037	0.0481	rs16940665	7.48	rs199449	0.0485	5.37	6.97155	65	65	susie	0.051	1.2e-06	7.29865	2.91e-13
GTExv8.EUR.Lung	LRRC37A	17	46292732	46292733	0.7579	rs16940665	7.48	rs8072451	0.0769	8.47	7.38378	78	27	enet	0.44	4.4e-57	4.93717	7.93e-07
GTExv8.EUR.Lung	LRRC37A2	17	46511510	46511511	0.484	rs415430	7.46	rs169201	0.469	14.45	7.1643	135	23	enet	0.5	1.3e-66	6.93537	4.05e-12
GTExv8.EUR.Lung	NA	17	46562794	46562795	0.1517	rs415430	7.46	rs169201	0.091	6.45	7.1643	135	5	lasso	0.094	3.7e-11	6.21968	4.98e-10
GTExv8.EUR.Lung	WNT3	17	46833057	46833058	0.1734	rs415430	7.46	rs199452	0.118	7.81	6.92655	255	255	susie	0.13	1.2e-14	7.41861	1.18e-13
GTExv8.EUR.Lung	DPP9	19	4724672	4724673	0.3261	rs12610495	-15.06	rs8101703	0.196	9.33	5.7183	424	32	enet	0.2	1.6e-23	7.6068	2.81e-14
GTExv8.EUR.Lung	TYK2	19	10380675	10380676	0.0764	rs2304256	-9.78	rs280519	0.0373	-5.31	6.72886	376	376	susie	0.039	1.8e-05	-6.80017	1.04e-11
GTExv8.EUR.Lung	NAPSB	19	50344760	50344761	0.275	rs1274517	-6.06	rs676314	0.194	-9.31	-6.05315	399	1	top1	0.19	2.3e-22	6.05315	1.42e-09
GTExv8.EUR.Lung	IFNAR1	21	33324476	33324477	0.2835	rs2834158	-12.15	rs2843996	0.181006	-9.07	-5.19731	437	437	susie	0.19	9.2e-22	5.39184	6.97e-08
GTExv8.EUR.Lung	ATP5PO	21	33915979	33915980	0.3931	rs2236645	-7.19	rs3746861	0.255875	10.71	-6.51136	394	20	enet	0.3	9.5e-36	-7.24986	4.17e-13
GTExv8.EUR.Minor_Salivary_Gland	CCR9	3	45886503	45886504	0.334	rs17713054	-29.06	rs2012762	0.01141	-3.94	1.46006	444	444	susie	0.012	0.12	-10.3352	4.89e-25
GTExv8.EUR.Minor_Salivary_Gland	NA	10	79660890	79660891	0.316	rs11201038	5.36	rs1650187	0.185414	-5.61	-4.5575	329	8	enet	0.23	3.1e-08	5.13714	2.79e-07
GTExv8.EUR.Minor_Salivary_Gland	NA	10	79682995	79682996	0.426	rs11201038	5.36	rs1650187	0.03318	-4.36	-4.5575	325	325	susie	0.079	0.0014	5.1171	3.1e-07
GTExv8.EUR.Minor_Salivary_Gland	NUTM2B	10	79703226	79703227	0.247	rs11201038	5.36	rs2819096	0.090647	4.49	4.6758	317	317	susie	0.1	0.00028	5.52686	3.26e-08
GTExv8.EUR.Minor_Salivary_Gland	SLC22A31	16	89201663	89201664	0.5136	rs11646135	-6.58	rs12922670	0.254048	6.34	-6.43342	414	8	lasso	0.31	6.1e-11	-6.0166	1.78e-09
GTExv8.EUR.Minor_Salivary_Gland	NA	17	45550334	45550335	0.424	rs16940665	7.48	rs1876829	0.36001	-6.76	7.45277	135	135	susie	0.38	1.7e-13	-7.01	2.38e-12
GTExv8.EUR.Minor_Salivary_Gland	NA	17	45585870	45585871	0.144	rs16940665	7.48	rs8072451	0.11137	4.24	7.38378	117	117	susie	0.12	0.00011	7.028	2.1e-12
GTExv8.EUR.Minor_Salivary_Gland	NA	17	45602339	45602340	0.601	rs16940665	7.48	rs8072451	0.48941	7.86	7.38378	108	108	susie	0.52	1e-19	7.0728	1.52e-12
GTExv8.EUR.Minor_Salivary_Gland	LINC02210	17	45620327	45620328	0.639	rs16940665	7.48	rs17689471	0.51105	7.85	7.44903	90	90	susie	0.54	1.1e-20	6.9868	2.81e-12
GTExv8.EUR.Minor_Salivary_Gland	KANSL1-AS1	17	46193575	46193576	0.603	rs16940665	7.48	rs17689471	0.60542	8.42	7.44903	29	29	susie	0.62	1.4e-25	6.979	2.97e-12
GTExv8.EUR.Minor_Salivary_Gland	NA	17	46260605	46260606	0.509	rs16940665	7.48	rs8072451	0.54054	8.12	7.38378	66	66	susie	0.57	2.2e-22	7.1467	8.89e-13
GTExv8.EUR.Minor_Salivary_Gland	LRRC37A2	17	46511510	46511511	0.532	rs415430	7.46	rs169201	0.3915	7.04	7.1643	136	27	enet	0.4	3.4e-14	6.6211	3.57e-11
GTExv8.EUR.Minor_Salivary_Gland	NTN5	19	48673080	48673081	0.469	rs281377	-6.79	rs516246	0.06546	4.43	6.34756	457	34	enet	0.18	1.4e-06	5.58653	2.32e-08
GTExv8.EUR.Minor_Salivary_Gland	FUT2	19	48695970	48695971	0.635	rs281377	-6.79	rs516246	0.567732	-8.06	6.34756	454	1	top1	0.57	2.4e-22	-6.34756	2.19e-10
GTExv8.EUR.Minor_Salivary_Gland	RASIP1	19	48740720	48740721	0.183	rs281377	-6.79	rs281393	0.04139	-4.18	-5.8986	433	433	susie	0.073	0.0021	6.26998	3.61e-10
GTExv8.EUR.Minor_Salivary_Gland	NAPSB	19	50344760	50344761	0.492	rs1274517	-6.06	rs676314	0.172813	-4.98	-6.05315	398	398	susie	0.19	9.6e-07	5.97096	2.36e-09
GTExv8.EUR.Muscle_Skeletal	SLC6A20	3	45796534	45796535	0.0376	rs17713054	-29.06	rs17713054	0.022335	4.94	-29.0618	452	452	susie	0.031	9.3e-06	-28.1342	3.74e-174
GTExv8.EUR.Muscle_Skeletal	CXCR6	3	45940932	45940933	0.2343	rs17713054	-29.06	rs751553	0.254432	12.31	6.62821	434	434	susie	0.26	1.1e-40	7.62956	2.36e-14
GTExv8.EUR.Muscle_Skeletal	CCR3	3	46163603	46163604	0.1118	rs17713054	-29.06	rs3796375	0.087416	7.62	2.6213	458	458	susie	0.095	1.2e-14	5.9743	2.31e-09
GTExv8.EUR.Muscle_Skeletal	LINC02009	3	46423590	46423591	0.1067	rs13079869	-21.16	rs13070740	0.02555	5.18	-5.15025	413	25	enet	0.06	1.2e-09	-6.26123	3.82e-10
GTExv8.EUR.Muscle_Skeletal	RAD50	5	132556018	132556019	0.0482	rs2269821	-5.61	rs7703230	0.017	4.23	-4.96537	410	1	top1	0.017	0.00089	-4.96537	6.86e-07
GTExv8.EUR.Muscle_Skeletal	ABO	9	133275213	133275214	0.5129	rs495828	-6.72	rs630014	0.172243	-11.53	4.49101	565	42	enet	0.46	1.8e-80	-5.19365	2.06e-07
GTExv8.EUR.Muscle_Skeletal	NA	10	79684094	79684095	0.0917	rs11201038	5.36	rs10885307	0.055993	-6.45	-5.02903	330	330	susie	0.063	4.3e-10	5.04566	4.52e-07
GTExv8.EUR.Muscle_Skeletal	SFTPD	10	79982613	79982614	0.0773	rs11201038	5.36	rs2493719	0.069451	-6.45	5.29029	305	3	lasso	0.07	3.7e-11	-5.18559	2.15e-07
GTExv8.EUR.Muscle_Skeletal	PLEKHM1	17	45490748	45490749	0.1659	rs16940665	7.48	rs11012	0.198429	10.9	5.56447	158	1	top1	0.2	3.2e-30	5.56447	2.63e-08
GTExv8.EUR.Muscle_Skeletal	NA	17	45531576	45531577	0.1312	rs16940665	7.48	rs17689471	0.135749	9	7.44903	141	1	top1	0.14	1.5e-20	7.44903	9.4e-14
GTExv8.EUR.Muscle_Skeletal	NA	17	45550334	45550335	0.2646	rs16940665	7.48	rs17689471	0.387903	-15.11	7.44903	134	1	top1	0.39	1.1e-64	-7.44903	9.4e-14
GTExv8.EUR.Muscle_Skeletal	NA	17	45585870	45585871	0.3828	rs16940665	7.48	rs17689471	0.585799	18.56	7.44903	116	1	top1	0.59	1.8e-114	7.44903	9.4e-14
GTExv8.EUR.Muscle_Skeletal	NA	17	45592620	45592621	0.2876	rs16940665	7.48	rs17689471	0.496303	17.08	7.44903	111	9	lasso	0.5	1.3e-89	7.47351	7.81e-14
GTExv8.EUR.Muscle_Skeletal	NA	17	45602339	45602340	0.409	rs16940665	7.48	rs17689471	0.612887	18.99	7.44903	108	1	top1	0.61	4.4e-123	7.44903	9.4e-14
GTExv8.EUR.Muscle_Skeletal	LINC02210	17	45620327	45620328	0.3974	rs16940665	7.48	rs8072451	0.603774	18.86	7.38378	90	4	lasso	0.61	1.2e-120	7.34407	2.07e-13
GTExv8.EUR.Muscle_Skeletal	CRHR1	17	45784279	45784280	0.0508	rs16940665	7.48	rs8072451	0.027907	5.54	7.38378	34	7	enet	0.049	3e-08	6.16406	7.09e-10
GTExv8.EUR.Muscle_Skeletal	NA	17	45895629	45895630	0.0992	rs16940665	7.48	rs11012	0.103607	-7.96	5.56447	31	1	top1	0.1	7.3e-16	-5.56447	2.63e-08
GTExv8.EUR.Muscle_Skeletal	KANSL1-AS1	17	46193575	46193576	0.4179	rs16940665	7.48	rs17689471	0.62254	19.13	7.44903	29	13	lasso	0.63	1.2e-127	7.49615	6.57e-14
GTExv8.EUR.Muscle_Skeletal	NA	17	46260605	46260606	0.3331	rs16940665	7.48	rs199533	0.582085	18.51	7.21984	65	11	lasso	0.59	4.7e-116	7.48524	7.14e-14
GTExv8.EUR.Muscle_Skeletal	NA	17	46267036	46267037	0.0746	rs16940665	7.48	rs8072451	0.032108	5.41	7.38378	65	2	lasso	0.054	7.4e-09	5.69788	1.21e-08
GTExv8.EUR.Muscle_Skeletal	LRRC37A2	17	46511510	46511511	0.6237	rs415430	7.46	rs169201	0.331837	14.3	7.1643	135	32	enet	0.51	2.6e-92	6.34022	2.29e-10
GTExv8.EUR.Muscle_Skeletal	ARL17A	17	46579681	46579682	0.3722	rs415430	7.46	rs183211	0.126025	10.17	6.99773	142	43	enet	0.25	5.5e-38	5.18167	2.2e-07
GTExv8.EUR.Muscle_Skeletal	WNT3	17	46833057	46833058	0.0389	rs415430	7.46	rs199520	0.040787	5.59	7.2349	255	255	susie	0.045	1.4e-07	7.16301	7.89e-13
GTExv8.EUR.Muscle_Skeletal	MAMSTR	19	48719720	48719721	0.1081	rs281377	-6.79	rs281393	0.112	-8.27	-5.8986	442	5	enet	0.11	2.2e-17	6.2629	3.78e-10
GTExv8.EUR.Muscle_Skeletal	NAPSB	19	50344760	50344761	0.0706	rs1274517	-6.06	rs11879501	0.0306	-5.42	-5.81689	399	4	lasso	0.044	1.9e-07	5.33352	9.63e-08
GTExv8.EUR.Muscle_Skeletal	IFNAR2	21	33229900	33229901	0.1463	rs2834158	-12.15	rs2300370	0.098326	8.06	-11.4892	453	453	susie	0.11	3.6e-16	-12.1866	3.66e-34
GTExv8.EUR.Muscle_Skeletal	NA	21	33266259	33266260	0.0981	rs2834158	-12.15	rs2300370	0.048008	5.51	-11.4892	447	1	top1	0.048	4.8e-08	-11.4892	1.5e-30
GTExv8.EUR.Muscle_Skeletal	IL10RB	21	33266357	33266358	0.2475	rs2834158	-12.15	rs2300370	0.131328	8.91	-11.4892	447	4	lasso	0.16	6.9e-25	-10.0743	7.17e-24
GTExv8.EUR.Nerve_Tibial	NA	1	65067736	65067737	0.0892	rs3014983	-5.76	rs11579758	0.0123	-4.46	-5.70151	431	7	lasso	0.017	0.0034	5.8042	6.47e-09
GTExv8.EUR.Nerve_Tibial	MUC1	1	155192915	155192916	0.1988	rs35154152	8.92	rs35154152	0.0276	-5.06	8.92353	338	338	susie	0.037	2.9e-05	-9.62346	6.37e-22
GTExv8.EUR.Nerve_Tibial	NA	3	45749626	45749627	0.0545	rs17713054	-29.06	rs17763742	0.012594	4.5	-28.5	459	1	top1	0.013	0.011	-28.5	1.32e-178
GTExv8.EUR.Nerve_Tibial	SLC6A20	3	45796534	45796535	0.134	rs17713054	-29.06	rs17713054	0.048184	4.74	-29.1	452	1	top1	0.048	2.1e-06	-29.1	1.09e-185
GTExv8.EUR.Nerve_Tibial	CCR9	3	45886503	45886504	0.1144	rs17713054	-29.06	rs6772051	0.008841	-4.33	7.41	445	445	susie	0.056	3.5e-07	-9.68	3.64e-22
GTExv8.EUR.Nerve_Tibial	CXCR6	3	45940932	45940933	0.1159	rs17713054	-29.06	rs17215981	0.031027	-5.53	-20.6	434	24	enet	0.062	7.3e-08	14.3	1.89e-46
GTExv8.EUR.Nerve_Tibial	HIP1	7	75738961	75738962	0.244	rs12534422	-5.68	rs1179620	0.0841	6.25	-5.1703	264	15	enet	0.1	8.5e-12	-5.15	2.65e-07
GTExv8.EUR.Nerve_Tibial	NA	10	79660890	79660891	0.406	rs11201038	5.36	rs10885307	0.326842	-12.04	-5.02903	334	21	enet	0.33	3.3e-40	5.46222	4.7e-08
GTExv8.EUR.Nerve_Tibial	NA	10	79682995	79682996	0.2838	rs11201038	5.36	rs10885307	0.196407	-9.35	-5.02903	330	330	susie	0.2	5.4e-23	5.02335	5.08e-07
GTExv8.EUR.Nerve_Tibial	NA	10	79684094	79684095	0.4617	rs11201038	5.36	rs10885307	0.29254	-11.38	-5.02903	330	21	enet	0.34	3.6e-41	5.21554	1.83e-07
GTExv8.EUR.Nerve_Tibial	NUTM2B	10	79703226	79703227	0.4439	rs11201038	5.36	rs10885307	0.336556	-12.18	-5.02903	322	15	enet	0.34	8.8e-42	5.14522	2.67e-07
GTExv8.EUR.Nerve_Tibial	LINC00304	16	89159145	89159146	0.3298	rs11646135	-6.58	rs4352046	0.246875	-10.43	-5.14256	417	38	enet	0.28	8.4e-33	5.25842	1.45e-07
GTExv8.EUR.Nerve_Tibial	NA	17	45531576	45531577	0.1123	rs16940665	7.48	rs17689882	0.079097	6.05	7.37964	141	12	lasso	0.083	4.5e-10	7.24143	4.44e-13
GTExv8.EUR.Nerve_Tibial	NA	17	45550334	45550335	0.6085	rs16940665	7.48	rs1876829	0.640553	-16.78	7.45277	134	14	lasso	0.64	1.2e-99	-7.45931	8.7e-14
GTExv8.EUR.Nerve_Tibial	NA	17	45585870	45585871	0.3886	rs16940665	7.48	rs17689471	0.503675	14.94	7.44903	116	116	susie	0.51	2.8e-69	6.98932	2.76e-12
GTExv8.EUR.Nerve_Tibial	NA	17	45592620	45592621	0.297	rs16940665	7.48	rs17689471	0.393472	13.22	7.44903	111	111	susie	0.4	3.1e-50	7.0036	2.49e-12
GTExv8.EUR.Nerve_Tibial	NA	17	45602339	45602340	0.3647	rs16940665	7.48	rs8072451	0.518694	15.12	7.38378	107	6	lasso	0.52	1.4e-71	7.38771	1.49e-13
GTExv8.EUR.Nerve_Tibial	NA	17	45608570	45608571	0.2073	rs16940665	7.48	rs8072451	0.296118	11.56	7.38378	102	102	susie	0.3	1.1e-35	7.14101	9.26e-13
GTExv8.EUR.Nerve_Tibial	LINC02210	17	45620327	45620328	0.6204	rs16940665	7.48	rs17689471	0.716122	17.73	7.44903	89	89	susie	0.72	2.8e-122	6.99087	2.73e-12
GTExv8.EUR.Nerve_Tibial	CRHR1	17	45784279	45784280	0.1089	rs16940665	7.48	rs17689882	0.080441	6.46	7.37964	33	17	enet	0.081	7.3e-10	6.02545	1.69e-09
GTExv8.EUR.Nerve_Tibial	KANSL1-AS1	17	46193575	46193576	0.4008	rs16940665	7.48	rs17689882	0.580074	15.95	7.37964	28	16	enet	0.59	7.5e-87	7.13278	9.84e-13
GTExv8.EUR.Nerve_Tibial	MAPK8IP1P1	17	46243605	46243606	0.1604	rs16940665	7.48	rs199439	0.340353	12.54	7.26323	58	11	lasso	0.36	2.6e-44	7.48022	7.42e-14
GTExv8.EUR.Nerve_Tibial	NA	17	46260605	46260606	0.4033	rs16940665	7.48	rs169201	0.580748	15.96	7.1643	65	1	top1	0.58	1.5e-84	7.1643	7.82e-13
GTExv8.EUR.Nerve_Tibial	NA	17	46267036	46267037	0.0904	rs16940665	7.48	rs17689882	0.169718	8.71	7.37964	65	1	top1	0.17	1.4e-19	7.37964	1.59e-13
GTExv8.EUR.Nerve_Tibial	LRRC37A	17	46292732	46292733	0.6524	rs16940665	7.48	rs8072451	0.329008	12.1	7.38378	78	28	enet	0.46	5.6e-61	6.61838	3.63e-11
GTExv8.EUR.Nerve_Tibial	LRRC37A2	17	46511510	46511511	0.5861	rs415430	7.46	rs169201	0.502118	14.94	7.1643	135	135	susie	0.56	1.6e-80	6.66051	2.73e-11
GTExv8.EUR.Nerve_Tibial	WNT3	17	46833057	46833058	0.1985	rs415430	7.46	rs199520	0.154851	8.47	7.2349	256	256	susie	0.16	3.2e-18	7.29836	2.91e-13
GTExv8.EUR.Nerve_Tibial	DPP9	19	4724672	4724673	0.2563	rs12610495	-15.06	rs8101703	0.168761	8.77	5.7183	421	3	lasso	0.17	4.5e-20	5.67247	1.41e-08
GTExv8.EUR.Nerve_Tibial	TYK2	19	10380675	10380676	0.1498	rs2304256	-9.78	rs280519	0.070664	-5.9	6.72886	377	1	top1	0.071	9.6e-09	-6.72886	1.71e-11
GTExv8.EUR.Nerve_Tibial	SMARCA4	19	10961000	10961001	0.0457	rs11085735	-7.17	rs11880628	0.01096	-4.58	-5.24506	390	390	susie	0.014	0.0071	5.52972	3.21e-08
GTExv8.EUR.Nerve_Tibial	KCNC3	19	50333514	50333515	0.2339	rs1274517	-6.06	rs676314	0.125612	7.48	-6.05315	399	17	lasso	0.13	2e-15	-6.0873	1.15e-09
GTExv8.EUR.Nerve_Tibial	NAPSB	19	50344760	50344761	0.4139	rs1274517	-6.06	rs676314	0.285341	-11.27	-6.05315	399	38	enet	0.3	1.6e-36	5.8223	5.8e-09
GTExv8.EUR.Nerve_Tibial	IFNAR2	21	33229900	33229901	0.1277	rs2834158	-12.15	rs2849997	0.00686	4.23	-1.09849	453	36	enet	0.029	0.0002	-5.82105	5.85e-09
GTExv8.EUR.Nerve_Tibial	NA	21	33266259	33266260	0.1312	rs2834158	-12.15	rs2834167	0.033089	5.9	-3.13718	447	447	susie	0.078	1.6e-09	-5.22049	1.78e-07
GTExv8.EUR.Nerve_Tibial	IL10RB	21	33266357	33266358	0.4074	rs2834158	-12.15	rs2834157	0.124451	8.73	-10.491	447	447	susie	0.29	2.7e-34	-10.9063	1.08e-27
GTExv8.EUR.Pancreas	RAD50	5	132556018	132556019	0.2039	rs2269821	-5.61	rs2269821	0.04108	4.48	-5.61156	409	409	susie	0.062	5.2e-05	-5.98483	2.17e-09
GTExv8.EUR.Pancreas	NA	10	79660890	79660891	0.2192	rs11201038	5.36	rs10885307	0.155295	-6.98	-5.029	334	7	enet	0.18	3.7e-12	5.0814	3.75e-07
GTExv8.EUR.Pancreas	NA	10	79682995	79682996	0.1556	rs11201038	5.36	rs10885307	0.108369	-5.27	-5.029	330	1	top1	0.11	9e-08	5.029	4.93e-07
GTExv8.EUR.Pancreas	NUTM2B	10	79703226	79703227	0.3911	rs11201038	5.36	rs10885307	0.308164	-8.72	-5.029	322	322	susie	0.31	1.7e-21	5.1197	3.06e-07
GTExv8.EUR.Pancreas	OAS1	12	112906776	112906777	0.1435	rs2660	6.2	rs10774679	0.058679	4.35	5.40808	410	1	top1	0.059	8.1e-05	5.40808	6.37e-08
GTExv8.EUR.Pancreas	OAS3	12	112938351	112938352	0.1424	rs2660	6.2	rs10774676	0.107399	5.87	5.51473	415	415	susie	0.13	8e-09	5.55064	2.85e-08
GTExv8.EUR.Pancreas	FBRSL1	12	132489550	132489551	0.7035	rs10870551	6.39	rs12423664	0.427858	10.25	-5.9354	322	322	susie	0.44	3.8e-32	-5.9063	3.5e-09
GTExv8.EUR.Pancreas	NA	12	132550728	132550729	0.1926	rs10870551	6.39	rs12423664	0.120823	5.59	-5.9354	297	1	top1	0.12	1.6e-08	-5.9354	2.93e-09
GTExv8.EUR.Pancreas	NA	12	132565070	132565071	0.2577	rs10870551	6.39	rs12423664	0.188477	6.86	-5.9354	292	1	top1	0.19	8.2e-13	-5.9354	2.93e-09
GTExv8.EUR.Pancreas	ACSF3	16	89088374	89088375	0.1536	rs11646135	-6.58	rs12922670	0.12046	5.67	-6.43342	435	1	top1	0.12	1.7e-08	-6.43342	1.25e-10
GTExv8.EUR.Pancreas	CDH15	16	89171766	89171767	0.5906	rs11646135	-6.58	rs4530136	0.410212	10.04	-5.48885	422	12	lasso	0.48	1.2e-36	-5.41833	6.02e-08
GTExv8.EUR.Pancreas	SLC22A31	16	89201663	89201664	0.639	rs11646135	-6.58	rs11646135	0.329704	9.73	-6.5849	415	71	enet	0.5	1.1e-38	-5.06194	4.15e-07
GTExv8.EUR.Pancreas	ZNF778	16	89217702	89217703	0.5731	rs11646135	-6.58	rs4530136	0.358955	9.65	-5.48885	396	396	susie	0.48	7.3e-36	-5.49643	3.88e-08
GTExv8.EUR.Pancreas	NA	17	45550334	45550335	0.592	rs16940665	7.48	rs1876829	0.681	-12.96	7.45277	134	15	lasso	0.69	5.3e-64	-7.48833	6.98e-14
GTExv8.EUR.Pancreas	NA	17	45585870	45585871	0.4046	rs16940665	7.48	rs17689471	0.488	11.03	7.44903	116	12	lasso	0.5	4.2e-38	7.47441	7.76e-14
GTExv8.EUR.Pancreas	NA	17	45592620	45592621	0.354	rs16940665	7.48	rs17689471	0.471	10.89	7.44903	111	111	susie	0.48	1.1e-36	7.0105	2.37e-12
GTExv8.EUR.Pancreas	NA	17	45602339	45602340	0.3027	rs16940665	7.48	rs17689471	0.446	10.6	7.44903	107	11	lasso	0.46	2.9e-34	7.4491	9.4e-14
GTExv8.EUR.Pancreas	LINC02210	17	45620327	45620328	0.5494	rs16940665	7.48	rs17689471	0.675	12.89	7.44903	89	13	lasso	0.68	1.5e-62	7.44066	1e-13
GTExv8.EUR.Pancreas	KANSL1-AS1	17	46193575	46193576	0.3922	rs16940665	7.48	rs17689882	0.571	11.79	7.37964	28	1	top1	0.57	1.9e-46	7.37964	1.59e-13
GTExv8.EUR.Pancreas	NA	17	46260605	46260606	0.5357	rs16940665	7.48	rs169201	0.572	12.02	7.1643	62	40	enet	0.59	7.2e-49	7.01438	2.31e-12
GTExv8.EUR.Pancreas	NA	17	46267036	46267037	0.2212	rs16940665	7.48	rs17689882	0.369	9.56	7.37964	62	62	susie	0.37	2.9e-26	7.0572	1.7e-12
GTExv8.EUR.Pancreas	LRRC37A2	17	46511510	46511511	0.4417	rs415430	7.46	rs169201	0.432	10.47	7.1643	132	6	lasso	0.44	2.2e-32	7.15598	8.31e-13
GTExv8.EUR.Pancreas	WNT3	17	46833057	46833058	0.2651	rs415430	7.46	rs199513	0.273	8.8	7.39711	253	15	enet	0.31	4.3e-21	7.08927	1.35e-12
GTExv8.EUR.Pancreas	NTN5	19	48673080	48673081	0.1605	rs281377	-6.79	rs281379	0.0172	3.61	5.69106	459	459	susie	0.023	0.011	6.29475	3.08e-10
GTExv8.EUR.Pancreas	FUT2	19	48695970	48695971	0.5142	rs281377	-6.79	rs516246	0.564	-11.71	6.34756	456	1	top1	0.56	1.5e-45	-6.34756	2.19e-10
GTExv8.EUR.Pancreas	NAPSB	19	50344760	50344761	0.3729	rs1274517	-6.06	rs676314	0.275	-8.4	-6.05315	399	399	susie	0.28	2.9e-19	6.01235	1.83e-09
GTExv8.EUR.Pancreas	IFNAR1	21	33324476	33324477	0.183	rs2834158	-12.15	rs2409488	0.08849	-4.98	-5.1577	435	1	top1	0.088	1.4e-06	5.1577	2.5e-07
GTExv8.EUR.Pituitary	THBS3	1	155207980	155207981	0.239	rs35154152	8.92	rs4460629	0.069153	4.88	1.24574	334	14	lasso	0.11	2e-07	5.98311	2.19e-09
GTExv8.EUR.Pituitary	NA	3	45749626	45749627	0.1053	rs17713054	-29.06	rs9845542	0.01469	3.69	-10.7409	459	459	susie	0.031	0.0055	-14.5018	1.18e-47
GTExv8.EUR.Pituitary	ABO	9	133275213	133275214	0.5708	rs495828	-6.72	rs630014	0.227301	-8.52	4.49101	564	25	enet	0.44	2.6e-29	-5.5543	2.79e-08
GTExv8.EUR.Pituitary	NA	10	79660890	79660891	0.2088	rs11201038	5.36	rs10885307	0.120173	-6.31	-5.029	335	335	susie	0.13	3.9e-08	5.03498	4.78e-07
GTExv8.EUR.Pituitary	NUTM2B	10	79703226	79703227	0.5853	rs11201038	5.36	rs10885307	0.449328	-9.96	-5.029	323	323	susie	0.45	2.8e-30	5.02536	5.02e-07
GTExv8.EUR.Pituitary	LOC642361	10	79825901	79825902	0.1507	rs11201038	5.36	rs10885307	0.164091	6.19	-5.029	318	1	top1	0.16	2.8e-10	-5.02903	4.93e-07
GTExv8.EUR.Pituitary	NUTM2E	10	79841357	79841358	0.682	rs11201038	5.36	rs10885307	0.43565	9.82	-5.029	316	26	enet	0.49	3.4e-34	-5.17177	2.32e-07
GTExv8.EUR.Pituitary	ACSF3	16	89088374	89088375	0.1636	rs11646135	-6.58	rs11646135	-0.003115	4.21	-6.5849	434	4	lasso	0.036	0.0028	-6.4597	1.05e-10
GTExv8.EUR.Pituitary	SLC22A31	16	89201663	89201664	0.2452	rs11646135	-6.58	rs11646135	0.106172	6.28	-6.5849	415	10	lasso	0.18	4.3e-11	-6.1921	5.94e-10
GTExv8.EUR.Pituitary	NA	17	45531576	45531577	0.1526	rs16940665	7.48	rs2664008	0.0654	-5.23	-1.48141	141	14	enet	0.13	1.9e-08	5.50813	3.63e-08
GTExv8.EUR.Pituitary	NA	17	45550334	45550335	0.7205	rs16940665	7.48	rs1876829	0.716	-12.55	7.45277	134	19	enet	0.73	2.4e-63	-6.89946	5.22e-12
GTExv8.EUR.Pituitary	NA	17	45585870	45585871	0.4166	rs16940665	7.48	rs17689471	0.539	10.86	7.44903	116	1	top1	0.54	1.3e-38	7.44903	9.4e-14
GTExv8.EUR.Pituitary	NA	17	45592620	45592621	0.2378	rs16940665	7.48	rs1876829	0.238	7.35	7.45277	111	13	lasso	0.24	1e-14	7.44619	9.61e-14
GTExv8.EUR.Pituitary	NA	17	45602339	45602340	0.3858	rs16940665	7.48	rs17689471	0.546	10.92	7.44903	108	1	top1	0.55	2.7e-39	7.44903	9.4e-14
GTExv8.EUR.Pituitary	LINC02210	17	45620327	45620328	0.5365	rs16940665	7.48	rs17689471	0.673	12.19	7.44903	90	19	enet	0.68	1.6e-56	6.78654	1.15e-11
GTExv8.EUR.Pituitary	MAPT-IT1	17	45895782	45895783	0.2273	rs16940665	7.48	rs17689471	0.065	4.09	7.44903	31	13	lasso	0.13	1.5e-08	5.49026	4.01e-08
GTExv8.EUR.Pituitary	KANSL1-AS1	17	46193575	46193576	0.4169	rs16940665	7.48	rs17689471	0.586	11.32	7.44903	29	12	lasso	0.59	4.9e-44	7.46872	8.1e-14
GTExv8.EUR.Pituitary	MAPK8IP1P1	17	46243605	46243606	0.3033	rs16940665	7.48	rs199451	0.512	10.75	7.31301	59	15	lasso	0.52	9.2e-37	7.50933	5.94e-14
GTExv8.EUR.Pituitary	NA	17	46260605	46260606	0.3823	rs16940665	7.48	rs199451	0.56	11.29	7.31301	66	12	lasso	0.57	3.5e-42	7.4701	8.01e-14
GTExv8.EUR.Pituitary	NA	17	46267036	46267037	0.153	rs16940665	7.48	rs8072451	0.237	7.46	7.38378	66	66	susie	0.24	5.4e-15	7.1842	6.76e-13
GTExv8.EUR.Pituitary	LRRC37A2	17	46511510	46511511	0.6422	rs415430	7.46	rs199451	0.563	11.17	7.31301	136	136	susie	0.62	6.1e-48	6.95927	3.42e-12
GTExv8.EUR.Pituitary	NA	17	46562794	46562795	0.1468	rs415430	7.46	rs7224296	0.145	6.29	6.50734	136	136	susie	0.16	2.5e-10	7.06524	1.6e-12
GTExv8.EUR.Pituitary	ARL17A	17	46579681	46579682	0.661	rs415430	7.46	rs169201	0.329	9.27	7.1643	143	143	susie	0.57	4.7e-42	5.50325	3.73e-08
GTExv8.EUR.Pituitary	WNT3	17	46833057	46833058	0.2738	rs415430	7.46	rs199449	0.22	8.01	6.97155	256	256	susie	0.26	6.1e-16	7.1156	1.11e-12
GTExv8.EUR.Pituitary	TNFAIP8L1	19	4639517	4639518	0.2176	rs12610495	-15.06	rs4807609	0.039931	-4.61	-4.06303	414	17	enet	0.058	0.00018	8.44725	2.98e-17
GTExv8.EUR.Pituitary	NTN5	19	48673080	48673081	0.2186	rs281377	-6.79	rs973579	0.054264	5.07	5.30988	456	456	susie	0.068	5.8e-05	6.14591	7.95e-10
GTExv8.EUR.Pituitary	FUT2	19	48695970	48695971	0.2921	rs281377	-6.79	rs281393	0.099433	5.82	-5.8986	453	32	enet	0.16	3.4e-10	-6.17997	6.41e-10
GTExv8.EUR.Pituitary	NAPSB	19	50344760	50344761	0.4462	rs1274517	-6.06	rs676314	0.335137	-8.74	-6.05315	399	1	top1	0.34	3.3e-21	6.05315	1.42e-09
GTExv8.EUR.Prostate	NA	10	79660890	79660891	0.5508	rs11201038	5.36	rs10885307	0.39047	-8.44	-5.029	335	19	enet	0.44	3.1e-24	5.00677	5.54e-07
GTExv8.EUR.Prostate	NUTM2B	10	79703226	79703227	0.4146	rs11201038	5.36	rs10885307	0.299893	-7.41	-5.029	323	3	lasso	0.3	5.4e-16	4.94928	7.45e-07
GTExv8.EUR.Prostate	NUTM2E	10	79841357	79841358	0.3762	rs11201038	5.36	rs10885307	0.308744	7.59	-5.029	316	1	top1	0.31	2.8e-16	-5.02903	4.93e-07
GTExv8.EUR.Prostate	SLC22A31	16	89201663	89201664	0.3453	rs11646135	-6.58	rs11646135	0.23142	6.57	-6.5849	414	1	top1	0.23	4.3e-12	-6.5849	4.55e-11
GTExv8.EUR.Prostate	NA	17	45550334	45550335	0.6242	rs16940665	7.48	rs17689882	0.597737	-10.47	7.37964	136	136	susie	0.6	1.2e-37	-7.0968	1.28e-12
GTExv8.EUR.Prostate	NA	17	45585870	45585871	0.5238	rs16940665	7.48	rs1876829	0.560042	10.21	7.45277	118	12	lasso	0.57	3.2e-35	7.4491	9.4e-14
GTExv8.EUR.Prostate	NA	17	45592620	45592621	0.2583	rs16940665	7.48	rs17689471	0.251576	7.16	7.44903	113	113	susie	0.27	2.8e-14	7.0115	2.36e-12
GTExv8.EUR.Prostate	NA	17	45602339	45602340	0.5122	rs16940665	7.48	rs17689471	0.509922	9.74	7.44903	110	7	lasso	0.52	8.5e-31	7.4576	8.81e-14
GTExv8.EUR.Prostate	LINC02210	17	45620327	45620328	0.6899	rs16940665	7.48	rs17689471	0.68112	11.14	7.44903	92	92	susie	0.69	2.8e-47	7.0128	2.34e-12
GTExv8.EUR.Prostate	MAPT	17	45894381	45894382	0.0586	rs16940665	7.48	rs17689471	0.047972	-3.99	7.44903	31	31	susie	0.058	0.00067	-7.0351	1.99e-12
GTExv8.EUR.Prostate	KANSL1-AS1	17	46193575	46193576	0.4266	rs16940665	7.48	rs17689471	0.55427	10.11	7.44903	29	29	susie	0.56	4.2e-34	7.0174	2.26e-12
GTExv8.EUR.Prostate	MAPK8IP1P1	17	46243605	46243606	0.3845	rs16940665	7.48	rs199451	0.503194	9.69	7.31301	58	13	lasso	0.51	4.1e-30	7.4586	8.75e-14
GTExv8.EUR.Prostate	NA	17	46260605	46260606	0.3907	rs16940665	7.48	rs17689471	0.533531	10.03	7.44903	65	65	susie	0.56	1.5e-33	7.0156	2.29e-12
GTExv8.EUR.Prostate	NA	17	46267036	46267037	0.1644	rs16940665	7.48	rs169201	0.233515	6.86	7.1643	65	65	susie	0.23	3.2e-12	7.3182	2.51e-13
GTExv8.EUR.Prostate	LRRC37A	17	46292732	46292733	0.7054	rs16940665	7.48	rs17689471	0.16394	6.19	7.44903	78	78	susie	0.44	1.7e-24	5.4728	4.43e-08
GTExv8.EUR.Prostate	LRRC37A2	17	46511510	46511511	0.478	rs415430	7.46	rs169201	0.498659	9.53	7.1643	132	1	top1	0.5	7.4e-29	7.1643	7.82e-13
GTExv8.EUR.Prostate	NA	17	46562794	46562795	0.1904	rs415430	7.46	rs183211	0.124231	5.26	6.99773	132	15	enet	0.16	2.5e-08	5.9697	2.38e-09
GTExv8.EUR.Prostate	ARL17A	17	46579681	46579682	0.3349	rs415430	7.46	rs199443	0.178792	6.22	7.41751	139	26	enet	0.24	9.6e-13	6.128	8.9e-10
GTExv8.EUR.Prostate	WNT3	17	46833057	46833058	0.1684	rs415430	7.46	rs199498	0.04499	4.58	6.30974	252	252	susie	0.048	0.0017	7.2029	5.89e-13
GTExv8.EUR.Prostate	SMARCA4	19	10961000	10961001	0.1502	rs11085735	-7.17	rs11878377	-9.34e-05	-3.61	-4.24599	389	21	enet	0.013	0.068	6.25504	3.97e-10
GTExv8.EUR.Prostate	RASIP1	19	48740720	48740721	0.177	rs281377	-6.79	rs12975781	0.0265	-3.94	-5.64529	436	436	susie	0.029	0.012	6.01583	1.79e-09
GTExv8.EUR.Prostate	NAPSB	19	50344760	50344761	0.2721	rs1274517	-6.06	rs676314	0.182	-5.82	-6.05315	399	1	top1	0.18	1.3e-09	6.05315	1.42e-09
GTExv8.EUR.Skin_Not_Sun_Exposed_Suprapubic	RN7SL145P	3	45742674	45742675	0.0701	rs17713054	-29.06	rs12493946	0.0417	-5.42	-5.23798	465	465	susie	0.048	2.9e-06	5.2054	1.94e-07
GTExv8.EUR.Skin_Not_Sun_Exposed_Suprapubic	XCR1	3	46027741	46027742	0.2275	rs17713054	-29.06	rs6764042	0.169	-8.62	-13.0913	449	1	top1	0.17	3.4e-19	13.0913	3.69e-39
GTExv8.EUR.Skin_Not_Sun_Exposed_Suprapubic	CCR2	3	46353733	46353734	0.1163	rs17714101	-21.88	rs6441963	0.0813	6.32	-7.44744	421	421	susie	0.086	3e-10	-8.70774	3.1e-18
GTExv8.EUR.Skin_Not_Sun_Exposed_Suprapubic	NA	7	22881349	22881350	0.4241	rs2286498	4.5	rs717624	0.251	-10.45	-4.42885	478	24	enet	0.32	2.2e-38	5.28096	1.29e-07
GTExv8.EUR.Skin_Not_Sun_Exposed_Suprapubic	NA	10	79660890	79660891	0.4138	rs11201038	5.36	rs10885307	0.337	-12.2	-5.02903	335	335	susie	0.35	1.8e-41	5.13279	2.85e-07
GTExv8.EUR.Skin_Not_Sun_Exposed_Suprapubic	NA	10	79663234	79663235	0.1015	rs11201038	5.36	rs10885307	0.0834	-6.67	-5.02903	335	1	top1	0.083	6.2e-10	5.02903	4.93e-07
GTExv8.EUR.Skin_Not_Sun_Exposed_Suprapubic	NA	10	79682995	79682996	0.3017	rs11201038	5.36	rs10885307	0.234	-10.15	-5.02903	331	1	top1	0.23	7.8e-27	5.02903	4.93e-07
GTExv8.EUR.Skin_Not_Sun_Exposed_Suprapubic	NA	10	79684094	79684095	0.4983	rs11201038	5.36	rs10885307	0.358	-12.47	-5.02903	331	20	enet	0.38	6.3e-46	5.25805	1.46e-07
GTExv8.EUR.Skin_Not_Sun_Exposed_Suprapubic	NUTM2B	10	79703226	79703227	0.5006	rs11201038	5.36	rs10885307	0.361	-12.55	-5.02903	323	323	susie	0.37	1e-44	5.15672	2.51e-07
GTExv8.EUR.Skin_Not_Sun_Exposed_Suprapubic	OAS1	12	112906776	112906777	0.0963	rs2660	6.2	rs10492028	0.043713	5.25	2.94157	412	6	lasso	0.059	1.9e-07	4.95465	7.25e-07
GTExv8.EUR.Skin_Not_Sun_Exposed_Suprapubic	ATP11A	13	112690328	112690329	0.102	rs1278769	-7.67	rs1278769	0.043669	-5.06	-7.6661	499	499	susie	0.05	1.6e-06	7.4669	8.21e-14
GTExv8.EUR.Skin_Not_Sun_Exposed_Suprapubic	NA	17	45397024	45397025	0.059	rs16940665	7.48	rs8072451	0.0453	4.94	7.38378	211	20	enet	0.046	4.7e-06	6.23793	4.43e-10
GTExv8.EUR.Skin_Not_Sun_Exposed_Suprapubic	ARHGAP27	17	45434420	45434421	0.3463	rs16940665	7.48	rs11012	0.32	11.78	5.56447	181	23	enet	0.32	4.4e-38	6.13834	8.34e-10
GTExv8.EUR.Skin_Not_Sun_Exposed_Suprapubic	NA	17	45531576	45531577	0.0519	rs16940665	7.48	rs17689882	0.0195	4.4	7.37964	141	141	susie	0.031	0.00015	7.03267	2.03e-12
GTExv8.EUR.Skin_Not_Sun_Exposed_Suprapubic	NA	17	45550334	45550335	0.5965	rs16940665	7.48	rs1876829	0.668	-17	7.45277	134	134	susie	0.67	2.9e-106	-7.01722	2.26e-12
GTExv8.EUR.Skin_Not_Sun_Exposed_Suprapubic	NA	17	45585870	45585871	0.3821	rs16940665	7.48	rs17689471	0.558	15.54	7.44903	116	9	lasso	0.56	6.5e-79	7.44881	9.42e-14
GTExv8.EUR.Skin_Not_Sun_Exposed_Suprapubic	NA	17	45592620	45592621	0.333	rs16940665	7.48	rs1876829	0.451	13.97	7.45277	111	4	lasso	0.45	5.8e-58	7.44537	9.67e-14
GTExv8.EUR.Skin_Not_Sun_Exposed_Suprapubic	NA	17	45602339	45602340	0.4523	rs16940665	7.48	rs8072451	0.589	15.96	7.38378	107	4	lasso	0.59	6.8e-85	7.38204	1.56e-13
GTExv8.EUR.Skin_Not_Sun_Exposed_Suprapubic	CRHR1	17	45784279	45784280	0.0223	rs16940665	7.48	rs11012	0.00955	3.74	5.56447	33	33	susie	0.02	0.0021	6.93195	4.15e-12
GTExv8.EUR.Skin_Not_Sun_Exposed_Suprapubic	MAPT	17	45894381	45894382	0.0368	rs16940665	7.48	rs17689471	0.0487	5.04	7.44903	30	30	susie	0.056	4.2e-07	7.00373	2.49e-12
GTExv8.EUR.Skin_Not_Sun_Exposed_Suprapubic	KANSL1-AS1	17	46193575	46193576	0.4446	rs16940665	7.48	rs17689471	0.632	16.5	7.44903	28	13	enet	0.63	1.2e-95	7.02601	2.13e-12
GTExv8.EUR.Skin_Not_Sun_Exposed_Suprapubic	MAPK8IP1P1	17	46243605	46243606	0.3033	rs16940665	7.48	rs169201	0.544	15.75	7.1643	58	6	lasso	0.57	6.5e-81	7.43941	1.01e-13
GTExv8.EUR.Skin_Not_Sun_Exposed_Suprapubic	NA	17	46260605	46260606	0.3691	rs16940665	7.48	rs169201	0.585	16.21	7.1643	65	23	enet	0.61	7.5e-89	7.2655	3.72e-13
GTExv8.EUR.Skin_Not_Sun_Exposed_Suprapubic	NA	17	46267036	46267037	0.1495	rs16940665	7.48	rs17689471	0.243	10.33	7.44903	65	1	top1	0.24	5.7e-28	7.44903	9.4e-14
GTExv8.EUR.Skin_Not_Sun_Exposed_Suprapubic	LRRC37A	17	46292732	46292733	0.4855	rs16940665	7.48	rs8072451	0.288	11.27	7.38378	78	45	enet	0.35	4.4e-42	6.53049	6.56e-11
GTExv8.EUR.Skin_Not_Sun_Exposed_Suprapubic	LRRC37A2	17	46511510	46511511	0.5872	rs415430	7.46	rs169201	0.402	13.18	7.1643	135	36	enet	0.5	3.8e-66	6.09512	1.09e-09
GTExv8.EUR.Skin_Not_Sun_Exposed_Suprapubic	NSF	17	46590668	46590669	0.038	rs415430	7.46	rs199529	0.00503	-3.51	7.31202	146	146	susie	0.0082	0.033	-6.4648	1.01e-10
GTExv8.EUR.Skin_Not_Sun_Exposed_Suprapubic	ICAM5	19	10289980	10289981	0.086	rs2304256	-9.78	rs2228615	0.0564	5.17	6.46253	380	1	top1	0.056	3.8e-07	6.46253	1.03e-10
GTExv8.EUR.Skin_Not_Sun_Exposed_Suprapubic	TYK2	19	10380675	10380676	0.1321	rs2304256	-9.78	rs280519	0.0726	-5.8	6.72886	376	1	top1	0.073	8.2e-09	-6.72886	1.71e-11
GTExv8.EUR.Skin_Not_Sun_Exposed_Suprapubic	YIPF2	19	10928680	10928681	0.0768	rs11085735	-7.17	rs17001095	0.0249	-4.97	-4.62687	380	2	lasso	0.034	6.8e-05	5.0108	5.42e-07
GTExv8.EUR.Skin_Not_Sun_Exposed_Suprapubic	NTN5	19	48673080	48673081	0.3157	rs281377	-6.79	rs676388	0.116	7.76	6.13244	456	29	enet	0.21	5.4e-24	5.19154	2.09e-07
GTExv8.EUR.Skin_Not_Sun_Exposed_Suprapubic	FUT2	19	48695970	48695971	0.4898	rs281377	-6.79	rs516246	0.322	-12.12	6.34756	452	452	susie	0.42	5.1e-52	-5.08419	3.69e-07
GTExv8.EUR.Skin_Not_Sun_Exposed_Suprapubic	RASIP1	19	48740720	48740721	0.2101	rs281377	-6.79	rs838147	0.198	10.11	5.30707	435	11	enet	0.23	1.7e-26	6.01096	1.84e-09
GTExv8.EUR.Skin_Not_Sun_Exposed_Suprapubic	NAPSB	19	50344760	50344761	0.1112	rs1274517	-6.06	rs676314	0.0875	-6.25	-6.05315	399	1	top1	0.087	2.4e-10	6.05315	1.42e-09
GTExv8.EUR.Skin_Not_Sun_Exposed_Suprapubic	IFNAR2	21	33229900	33229901	0.3741	rs2834158	-12.15	rs1476415	0.178049	9.29	9.7378	453	39	enet	0.22	7.6e-25	8.6619	4.64e-18
GTExv8.EUR.Skin_Not_Sun_Exposed_Suprapubic	IFNAR1	21	33324476	33324477	0.2167	rs2834158	-12.15	rs2843996	0.115601	-7.16	-5.1973	437	437	susie	0.13	6.4e-15	5.46	4.76e-08
GTExv8.EUR.Skin_Not_Sun_Exposed_Suprapubic	ATP5PO	21	33915979	33915980	0.1718	rs2236645	-7.19	rs2834297	0.122814	7.44	-4.5086	394	26	enet	0.15	5.9e-17	-5.5864	2.32e-08
GTExv8.EUR.Skin_Sun_Exposed_Lower_leg	FUBP1	1	77979109	77979110	0.2337	rs12758374	4.244	rs17391694	0.101	-7.29	-3.92189	332	32	enet	0.11	1e-14	4.93698	7.93e-07
GTExv8.EUR.Skin_Sun_Exposed_Lower_leg	SACM1L	3	45689185	45689186	0.1198	rs17713054	-29.06	rs2251954	0.133075	-8.38	-5.53883	473	1	top1	0.13	1.2e-17	5.53883	3.05e-08
GTExv8.EUR.Skin_Sun_Exposed_Lower_leg	CCR2	3	46353733	46353734	0.0936	rs17714101	-21.88	rs6441963	0.085121	6.73	-7.44744	421	1	top1	0.085	1.2e-11	-7.44744	9.52e-14
GTExv8.EUR.Skin_Sun_Exposed_Lower_leg	NA	7	22881349	22881350	0.3901	rs2286498	4.5	rs717624	0.245	-11.22	-4.42885	479	21	enet	0.29	3.3e-40	5.49207	3.97e-08
GTExv8.EUR.Skin_Sun_Exposed_Lower_leg	NA	10	79660890	79660891	0.3778	rs11201038	5.36	rs10885307	0.344564	-13.4	-5.02903	335	21	enet	0.35	3.2e-49	5.4515	4.99e-08
GTExv8.EUR.Skin_Sun_Exposed_Lower_leg	NA	10	79663234	79663235	0.1313	rs11201038	5.36	rs10885307	0.118392	-7.87	-5.02903	335	7	lasso	0.12	6.3e-16	4.9637	6.92e-07
GTExv8.EUR.Skin_Sun_Exposed_Lower_leg	NA	10	79682995	79682996	0.2104	rs11201038	5.36	rs10885307	0.168896	-9.76	-5.02903	331	1	top1	0.17	2.4e-22	5.02903	4.93e-07
GTExv8.EUR.Skin_Sun_Exposed_Lower_leg	NUTM2B	10	79703226	79703227	0.479	rs11201038	5.36	rs10885307	0.299878	-12.39	-5.02903	323	1	top1	0.3	2.6e-41	5.02903	4.93e-07
GTExv8.EUR.Skin_Sun_Exposed_Lower_leg	MBL1P	10	79920177	79920178	0.2177	rs11201038	5.36	rs2243639	0.121648	-9.03	4.32858	302	302	susie	0.22	2.1e-29	-4.90019	9.57e-07
GTExv8.EUR.Skin_Sun_Exposed_Lower_leg	OAS1	12	112906776	112906777	0.1122	rs2660	6.2	rs2057778	0.098513	7.53	6.17743	414	3	lasso	0.11	3.5e-15	5.85811	4.68e-09
GTExv8.EUR.Skin_Sun_Exposed_Lower_leg	ATP11A	13	112690328	112690329	0.1757	rs1278769	-7.67	rs1278769	0.063503	-5.86	-7.6661	499	499	susie	0.076	1.5e-10	6.65091	2.91e-11
GTExv8.EUR.Skin_Sun_Exposed_Lower_leg	ARHGAP27	17	45434420	45434421	0.3669	rs16940665	7.48	rs11012	0.320639	12.82	5.56447	181	181	susie	0.32	1.1e-44	5.56447	2.63e-08
GTExv8.EUR.Skin_Sun_Exposed_Lower_leg	NA	17	45545803	45545804	0.041	rs16940665	7.48	rs17689471	0.027393	-4.06	7.44903	134	1	top1	0.027	0.00011	-7.44903	9.4e-14
GTExv8.EUR.Skin_Sun_Exposed_Lower_leg	NA	17	45550334	45550335	0.5609	rs16940665	7.48	rs1876829	0.69245	-18.76	7.45277	134	22	enet	0.7	6.7e-134	-6.94189	3.87e-12
GTExv8.EUR.Skin_Sun_Exposed_Lower_leg	NA	17	45585870	45585871	0.3981	rs16940665	7.48	rs17689471	0.602917	17.49	7.44903	116	1	top1	0.6	9.1e-104	7.44903	9.4e-14
GTExv8.EUR.Skin_Sun_Exposed_Lower_leg	NA	17	45592620	45592621	0.2708	rs16940665	7.48	rs1876829	0.43293	14.86	7.45277	111	4	lasso	0.43	9.6e-65	7.51276	5.79e-14
GTExv8.EUR.Skin_Sun_Exposed_Lower_leg	NA	17	45602339	45602340	0.3926	rs16940665	7.48	rs17689471	0.595758	17.39	7.44903	108	1	top1	0.6	8.4e-102	7.44903	9.4e-14
GTExv8.EUR.Skin_Sun_Exposed_Lower_leg	CRHR1	17	45784279	45784280	0.0249	rs16940665	7.48	rs17689471	0.000687	3.04	7.44903	34	11	enet	0.0018	0.17	6.71257	1.91e-11
GTExv8.EUR.Skin_Sun_Exposed_Lower_leg	MAPT	17	45894381	45894382	0.0676	rs16940665	7.48	rs17689471	0.148789	8.89	7.44903	31	1	top1	0.15	1.1e-19	7.44903	9.4e-14
GTExv8.EUR.Skin_Sun_Exposed_Lower_leg	KANSL1-AS1	17	46193575	46193576	0.4143	rs16940665	7.48	rs17689471	0.646296	18.11	7.44903	29	20	enet	0.65	8.1e-118	6.95556	3.51e-12
GTExv8.EUR.Skin_Sun_Exposed_Lower_leg	MAPK8IP1P1	17	46243605	46243606	0.3388	rs16940665	7.48	rs199448	0.598302	17.49	7.25988	59	22	enet	0.61	6.2e-107	7.4891	6.93e-14
GTExv8.EUR.Skin_Sun_Exposed_Lower_leg	NA	17	46260605	46260606	0.418	rs16940665	7.48	rs169201	0.654909	18.25	7.1643	66	28	enet	0.66	1.9e-122	7.31809	2.52e-13
GTExv8.EUR.Skin_Sun_Exposed_Lower_leg	NA	17	46267036	46267037	0.2445	rs16940665	7.48	rs16940665	0.295702	12.32	7.47505	66	12	lasso	0.3	2.5e-41	7.04768	1.82e-12
GTExv8.EUR.Skin_Sun_Exposed_Lower_leg	LRRC37A	17	46292732	46292733	0.5873	rs16940665	7.48	rs8072451	0.286875	12.2	7.38378	79	79	susie	0.4	1.5e-58	6.17221	6.73e-10
GTExv8.EUR.Skin_Sun_Exposed_Lower_leg	LRRC37A2	17	46511510	46511511	0.6063	rs415430	7.46	rs169201	0.416117	14.64	7.1643	136	22	enet	0.49	6.9e-77	6.52294	6.89e-11
GTExv8.EUR.Skin_Sun_Exposed_Lower_leg	TYK2	19	10380675	10380676	0.1305	rs2304256	-9.78	rs280519	0.0614	-6.25	6.72886	376	18	enet	0.068	1.5e-09	-7.79744	6.32e-15
GTExv8.EUR.Skin_Sun_Exposed_Lower_leg	SMARCA4	19	10961000	10961001	0.1527	rs11085735	-7.17	rs4804554	0.194	-9.99	-4.26824	389	7	lasso	0.21	4.8e-28	5.21767	1.81e-07
GTExv8.EUR.Skin_Sun_Exposed_Lower_leg	NTN5	19	48673080	48673081	0.2092	rs281377	-6.79	rs973579	0.126	8.31	5.30988	459	24	enet	0.15	9.5e-20	5.55571	2.76e-08
GTExv8.EUR.Skin_Sun_Exposed_Lower_leg	MAMSTR	19	48719720	48719721	0.0772	rs281377	-6.79	rs3826846	0.0161	-4.68	-2.88679	442	442	susie	0.028	8.6e-05	5.96185	2.49e-09
GTExv8.EUR.Skin_Sun_Exposed_Lower_leg	RASIP1	19	48740720	48740721	0.1826	rs281377	-6.79	rs838147	0.184	9.98	5.30707	435	435	susie	0.2	4.5e-26	5.72549	1.03e-08
GTExv8.EUR.Skin_Sun_Exposed_Lower_leg	NAPSB	19	50344760	50344761	0.2065	rs1274517	-6.06	rs676314	0.108	-8.03	-6.05315	399	399	susie	0.12	8.5e-16	6.09744	1.08e-09
GTExv8.EUR.Skin_Sun_Exposed_Lower_leg	NA	19	50369330	50369331	0.0693	rs1274517	-6.06	rs4802703	0.0168	-4.76	-5.18852	416	6	enet	0.028	9.1e-05	4.93189	8.14e-07
GTExv8.EUR.Skin_Sun_Exposed_Lower_leg	IFNAR2	21	33229900	33229901	0.276	rs2834158	-12.15	rs1476415	0.152922	8.88	9.7378	453	32	enet	0.18	1.8e-24	8.19	2.61e-16
GTExv8.EUR.Skin_Sun_Exposed_Lower_leg	IFNAR1	21	33324476	33324477	0.209	rs2834158	-12.15	rs2843996	0.122638	-7.95	-5.1973	437	40	enet	0.13	2.6e-17	4.9869	6.14e-07
GTExv8.EUR.Small_Intestine_Terminal_Ileum	CNPY4	7	100119612	100119613	0.1736	rs6963345	-5.85	rs6963345	0.0121	-3.88	-5.85459	277	1	top1	0.012	0.1	5.85459	4.78e-09
GTExv8.EUR.Small_Intestine_Terminal_Ileum	NA	10	79660890	79660891	0.573	rs11201038	5.36	rs10885307	0.428397	-7.8	-5.029	330	1	top1	0.43	8.1e-19	5.02903	4.93e-07
GTExv8.EUR.Small_Intestine_Terminal_Ileum	NA	10	79682995	79682996	0.338	rs11201038	5.36	rs10885307	0.219592	-6.11	-5.029	326	1	top1	0.22	2.8e-09	5.02903	4.93e-07
GTExv8.EUR.Small_Intestine_Terminal_Ileum	NUTM2B	10	79703226	79703227	0.401	rs11201038	5.36	rs10885307	0.315952	-6.74	-5.029	318	5	lasso	0.32	2.4e-13	5.03307	4.83e-07
GTExv8.EUR.Small_Intestine_Terminal_Ileum	MBL1P	10	79920177	79920178	0.171	rs11201038	5.36	rs11201038	0.039108	-4.13	5.3605	301	301	susie	0.053	0.0035	-4.92704	8.35e-07
GTExv8.EUR.Small_Intestine_Terminal_Ileum	SLC22A31	16	89201663	89201664	0.4498	rs11646135	-6.58	rs12922670	0.29052	7.06	-6.43342	415	415	susie	0.34	2.3e-14	-6.34495	2.22e-10
GTExv8.EUR.Small_Intestine_Terminal_Ileum	NA	17	45531576	45531577	0.176	rs16940665	7.48	rs12944712	-0.001049	3.69	4.93805	139	139	susie	0.081	0.00038	6.15629	7.45e-10
GTExv8.EUR.Small_Intestine_Terminal_Ileum	NA	17	45550334	45550335	0.6995	rs16940665	7.48	rs17689471	0.670259	-9.72	7.44903	132	1	top1	0.67	1.6e-35	-7.44903	9.4e-14
GTExv8.EUR.Small_Intestine_Terminal_Ileum	NA	17	45585870	45585871	0.5484	rs16940665	7.48	rs17689471	0.681974	9.83	7.44903	114	114	susie	0.68	7.1e-37	7.03933	1.93e-12
GTExv8.EUR.Small_Intestine_Terminal_Ileum	NA	17	45592620	45592621	0.4666	rs16940665	7.48	rs17689471	0.433162	7.91	7.44903	109	109	susie	0.44	1.3e-19	6.85743	7.01e-12
GTExv8.EUR.Small_Intestine_Terminal_Ileum	NA	17	45602339	45602340	0.7004	rs16940665	7.48	rs17689471	0.641393	9.5	7.44903	105	1	top1	0.64	5.7e-33	7.44903	9.4e-14
GTExv8.EUR.Small_Intestine_Terminal_Ileum	LINC02210	17	45620327	45620328	0.5667	rs16940665	7.48	rs17689471	0.687848	9.85	7.44903	89	89	susie	0.69	2.1e-37	7.03933	1.93e-12
GTExv8.EUR.Small_Intestine_Terminal_Ileum	KANSL1-AS1	17	46193575	46193576	0.4895	rs16940665	7.48	rs17689471	0.660522	9.64	7.44903	28	1	top1	0.66	1.2e-34	7.44903	9.4e-14
GTExv8.EUR.Small_Intestine_Terminal_Ileum	KANSL1	17	46225388	46225389	0.1358	rs16940665	7.48	rs169201	0.081822	4.6	7.1643	44	15	lasso	0.11	2.5e-05	5.91825	3.25e-09
GTExv8.EUR.Small_Intestine_Terminal_Ileum	MAPK8IP1P1	17	46243605	46243606	0.4986	rs16940665	7.48	rs17689471	0.591879	9.15	7.44903	55	1	top1	0.59	4.7e-29	7.44903	9.4e-14
GTExv8.EUR.Small_Intestine_Terminal_Ileum	NA	17	46260605	46260606	0.4909	rs16940665	7.48	rs17689471	0.672605	9.74	7.44903	62	1	top1	0.67	9.9e-36	7.44903	9.4e-14
GTExv8.EUR.Small_Intestine_Terminal_Ileum	NA	17	46267036	46267037	0.1546	rs16940665	7.48	rs199452	0.230458	6.38	6.92655	62	21	enet	0.25	1.7e-10	7.35444	1.92e-13
GTExv8.EUR.Small_Intestine_Terminal_Ileum	LRRC37A2	17	46511510	46511511	0.4134	rs415430	7.46	rs169201	0.502725	8.67	7.1643	126	126	susie	0.52	6.1e-24	7.30034	2.87e-13
GTExv8.EUR.Small_Intestine_Terminal_Ileum	WNT3	17	46833057	46833058	0.1648	rs415430	7.46	rs199452	0.04192	3.78	6.92655	247	2	lasso	0.066	0.0012	6.79949	1.05e-11
GTExv8.EUR.Small_Intestine_Terminal_Ileum	NTN5	19	48673080	48673081	0.2078	rs281377	-6.79	rs281408	0.012777	-4.7	-6.22374	457	457	susie	0.055	0.0031	6.41839	1.38e-10
GTExv8.EUR.Small_Intestine_Terminal_Ileum	FUT2	19	48695970	48695971	0.322	rs281377	-6.79	rs516246	0.377403	-7.33	6.34756	453	1	top1	0.38	3.3e-16	-6.34756	2.19e-10
GTExv8.EUR.Small_Intestine_Terminal_Ileum	KCNC3	19	50333514	50333515	0.3104	rs1274517	-6.06	rs4802703	0.014659	3.88	-5.18852	397	20	enet	0.029	0.024	-5.01598	5.28e-07
GTExv8.EUR.Small_Intestine_Terminal_Ileum	IFNAR2	21	33229900	33229901	0.296	rs2834158	-12.15	rs2300370	0.0419	-4.18	-11.4892	450	10	lasso	0.085	0.00026	7.382	1.56e-13
GTExv8.EUR.Spleen	MUC1	1	155192915	155192916	0.2915	rs35154152	8.924	rs12743272	0.000675	3.45	-3.98495	338	338	susie	0.052	0.0013	-7.87484	3.41e-15
GTExv8.EUR.Spleen	FLT1P1	3	46143676	46143677	0.1953	rs17713054	-29.06	rs7616215	0.031306	-3.96	-3.23943	459	459	susie	0.067	0.00029	13.5441	8.59e-42
GTExv8.EUR.Spleen	CCR3	3	46163603	46163604	0.2665	rs17713054	-29.06	rs4683184	0.075189	-4.48	-3.00954	459	459	susie	0.16	3e-08	8.9835	2.62e-19
GTExv8.EUR.Spleen	NA	7	75299794	75299795	0.1822	rs12534422	-5.68	rs4731231	0.08084	-3.98	-5.25138	131	1	top1	0.081	6.8e-05	5.25138	1.51e-07
GTExv8.EUR.Spleen	ABO	9	133275213	133275214	0.4088	rs495828	-6.72	rs651007	0.110711	5.53	-6.69114	561	561	susie	0.19	9.8e-10	-5.40345	6.54e-08
GTExv8.EUR.Spleen	NA	10	79660890	79660891	0.6374	rs11201038	5.36	rs10885307	0.472928	-9.2	-5.02903	333	1	top1	0.47	1.3e-26	5.02903	4.93e-07
GTExv8.EUR.Spleen	NUTM2B	10	79703226	79703227	0.417	rs11201038	5.36	rs10885307	0.340438	-7.86	-5.02903	322	4	lasso	0.36	6.2e-19	5.68171	1.33e-08
GTExv8.EUR.Spleen	LOC642361	10	79825901	79825902	0.1699	rs11201038	5.36	rs1650198	0.034838	4.74	-4.31918	317	6	lasso	0.076	0.00011	-5.1343	2.83e-07
GTExv8.EUR.Spleen	NUTM2E	10	79841357	79841358	0.4475	rs11201038	5.36	rs1650187	0.214659	7.13	-4.55745	315	31	enet	0.34	9.7e-18	-4.93816	7.89e-07
GTExv8.EUR.Spleen	OAS3	12	112938351	112938352	0.2418	rs2660	6.2	rs10774676	0.108	-5.34	5.51473	418	1	top1	0.11	4.3e-06	-5.51473	3.49e-08
GTExv8.EUR.Spleen	FBRSL1	12	132489550	132489551	0.3188	rs10870551	6.39	rs12423664	0.0908	-5.17	-5.9354	322	322	susie	0.097	1.3e-05	5.46632	4.59e-08
GTExv8.EUR.Spleen	LINC00304	16	89159145	89159146	0.2188	rs11646135	-6.58	rs4352046	0.043823	-4.28	-5.14256	415	1	top1	0.044	0.0028	5.14256	2.71e-07
GTExv8.EUR.Spleen	SLC22A31	16	89201663	89201664	0.5251	rs11646135	-6.58	rs11646135	0.143188	5.92	-6.5849	412	34	enet	0.27	3.5e-14	-4.92218	8.56e-07
GTExv8.EUR.Spleen	NA	17	45531576	45531577	0.1033	rs16940665	7.48	rs11012	9.17e-05	3.43	5.56447	143	4	lasso	0.024	0.022	5.43102	5.6e-08
GTExv8.EUR.Spleen	NA	17	45550334	45550335	0.6829	rs16940665	7.48	rs17689471	0.608	-10.42	7.44903	136	1	top1	0.61	5.1e-38	-7.44903	9.4e-14
GTExv8.EUR.Spleen	NA	17	45585870	45585871	0.5339	rs16940665	7.48	rs1876829	0.479	9.24	7.45277	118	1	top1	0.48	4.7e-27	7.45277	9.14e-14
GTExv8.EUR.Spleen	NA	17	45592620	45592621	0.2096	rs16940665	7.48	rs17689471	0.186	5.92	7.44903	113	1	top1	0.19	9.6e-10	7.44903	9.4e-14
GTExv8.EUR.Spleen	NA	17	45602339	45602340	0.484	rs16940665	7.48	rs17689471	0.493	9.4	7.44903	110	110	susie	0.49	3.1e-28	7.03933	1.93e-12
GTExv8.EUR.Spleen	MAPT	17	45894381	45894382	0.095	rs16940665	7.48	rs1876829	0.0939	4.49	7.45277	31	31	susie	0.11	4.8e-06	7.01734	2.26e-12
GTExv8.EUR.Spleen	KANSL1-AS1	17	46193575	46193576	0.4285	rs16940665	7.48	rs17689471	0.489	9.41	7.44903	29	29	susie	0.49	4.5e-28	7.03933	1.93e-12
GTExv8.EUR.Spleen	MAPK8IP1P1	17	46243605	46243606	0.5184	rs16940665	7.48	rs17689471	0.508	9.89	7.44903	58	58	susie	0.55	2e-32	7.03946	1.93e-12
GTExv8.EUR.Spleen	NA	17	46260605	46260606	0.6217	rs16940665	7.48	rs17689471	0.559	10	7.44903	65	1	top1	0.56	1.6e-33	7.44903	9.4e-14
GTExv8.EUR.Spleen	NA	17	46267036	46267037	0.3026	rs16940665	7.48	rs17689471	0.247	7.03	7.44903	65	65	susie	0.27	6.8e-14	7.04885	1.8e-12
GTExv8.EUR.Spleen	LRRC37A2	17	46511510	46511511	0.372	rs415430	7.46	rs199439	0.342	8.01	7.26323	135	1	top1	0.34	5.1e-18	7.26323	3.78e-13
GTExv8.EUR.Spleen	WNT3	17	46833057	46833058	0.1699	rs415430	7.46	rs199520	0.103	4.6	7.2349	255	1	top1	0.1	7.4e-06	7.2349	4.66e-13
GTExv8.EUR.Spleen	NTN5	19	48673080	48673081	0.2507	rs281377	-6.79	rs281377	0.11152	-5.44	-6.78599	460	460	susie	0.11	2.7e-06	6.6376	3.19e-11
GTExv8.EUR.Spleen	KCNC3	19	50333514	50333515	0.7066	rs1274517	-6.06	rs676314	0.512672	9.64	-6.05315	399	30	enet	0.52	4.6e-30	-5.53069	3.19e-08
GTExv8.EUR.Spleen	NAPSB	19	50344760	50344761	0.5875	rs1274517	-6.06	rs676314	0.428982	-8.78	-6.05315	399	1	top1	0.43	1.6e-23	6.05315	1.42e-09
GTExv8.EUR.Stomach	NA	5	132410635	132410636	0.1523	rs2269821	-5.61	rs7734115	0.095137	-5.34	-5.42289	433	1	top1	0.095	2.3e-07	5.42289	5.86e-08
GTExv8.EUR.Stomach	NA	10	79660890	79660891	0.3144	rs11201038	5.36	rs10885307	0.290889	-8.73	-5.02903	334	1	top1	0.29	3e-21	5.02903	4.93e-07
GTExv8.EUR.Stomach	NA	10	79682995	79682996	0.2206	rs11201038	5.36	rs10885307	0.189849	-7.23	-5.02903	330	1	top1	0.19	1.1e-13	5.02903	4.93e-07
GTExv8.EUR.Stomach	NA	10	79684094	79684095	0.3215	rs11201038	5.36	rs10885307	0.282143	-8.72	-5.02903	330	330	susie	0.28	1.4e-20	5.02903	4.93e-07
GTExv8.EUR.Stomach	NUTM2B	10	79703226	79703227	0.2286	rs11201038	5.36	rs10885307	0.10436	-6.84	-5.02903	322	25	enet	0.15	3.6e-11	5.95456	2.61e-09
GTExv8.EUR.Stomach	SLC22A31	16	89201663	89201664	0.4303	rs11646135	-6.58	rs12922670	0.251721	8.82	-6.43342	414	414	susie	0.32	8.2e-24	-5.97791	2.26e-09
GTExv8.EUR.Stomach	ZNF778	16	89217702	89217703	0.2569	rs11646135	-6.58	rs11646135	0.094717	5.25	-6.5849	395	4	lasso	0.1	6.9e-08	-5.79007	7.04e-09
GTExv8.EUR.Stomach	ARHGAP27	17	45434420	45434421	0.1133	rs16940665	7.48	rs17689471	0.024281	-3.93	7.44903	183	1	top1	0.024	0.0068	-7.44903	9.4e-14
GTExv8.EUR.Stomach	NA	17	45531576	45531577	0.136	rs16940665	7.48	rs17689471	0.020977	4.42	7.44903	143	143	susie	0.064	2e-05	6.66362	2.67e-11
GTExv8.EUR.Stomach	NA	17	45550334	45550335	0.6121	rs16940665	7.48	rs17689471	0.584761	-12.39	7.44903	136	136	susie	0.59	7.4e-52	-7.03933	1.93e-12
GTExv8.EUR.Stomach	NA	17	45585870	45585871	0.4102	rs16940665	7.48	rs17689471	0.511613	11.53	7.44903	118	1	top1	0.51	3e-42	7.44903	9.4e-14
GTExv8.EUR.Stomach	NA	17	45592620	45592621	0.3562	rs16940665	7.48	rs17689471	0.412082	10.34	7.44903	113	21	enet	0.43	7e-34	6.83306	8.31e-12
GTExv8.EUR.Stomach	NA	17	45602339	45602340	0.4775	rs16940665	7.48	rs17689471	0.589261	12.31	7.44903	109	1	top1	0.59	5.5e-52	7.44903	9.4e-14
GTExv8.EUR.Stomach	LINC02210	17	45620327	45620328	0.539	rs16940665	7.48	rs17689471	0.640719	12.9	7.44903	91	14	lasso	0.64	8.6e-60	7.47981	7.44e-14
GTExv8.EUR.Stomach	KANSL1-AS1	17	46193575	46193576	0.4318	rs16940665	7.48	rs17689471	0.592723	12.38	7.44903	28	1	top1	0.59	1.8e-52	7.44903	9.4e-14
GTExv8.EUR.Stomach	NA	17	46260605	46260606	0.3605	rs16940665	7.48	rs17689471	0.581452	12.25	7.44903	63	1	top1	0.58	6.3e-51	7.44903	9.4e-14
GTExv8.EUR.Stomach	LRRC37A2	17	46511510	46511511	0.4843	rs415430	7.46	rs169201	0.481665	11.26	7.1643	133	58	enet	0.51	4.6e-42	6.32792	2.48e-10
GTExv8.EUR.Stomach	WNT3	17	46833057	46833058	0.1286	rs415430	7.46	rs199533	0.077776	5.88	7.21984	254	254	susie	0.099	1.2e-07	7.44578	9.64e-14
GTExv8.EUR.Stomach	FUT2	19	48695970	48695971	0.2769	rs281377	-6.79	rs602662	0.26669	-8.87	6.13574	456	8	lasso	0.29	1.8e-21	-6.0672	1.3e-09
GTExv8.EUR.Stomach	MAMSTR	19	48719720	48719721	0.1388	rs281377	-6.79	rs281380	0.00079	3.78	-5.53568	442	442	susie	0.026	0.0049	-5.186	2.15e-07
GTExv8.EUR.Stomach	IFNAR2	21	33229900	33229901	0.1727	rs2834158	-12.15	rs1131964	0.082282	4.85	9.5689	453	1	top1	0.082	1.5e-06	9.56893	1.08e-21
GTExv8.EUR.Testis	ADAM15	1	155050565	155050566	0.126	rs35154152	8.92	rs2306125	0.0424	4.43	-1.72982	379	7	lasso	0.047	0.00017	-5.08703	3.64e-07
GTExv8.EUR.Testis	NA	1	155745828	155745829	0.0921	rs11803917	-6.02	rs915181	-0.00104	-3.47	-3.84136	235	15	enet	0.014	0.03	6.14864	7.81e-10
GTExv8.EUR.Testis	XCR1	3	46027741	46027742	0.2392	rs17713054	-29.06	rs2373148	0.249	8.44	6.41325	449	449	susie	0.25	6.7e-19	6.56256	5.29e-11
GTExv8.EUR.Testis	LINC02679	10	79632187	79632188	0.2987	rs11201038	5.36	rs10885307	0.13007	-6.13	-5.02903	329	1	top1	0.13	5.3e-10	5.02903	4.93e-07
GTExv8.EUR.Testis	NA	10	79660890	79660891	0.1838	rs11201038	5.36	rs10885307	0.108187	-5.66	-5.02903	335	3	lasso	0.11	8.3e-09	5.00512	5.58e-07
GTExv8.EUR.Testis	NUTM2B	10	79703226	79703227	0.6276	rs11201038	5.36	rs10885307	0.451183	-11.16	-5.02903	323	323	susie	0.46	2.7e-38	5.14537	2.67e-07
GTExv8.EUR.Testis	NUTM2E	10	79841357	79841358	0.7131	rs11201038	5.36	rs10885307	0.362981	10.05	-5.02903	316	1	top1	0.36	1.8e-28	-5.02903	4.93e-07
GTExv8.EUR.Testis	LINC00304	16	89159145	89159146	0.2705	rs11646135	-6.58	rs4352046	0.149	-6.53	-5.14256	418	1	top1	0.15	2.7e-11	5.14256	2.71e-07
GTExv8.EUR.Testis	ZNF778	16	89217702	89217703	0.1599	rs11646135	-6.58	rs12922670	0.061	4.85	-6.43342	396	1	top1	0.061	2.3e-05	-6.43342	1.25e-10
GTExv8.EUR.Testis	NA	17	45397024	45397025	0.1023	rs16940665	7.48	rs11012	0.0559	-4.23	5.56447	212	1	top1	0.056	4.9e-05	-5.56	2.63e-08
GTExv8.EUR.Testis	NA	17	45452843	45452844	0.188	rs16940665	7.48	rs8072451	0.107	-5.93	7.38378	178	178	susie	0.11	1.9e-08	-7.29	3.01e-13
GTExv8.EUR.Testis	PLEKHM1	17	45490748	45490749	0.1814	rs16940665	7.48	rs8072451	0.0894	-5.26	7.38378	159	40	enet	0.12	4.7e-09	-5.16	2.5e-07
GTExv8.EUR.Testis	NA	17	45550334	45550335	0.5966	rs16940665	7.48	rs8072451	0.521	-11.96	7.38378	135	25	enet	0.54	3.9e-47	-6.91	4.82e-12
GTExv8.EUR.Testis	NA	17	45585870	45585871	0.1806	rs16940665	7.48	rs17689471	0.192	-7.44	7.44903	117	117	susie	0.19	1.9e-14	-7.04	1.99e-12
GTExv8.EUR.Testis	NA	17	45592620	45592621	0.2932	rs16940665	7.48	rs17689471	0.341	9.77	7.44903	112	1	top1	0.34	1.7e-26	7.45	9.4e-14
GTExv8.EUR.Testis	NA	17	45602339	45602340	0.5438	rs16940665	7.48	rs17689471	0.572	12.51	7.44903	108	1	top1	0.57	8e-52	7.45	9.4e-14
GTExv8.EUR.Testis	NA	17	45608570	45608571	0.1074	rs16940665	7.48	rs1876829	0.0286	5.01	7.45277	103	103	susie	0.057	3.8e-05	7.04	1.92e-12
GTExv8.EUR.Testis	LINC02210	17	45620327	45620328	0.5224	rs16940665	7.48	rs17689471	0.531	12.06	7.44903	90	1	top1	0.53	1.8e-46	7.45	9.4e-14
GTExv8.EUR.Testis	NA	17	45734668	45734669	0.1549	rs16940665	7.48	rs110402	0.0312	4.32	-4.32159	59	24	enet	0.052	8.6e-05	-5.3	1.16e-07
GTExv8.EUR.Testis	NA	17	45895629	45895630	0.0885	rs16940665	7.48	rs110402	0.0206	-3.8	-4.32159	31	8	enet	0.03	0.0025	5.79	6.94e-09
GTExv8.EUR.Testis	MAPT-IT1	17	45895782	45895783	0.0993	rs16940665	7.48	rs8072451	0.116	6.22	7.38378	31	31	susie	0.13	4e-10	7.04	1.93e-12
GTExv8.EUR.Testis	NA	17	46035520	46035521	0.047	rs16940665	7.48	rs17689471	0.0459	-4.38	7.44903	29	1	top1	0.046	0.00022	-7.45	9.4e-14
GTExv8.EUR.Testis	KANSL1-AS1	17	46193575	46193576	0.3968	rs16940665	7.48	rs17689471	0.517	11.89	7.44903	29	1	top1	0.52	9.6e-45	7.45	9.4e-14
GTExv8.EUR.Testis	MAPK8IP1P1	17	46243605	46243606	0.4866	rs16940665	7.48	rs8072451	0.527	12.02	7.38378	58	58	susie	0.53	4.6e-46	7.07	1.54e-12
GTExv8.EUR.Testis	NA	17	46260605	46260606	0.5134	rs16940665	7.48	rs17689471	0.554	12.28	7.44903	65	1	top1	0.55	2e-49	7.45	9.4e-14
GTExv8.EUR.Testis	NA	17	46267036	46267037	0.4245	rs16940665	7.48	rs17689471	0.518	11.89	7.44903	65	1	top1	0.52	7.1e-45	7.45	9.4e-14
GTExv8.EUR.Testis	ARL17A	17	46361796	46361797	0.6375	rs415430	7.46	rs169201	0.302	9.42	7.1643	60	60	susie	0.39	1.2e-30	6.48	9.14e-11
GTExv8.EUR.Testis	NSF	17	46590668	46590669	0.1213	rs415430	7.46	rs169201	0.0768	4.88	7.1643	146	1	top1	0.077	2.1e-06	7.16	7.82e-13
GTExv8.EUR.Testis	WNT3	17	46833057	46833058	0.2055	rs415430	7.46	rs199520	0.123	6.31	7.2349	255	21	enet	0.14	1e-10	5.2	2.01e-07
GTExv8.EUR.Testis	LRRC37A17P	17	47017192	47017193	0.1421	rs415430	7.46	rs169201	0.1	-5.46	7.1643	296	1	top1	0.1	5.5e-08	-7.16	7.82e-13
GTExv8.EUR.Testis	ZGLP1	19	10309879	10309880	0.2187	rs2304256	-9.78	rs281437	0.091138	-6.1	-3.24507	387	4	lasso	0.11	1.4e-08	5.61378	1.98e-08
GTExv8.EUR.Testis	RASIP1	19	48740720	48740721	0.3716	rs281377	-6.79	rs2307019	0.35614	-10.18	-5.87719	434	27	enet	0.39	9.2e-31	5.98556	2.16e-09
GTExv8.EUR.Testis	IZUMO1	19	48746908	48746909	0.3109	rs281377	-6.79	rs2307019	0.200575	-7.68	-5.87719	429	429	susie	0.2	4.1e-15	5.63961	1.7e-08
GTExv8.EUR.Testis	NAPSA	19	50365829	50365830	0.3069	rs1274517	-6.06	rs11879501	0.212867	-7.82	-5.81689	415	415	susie	0.21	4e-16	5.97088	2.36e-09
GTExv8.EUR.Testis	NA	21	33266259	33266260	0.111	rs2834158	-12.15	rs12626270	0.003521	-3.48	0.1512	447	447	susie	0.026	0.0047	-5.8618	4.58e-09
GTExv8.EUR.Testis	IL10RB	21	33266357	33266358	0.2736	rs2834158	-12.15	rs2284550	0.111525	5.99	-9.7352	447	15	enet	0.16	5.8e-12	-11.1513	7.06e-29
GTExv8.EUR.Thyroid	JAK1	1	64966503	64966504	0.1538	rs3014983	-5.761	rs4916014	0.147	-8.69	-5.66132	438	438	susie	0.16	3.8e-20	5.04088	4.63e-07
GTExv8.EUR.Thyroid	SACM1L	3	45689185	45689186	0.335	rs17713054	-29.06	rs2251954	0.323	12.67	-5.53883	473	473	susie	0.35	5.2e-47	-5.24791	1.54e-07
GTExv8.EUR.Thyroid	CCR9	3	45886503	45886504	0.0429	rs17713054	-29.06	rs6789719	0.0345	4.85	-7.58936	445	1	top1	0.034	2.4e-05	-7.58936	3.22e-14
GTExv8.EUR.Thyroid	FYCO1	3	45995823	45995824	0.1722	rs17713054	-29.06	rs7652331	0.202	9.97	-8.4233	449	449	susie	0.2	9.6e-26	-8.42353	3.65e-17
GTExv8.EUR.Thyroid	XCR1	3	46027741	46027742	0.0491	rs17713054	-29.06	rs12630101	0.00754	-4.07	5.87152	449	25	enet	0.017	0.0026	-4.94129	7.76e-07
GTExv8.EUR.Thyroid	SLC34A2	4	25655300	25655301	0.1175	rs7664615	-5.04	rs7664615	0.0962	7	-5.04092	497	1	top1	0.096	2e-12	-5.04092	4.63e-07
GTExv8.EUR.Thyroid	INTS12	4	105895985	105895986	0.1388	rs13138544	-4.77	rs17331332	0.0842	-7.77	-4.26958	392	27	enet	0.12	1.2e-15	5.21211	1.87e-07
GTExv8.EUR.Thyroid	NA	4	105932721	105932722	0.3512	rs13138544	-4.77	rs4600917	0.0745	-6.11	-4.08754	388	54	enet	0.11	5.7e-14	6.10797	1.01e-09
GTExv8.EUR.Thyroid	NA	10	79660890	79660891	0.3567	rs11201038	5.36	rs10885307	0.287	-11.88	-5.02903	335	9	enet	0.32	9.2e-43	5.20045	1.99e-07
GTExv8.EUR.Thyroid	NA	10	79663234	79663235	0.1269	rs11201038	5.36	rs10885307	0.0524	-5.87	-5.02903	335	335	susie	0.056	8.9e-08	5.27623	1.32e-07
GTExv8.EUR.Thyroid	NA	10	79682995	79682996	0.3103	rs11201038	5.36	rs10885307	0.186	-9.66	-5.02903	331	39	enet	0.21	8.4e-27	4.92715	8.34e-07
GTExv8.EUR.Thyroid	NA	10	79684094	79684095	0.4488	rs11201038	5.36	rs10885307	0.236	-11.2	-5.02903	331	11	enet	0.32	4.3e-42	5.07022	3.97e-07
GTExv8.EUR.Thyroid	NUTM2B	10	79703226	79703227	0.3938	rs11201038	5.36	rs10885307	0.287	-11.85	-5.02903	323	1	top1	0.29	2.1e-37	5.02903	4.93e-07
GTExv8.EUR.Thyroid	LOC642361	10	79825901	79825902	0.0863	rs11201038	5.36	rs10885307	0.0454	5.77	-5.02903	318	9	enet	0.048	6.6e-07	-5.34059	9.26e-08
GTExv8.EUR.Thyroid	SLC22A31	16	89201663	89201664	0.2802	rs11646135	-6.58	rs11646135	0.155	9.26	-6.5849	414	10	lasso	0.23	5.7e-29	-5.45492	4.9e-08
GTExv8.EUR.Thyroid	NA	17	45531576	45531577	0.1503	rs16940665	7.48	rs17689882	0.111587	7.49	7.37964	141	10	lasso	0.13	1.8e-16	6.76957	1.29e-11
GTExv8.EUR.Thyroid	NA	17	45550334	45550335	0.5754	rs16940665	7.48	rs1876829	0.688062	-18.31	7.45277	134	134	susie	0.7	3.4e-126	-6.92874	4.25e-12
GTExv8.EUR.Thyroid	NA	17	45585870	45585871	0.3933	rs16940665	7.48	rs17689471	0.519867	16	7.44903	116	116	susie	0.53	1.5e-80	6.93705	4e-12
GTExv8.EUR.Thyroid	NA	17	45592620	45592621	0.1948	rs16940665	7.48	rs1876829	0.243019	10.92	7.45277	111	111	susie	0.25	2e-31	6.8811	5.94e-12
GTExv8.EUR.Thyroid	NA	17	45602339	45602340	0.3544	rs16940665	7.48	rs17689471	0.537477	16.2	7.44903	108	108	susie	0.54	6.2e-84	6.94906	3.68e-12
GTExv8.EUR.Thyroid	LINC02210	17	45620327	45620328	0.5285	rs16940665	7.48	rs17689471	0.664875	18.01	7.44903	90	11	lasso	0.67	1.1e-118	7.44996	9.34e-14
GTExv8.EUR.Thyroid	CRHR1	17	45784279	45784280	0.0314	rs16940665	7.48	rs12944712	0.010569	-4.03	4.93805	34	2	lasso	0.012	0.0087	-6.23932	4.39e-10
GTExv8.EUR.Thyroid	MAPT	17	45894381	45894382	0.0951	rs16940665	7.48	rs171440	0.016069	4.48	-4.68718	31	5	lasso	0.041	3.9e-06	-5.16865	2.36e-07
GTExv8.EUR.Thyroid	NA	17	46035520	46035521	0.0229	rs16940665	7.48	rs17689882	0.01965	-3.61	7.37964	29	1	top1	0.02	0.0012	-7.37964	1.59e-13
GTExv8.EUR.Thyroid	KANSL1-AS1	17	46193575	46193576	0.4526	rs16940665	7.48	rs17689882	0.600358	17.04	7.37964	29	14	enet	0.61	7.7e-100	7.2978	2.93e-13
GTExv8.EUR.Thyroid	MAPK8IP1P1	17	46243605	46243606	0.3446	rs16940665	7.48	rs199451	0.515691	16.28	7.31301	58	29	enet	0.55	9.1e-85	7.2586	3.91e-13
GTExv8.EUR.Thyroid	NA	17	46260605	46260606	0.4499	rs16940665	7.48	rs169201	0.602702	17.1	7.1643	65	32	enet	0.62	9.2e-103	7.07463	1.5e-12
GTExv8.EUR.Thyroid	NA	17	46267036	46267037	0.1177	rs16940665	7.48	rs8072451	0.141542	8.39	7.38378	65	1	top1	0.14	7.1e-18	7.38378	1.54e-13
GTExv8.EUR.Thyroid	LRRC37A2	17	46511510	46511511	0.505	rs415430	7.46	rs169201	0.540668	16.17	7.1643	135	36	enet	0.56	1.7e-88	7.00338	2.5e-12
GTExv8.EUR.Thyroid	NA	17	46562794	46562795	0.2177	rs415430	7.46	rs199529	0.178373	9.47	7.31202	135	17	enet	0.23	6.1e-29	6.35638	2.07e-10
GTExv8.EUR.Thyroid	ARL17A	17	46579681	46579682	0.5327	rs415430	7.46	rs169201	0.296032	12.49	7.1643	142	30	enet	0.47	1.2e-67	5.76061	8.38e-09
GTExv8.EUR.Thyroid	WNT3	17	46833057	46833058	0.4138	rs415430	7.46	rs199501	0.411775	14.15	7.07575	255	255	susie	0.41	1.5e-57	7.07571	1.49e-12
GTExv8.EUR.Thyroid	NA	19	10285107	10285108	0.1249	rs2304256	-9.78	rs5498	0.056236	5.52	6.31661	380	5	lasso	0.078	3e-10	5.61697	1.94e-08
GTExv8.EUR.Thyroid	ICAM5	19	10289980	10289981	0.2289	rs2304256	-9.78	rs3093030	0.105122	7.39	6.56873	381	1	top1	0.11	1.8e-13	6.56873	5.07e-11
GTExv8.EUR.Thyroid	ZGLP1	19	10309879	10309880	0.2135	rs2304256	-9.78	rs12720356	0.121375	-7.81	-4.57351	387	387	susie	0.13	1.5e-16	6.09292	1.11e-09
GTExv8.EUR.Thyroid	FDX2	19	10316014	10316015	0.1582	rs2304256	-9.78	rs12720356	0.072586	-6.14	-4.57351	386	16	enet	0.089	1.3e-11	5.91458	3.33e-09
GTExv8.EUR.Thyroid	TIMM29	19	10928732	10928733	0.0558	rs11085735	-7.17	rs11880628	0.057366	-5.61	-5.24506	380	1	top1	0.057	6.1e-08	5.24506	1.56e-07
GTExv8.EUR.Thyroid	SMARCA4	19	10961000	10961001	0.0764	rs11085735	-7.17	rs17001002	0.032482	-4.5	-4.7222	390	390	susie	0.034	2.9e-05	5.21989	1.79e-07
GTExv8.EUR.Thyroid	NTN5	19	48673080	48673081	0.3111	rs281377	-6.79	rs516246	0.172873	9.68	6.34756	459	459	susie	0.22	1.9e-27	6.2793	3.4e-10
GTExv8.EUR.Thyroid	NAPSB	19	50344760	50344761	0.2571	rs1274517	-6.06	rs676314	0.19718	-9.99	-6.05315	399	1	top1	0.2	6.3e-25	6.05315	1.42e-09
GTExv8.EUR.Thyroid	NAPSA	19	50365829	50365830	0.0685	rs1274517	-6.06	rs4802703	0.054374	-5.48	-5.18852	415	1	top1	0.054	1.3e-07	5.18852	2.12e-07
GTExv8.EUR.Thyroid	IL10RB	21	33266357	33266358	0.3762	rs2834158	-12.15	rs999788	0.13	8.18	-3.3371	447	54	enet	0.16	1.2e-19	-4.948	7.5e-07
GTExv8.EUR.Uterus	RAD50	5	132556018	132556019	0.3479	rs2269821	-5.61	rs2269821	-0.00403	3.23	-5.61156	409	71	enet	0.032	0.036	-5.1112	3.2e-07
GTExv8.EUR.Uterus	NA	10	79660890	79660891	0.255	rs11201038	5.36	rs10885307	0.15722	-4.22	-5.02903	333	1	top1	0.16	1.4e-05	5.02903	4.93e-07
GTExv8.EUR.Uterus	NUTM2B	10	79703226	79703227	0.286	rs11201038	5.36	rs10885307	0.25604	-5.3	-5.02903	321	321	susie	0.26	1.3e-08	5.04555	4.52e-07
GTExv8.EUR.Uterus	NA	17	45531576	45531577	0.411	rs16940665	7.48	rs17689471	0.218127	4.92	7.44903	141	1	top1	0.22	2.4e-07	7.44903	9.4e-14
GTExv8.EUR.Uterus	NA	17	45550334	45550335	0.572	rs16940665	7.48	rs17689471	0.55175	-7.72	7.44903	134	134	susie	0.56	2e-20	-7.03933	1.93e-12
GTExv8.EUR.Uterus	NA	17	45585870	45585871	0.475	rs16940665	7.48	rs17689471	0.396938	6.59	7.44903	116	116	susie	0.45	1.8e-15	5.89823	3.67e-09
GTExv8.EUR.Uterus	NA	17	45592620	45592621	0.48	rs16940665	7.48	rs1876829	0.438533	6.97	7.45277	111	111	susie	0.45	2.2e-15	6.88731	5.69e-12
GTExv8.EUR.Uterus	NA	17	45602339	45602340	0.581	rs16940665	7.48	rs1876829	0.503477	7.38	7.45277	107	107	susie	0.51	3.1e-18	6.70455	2.02e-11
GTExv8.EUR.Uterus	LINC02210	17	45620327	45620328	0.679	rs16940665	7.48	rs17689471	0.630155	8.24	7.44903	89	34	enet	0.65	4.2e-26	6.76718	1.31e-11
GTExv8.EUR.Uterus	MAPT	17	45894381	45894382	0.139	rs16940665	7.48	rs11012	0.016137	-3.68	5.56447	30	30	susie	0.068	0.0039	-7.08953	1.35e-12
GTExv8.EUR.Uterus	KANSL1-AS1	17	46193575	46193576	0.548	rs16940665	7.48	rs17689471	0.58632	7.92	7.44903	28	28	susie	0.59	3.6e-22	7.03933	1.93e-12
GTExv8.EUR.Uterus	MAPK8IP1P1	17	46243605	46243606	0.316	rs16940665	7.48	rs17689471	0.40193	6.87	7.44903	56	56	susie	0.41	6.6e-14	7.20689	5.72e-13
GTExv8.EUR.Uterus	NA	17	46260605	46260606	0.552	rs16940665	7.48	rs17689471	0.539705	7.83	7.44903	63	63	susie	0.55	6.3e-20	7.08538	1.39e-12
GTExv8.EUR.Uterus	NA	17	46267036	46267037	0.257	rs16940665	7.48	rs17689471	0.310461	5.87	7.44903	63	1	top1	0.31	2.8e-10	7.44903	9.4e-14
GTExv8.EUR.Uterus	LRRC37A	17	46292732	46292733	0.663	rs16940665	7.48	rs17689471	0.272859	5.92	7.44903	76	31	enet	0.36	7.1e-12	6.2862	3.25e-10
GTExv8.EUR.Uterus	LRRC37A2	17	46511510	46511511	0.609	rs415430	7.46	rs169201	0.414442	6.89	7.1643	128	5	lasso	0.48	5.3e-17	6.68656	2.28e-11
GTExv8.EUR.Uterus	ARL17A	17	46579681	46579682	0.515	rs415430	7.46	rs169201	0.171118	5.13	7.1643	135	18	enet	0.3	8e-10	5.81247	6.16e-09
GTExv8.EUR.Vagina	TDGF1	3	46574533	46574534	0.6586	rs17215981	-20.56	rs3806702	0.443777	7.34	-3.6614	373	5	lasso	0.46	1.8e-17	-6.4936	8.38e-11
GTExv8.EUR.Vagina	LRRC2	3	46580098	46580099	0.2833	rs17215981	-20.56	rs11575821	0.137474	4.23	5.0059	370	1	top1	0.14	1.8e-05	5.0059	5.56e-07
GTExv8.EUR.Vagina	ABO	9	133275213	133275214	0.675	rs495828	-6.72	rs11244053	0.310272	-6.25	4.0653	563	563	susie	0.33	2.9e-12	-5.0281	4.95e-07
GTExv8.EUR.Vagina	NA	10	79660890	79660891	0.271	rs11201038	5.36	rs10885307	0.119997	-5.58	-5.02903	334	7	enet	0.19	2.8e-07	5.1143	3.15e-07
GTExv8.EUR.Vagina	NA	10	79682995	79682996	0.269	rs11201038	5.36	rs1650198	-0.002513	-4.08	-4.31918	330	5	lasso	0.026	0.044	5.041	4.63e-07
GTExv8.EUR.Vagina	NUTM2B	10	79703226	79703227	0.287	rs11201038	5.36	rs10885307	0.277364	-5.84	-5.02903	322	1	top1	0.28	3.9e-10	5.029	4.93e-07
GTExv8.EUR.Vagina	NA	17	45550334	45550335	0.4819	rs16940665	7.48	rs17689471	0.51388	-7.95	7.44903	132	132	susie	0.52	6.4e-21	-7.0393	1.93e-12
GTExv8.EUR.Vagina	NA	17	45585870	45585871	0.428	rs16940665	7.48	rs17689471	0.549148	8.12	7.44903	114	114	susie	0.55	1.9e-22	7.0393	1.93e-12
GTExv8.EUR.Vagina	NA	17	45592620	45592621	0.2733	rs16940665	7.48	rs17689471	0.376315	6.79	7.44903	109	109	susie	0.38	4.2e-14	7.0393	1.93e-12
GTExv8.EUR.Vagina	NA	17	45602339	45602340	0.405	rs16940665	7.48	rs17689471	0.511146	7.85	7.44903	106	14	lasso	0.51	2e-20	7.4972	6.52e-14
GTExv8.EUR.Vagina	LINC02210	17	45620327	45620328	0.555	rs16940665	7.48	rs17689471	0.595974	8.48	7.44903	90	90	susie	0.6	2e-25	7.0393	1.93e-12
GTExv8.EUR.Vagina	KANSL1-AS1	17	46193575	46193576	0.4575	rs16940665	7.48	rs17689471	0.644692	8.76	7.44903	29	1	top1	0.64	1.7e-28	7.449	9.4e-14
GTExv8.EUR.Vagina	MAPK8IP1P1	17	46243605	46243606	0.3457	rs16940665	7.48	rs169201	0.560144	8.2	7.1643	58	1	top1	0.56	5.3e-23	7.1643	7.82e-13
GTExv8.EUR.Vagina	NA	17	46260605	46260606	0.585	rs16940665	7.48	rs169201	0.634701	8.75	7.1643	65	29	enet	0.66	2.9e-29	6.7727	1.26e-11
GTExv8.EUR.Vagina	NA	17	46267036	46267037	0.1673	rs16940665	7.48	rs17689471	0.251362	5.51	7.44903	65	1	top1	0.25	3.3e-09	7.449	9.4e-14
GTExv8.EUR.Vagina	LRRC37A	17	46292732	46292733	0.6175	rs16940665	7.48	rs183211	0.219442	5.62	6.99773	78	23	lasso	0.41	2.6e-15	5.9158	3.3e-09
GTExv8.EUR.Vagina	LRRC37A2	17	46511510	46511511	0.4991	rs415430	7.46	rs169201	0.46189	7.5	7.1643	135	19	enet	0.47	3.2e-18	6.9521	3.6e-12
GTExv8.EUR.Whole_Blood	MUC1	1	155192915	155192916	0.1589	rs35154152	8.924	rs4971059	0.049	6.03	-5.44062	338	338	susie	0.11	2e-16	-7.197	6.16e-13
GTExv8.EUR.Whole_Blood	CCR9	3	45886503	45886504	0.047	rs17713054	-29.06	rs17713054	0.00277	3.97	-29.0618	445	445	susie	0.0092	0.013	-17.8425	3.31e-71
GTExv8.EUR.Whole_Blood	XCR1	3	46027741	46027742	0.1466	rs17713054	-29.06	rs9311384	0.0478	-5.88	6.66878	449	25	enet	0.09	2.4e-13	-7.00106	2.54e-12
GTExv8.EUR.Whole_Blood	FLT1P1	3	46143676	46143677	0.1632	rs17713054	-29.06	rs7652331	0.0829	-7.78	-8.4233	458	31	enet	0.1	7.2e-15	10.3795	3.08e-25
GTExv8.EUR.Whole_Blood	CCR5	3	46370853	46370854	0.168	rs17714101	-21.88	rs4513489	0.0178	-5.11	1.52097	427	18	enet	0.059	4.3e-09	-6.51867	7.09e-11
GTExv8.EUR.Whole_Blood	NA	5	132426713	132426714	0.0341	rs2269821	-5.61	rs2269821	0.0342	-4.86	-5.61156	431	1	top1	0.034	6.5e-06	5.61156	2.01e-08
GTExv8.EUR.Whole_Blood	ABO	9	133275213	133275214	0.6011	rs495828	-6.72	rs8176749	0.309	13.29	0.3795	565	565	susie	0.54	5.9e-97	5.04	4.75e-07
GTExv8.EUR.Whole_Blood	NA	10	79660890	79660891	0.188	rs11201038	5.36	rs10885307	0.122	-8.55	-5.02903	335	19	enet	0.12	6.4e-18	5.08122	3.75e-07
GTExv8.EUR.Whole_Blood	NA	10	79682995	79682996	0.0343	rs11201038	5.36	rs10885307	0.0284	-5.16	-5.02903	331	8	enet	0.032	1.2e-05	5.66151	1.5e-08
GTExv8.EUR.Whole_Blood	NUTM2B	10	79703226	79703227	0.272	rs11201038	5.36	rs10885307	0.209	-10.9	-5.02903	323	323	susie	0.21	3.5e-31	5.16986	2.34e-07
GTExv8.EUR.Whole_Blood	CAT	11	34438924	34438925	0.3541	rs1323690	8.54	rs11032695	0.350162	14.37	-5.82296	609	609	susie	0.39	1.3e-61	-5.0599	4.19e-07
GTExv8.EUR.Whole_Blood	OAS3	12	112938351	112938352	0.0569	rs2660	6.2	rs10774676	0.0375	-5	5.51473	417	1	top1	0.038	2.4e-06	-5.51473	3.49e-08
GTExv8.EUR.Whole_Blood	SLC22A31	16	89201663	89201664	0.229	rs11646135	-6.58	rs11646135	0.198	10.51	-6.5849	415	415	susie	0.24	4.2e-35	-5.01262	5.37e-07
GTExv8.EUR.Whole_Blood	PLEKHM1	17	45490748	45490749	0.0619	rs16940665	7.48	rs16940665	0.00401	-4.34	7.47505	158	158	susie	0.012	0.0059	-6.3855	1.71e-10
GTExv8.EUR.Whole_Blood	NA	17	45550334	45550335	0.5434	rs16940665	7.48	rs1876829	0.679	-19.56	7.45277	134	10	lasso	0.68	1.5e-141	-7.44284	9.85e-14
GTExv8.EUR.Whole_Blood	NA	17	45585870	45585871	0.3791	rs16940665	7.48	rs17689471	0.525	17.17	7.44903	116	9	lasso	0.53	8.2e-93	7.44905	9.4e-14
GTExv8.EUR.Whole_Blood	NA	17	45592620	45592621	0.2289	rs16940665	7.48	rs17689471	0.38	14.69	7.44903	111	12	lasso	0.38	7.4e-61	7.44397	9.77e-14
GTExv8.EUR.Whole_Blood	NA	17	45602339	45602340	0.3945	rs16940665	7.48	rs17689471	0.594	18.34	7.44903	108	9	lasso	0.6	1.5e-113	7.44905	9.4e-14
GTExv8.EUR.Whole_Blood	LINC02210	17	45620327	45620328	0.3026	rs16940665	7.48	rs17689471	0.502	16.86	7.44903	90	90	susie	0.51	1.6e-87	6.93655	4.02e-12
GTExv8.EUR.Whole_Blood	KANSL1-AS1	17	46193575	46193576	0.4591	rs16940665	7.48	rs17689471	0.619	18.58	7.44903	29	1	top1	0.62	9.2e-119	7.44903	9.4e-14
GTExv8.EUR.Whole_Blood	MAPK8IP1P1	17	46243605	46243606	0.2741	rs16940665	7.48	rs169201	0.561	17.79	7.1643	59	28	enet	0.57	2.6e-103	7.68348	1.55e-14
GTExv8.EUR.Whole_Blood	NA	17	46260605	46260606	0.3267	rs16940665	7.48	rs199448	0.625	18.83	7.25988	66	16	lasso	0.64	2e-125	7.4664	8.24e-14
GTExv8.EUR.Whole_Blood	LRRC37A2	17	46511510	46511511	0.4252	rs415430	7.46	rs199448	0.294	12.93	7.25988	136	35	enet	0.36	2.5e-56	6.06364	1.33e-09
GTExv8.EUR.Whole_Blood	ZBTB7A	19	4066944	4066945	0.0549	rs10414261	5.22	rs10414261	0.0524	5.77	5.21532	392	1	top1	0.052	2.7e-08	5.21532	1.84e-07
GTExv8.EUR.Whole_Blood	DPP9	19	4724672	4724673	0.1999	rs12610495	-15.06	rs8101703	0.146	9.16	5.7183	424	4	lasso	0.15	1.3e-21	5.73988	9.47e-09
GTExv8.EUR.Whole_Blood	TYK2	19	10380675	10380676	0.1321	rs2304256	-9.78	rs2304256	0.0553	6.83	-9.77789	376	14	enet	0.088	4.8e-13	-8.98919	2.49e-19
GTExv8.EUR.Whole_Blood	TMED1	19	10836317	10836318	0.067	rs2304256	-9.78	rs10775614	0.012	-4.93	-4.06511	386	4	lasso	0.031	1.7e-05	6.45845	1.06e-10
GTExv8.EUR.Whole_Blood	NTN5	19	48673080	48673081	0.1168	rs281377	-6.79	rs516246	0.0596	5.97	6.34756	459	18	enet	0.068	2.7e-10	5.24228	1.59e-07
GTExv8.EUR.Whole_Blood	NAPSB	19	50344760	50344761	0.5522	rs1274517	-6.06	rs676314	0.457	-16.03	-6.05315	399	65	enet	0.54	7.1e-95	5.62202	1.89e-08
GTExv8.EUR.Whole_Blood	IFNAR2	21	33229900	33229901	0.0538	rs2834158	-12.15	rs1476415	0.0327	4.59	9.7378	453	453	susie	0.036	4.2e-06	8.2653	1.39e-16

## Sheet: TableS6
Supplementary Table 6.Transcriptome-Wide Association Study (hospitalized B2)
PANEL	ID	CHR	P0	P1	HSQ	BEST.GWAS.ID	BEST.GWAS.Z	EQTL.ID	EQTL.R2	EQTL.Z	EQTL.GWAS.Z	NSNP	NWGT	MODEL	MODELCV.R2	MODELCV.PV	TWAS.Z	TWAS.P
GTExv8.EUR.Adrenal_Gland	ABO	9	133275213	133275214	0.6686	rs495828	-8.45	rs630014	0.306192	-7.82	6.1264	565	565	susie	0.4	3.4e-23	-8.47359	2.38e-17
GTExv8.EUR.Adrenal_Gland	SLC22A31	16	89201663	89201664	0.5037	rs12922670	-5.56	rs4530136	0.216115	7.07	-4.8639	414	414	susie	0.33	1.8e-18	-4.9102	9.1e-07
GTExv8.EUR.Adrenal_Gland	PLEKHM1	17	45490748	45490749	0.1667	rs8072451	7.57	rs17689471	0.190192	6.25	7.54395	160	1	top1	0.19	1.2e-10	7.54395	4.56e-14
GTExv8.EUR.Adrenal_Gland	NA	17	45550334	45550335	0.5336	rs8072451	7.57	rs17689471	0.559992	-10.45	7.54395	136	15	lasso	0.56	9.4e-37	-7.59938	2.98e-14
GTExv8.EUR.Adrenal_Gland	NA	17	45585870	45585871	0.4384	rs8072451	7.57	rs17689471	0.520951	10.15	7.54395	118	1	top1	0.52	1e-32	7.54395	4.56e-14
GTExv8.EUR.Adrenal_Gland	NA	17	45592620	45592621	0.3847	rs8072451	7.57	rs17689471	0.422444	9.09	7.54395	113	1	top1	0.42	6.9e-25	7.54395	4.56e-14
GTExv8.EUR.Adrenal_Gland	NA	17	45602339	45602340	0.4236	rs8072451	7.57	rs17689471	0.513469	10.07	7.54395	110	110	susie	0.53	3.5e-33	7.35742	1.88e-13
GTExv8.EUR.Adrenal_Gland	LINC02210	17	45620327	45620328	0.5649	rs8072451	7.57	rs17689471	0.671736	11.42	7.54395	92	17	enet	0.68	2e-49	7.20936	5.62e-13
GTExv8.EUR.Adrenal_Gland	KANSL1-AS1	17	46193575	46193576	0.4202	rs8072451	7.57	rs17689471	0.575952	10.56	7.54395	29	1	top1	0.58	7.8e-38	7.54395	4.56e-14
GTExv8.EUR.Adrenal_Gland	MAPK8IP1P1	17	46243605	46243606	0.2335	rs8072451	7.57	rs17689471	0.364938	8.47	7.54395	58	58	susie	0.37	4.3e-21	7.21718	5.31e-13
GTExv8.EUR.Adrenal_Gland	NA	17	46260605	46260606	0.3663	rs8072451	7.57	rs17689471	0.538965	10.44	7.54395	65	15	lasso	0.56	4.2e-36	7.50493	6.15e-14
GTExv8.EUR.Adrenal_Gland	LRRC37A	17	46292732	46292733	0.8445	rs8072451	7.57	rs17698176	0.269571	7.25	-0.18254	78	78	susie	0.57	3.7e-37	5.17254	2.31e-07
GTExv8.EUR.Adrenal_Gland	LRRC37A2	17	46511510	46511511	0.4444	rs415430	7.41	rs169201	0.430257	9.28	7.00162	135	5	lasso	0.45	1.3e-26	7.02816	2.09e-12
GTExv8.EUR.Adrenal_Gland	WNT3	17	46833057	46833058	0.2504	rs415430	7.41	rs199498	0.206104	6.74	5.79264	255	1	top1	0.21	1.8e-11	5.79264	6.93e-09
GTExv8.EUR.Adrenal_Gland	TYK2	19	10380675	10380676	0.4805	rs2304256	-8.63	rs280500	0.234822	-6.79	0.69988	375	8	lasso	0.3	6.7e-17	-4.8974	9.71e-07
GTExv8.EUR.Brain_Amygdala	NA	3	101712471	101712472	0.4935	rs2290859	6.6	rs7629753	0.344557	6.87	6.30394	328	328	susie	0.38	6.1e-14	6.01066	1.85e-09
GTExv8.EUR.Brain_Amygdala	PLEKHM1	17	45490748	45490749	0.2141	rs8072451	7.57	rs11012	0.194526	4.91	5.1849	159	1	top1	0.19	3.1e-07	5.18494	2.16e-07
GTExv8.EUR.Brain_Amygdala	NA	17	45550334	45550335	0.6398	rs8072451	7.57	rs17689471	0.556943	-8.21	7.544	135	5	lasso	0.57	3.7e-23	-7.62692	2.4e-14
GTExv8.EUR.Brain_Amygdala	NA	17	45585870	45585871	0.4295	rs8072451	7.57	rs17689471	0.373976	6.77	7.544	117	15	lasso	0.38	6.3e-14	7.48913	6.93e-14
GTExv8.EUR.Brain_Amygdala	NA	17	45602339	45602340	0.5693	rs8072451	7.57	rs1876829	0.495525	7.75	7.5035	107	16	lasso	0.51	7.8e-20	7.45765	8.81e-14
GTExv8.EUR.Brain_Amygdala	LINC02210	17	45620327	45620328	0.4667	rs8072451	7.57	rs8072451	0.530511	8.01	7.5656	89	89	susie	0.54	2e-21	7.2251	5.01e-13
GTExv8.EUR.Brain_Amygdala	KANSL1-AS1	17	46193575	46193576	0.4287	rs8072451	7.57	rs17689471	0.452846	7.5	7.544	28	13	lasso	0.48	1e-18	7.57497	3.59e-14
GTExv8.EUR.Brain_Amygdala	MAPK8IP1P1	17	46243605	46243606	0.3294	rs8072451	7.57	rs169201	0.464501	7.45	7.0016	56	18	lasso	0.47	7e-18	7.25151	4.12e-13
GTExv8.EUR.Brain_Amygdala	NA	17	46260605	46260606	0.3792	rs8072451	7.57	rs169201	0.497426	7.91	7.0016	63	27	enet	0.51	7e-20	7.37435	1.65e-13
GTExv8.EUR.Brain_Amygdala	NA	17	46267036	46267037	0.3299	rs8072451	7.57	rs8072451	0.28869	5.9	7.5656	63	4	lasso	0.29	1.2e-10	7.43146	1.07e-13
GTExv8.EUR.Brain_Amygdala	LRRC37A	17	46292732	46292733	0.7732	rs8072451	7.57	rs7224296	0.119428	4.9	6.6501	76	76	susie	0.46	9.1e-18	5.87749	4.17e-09
GTExv8.EUR.Brain_Amygdala	LRRC37A2	17	46511510	46511511	0.5353	rs415430	7.41	rs183211	0.529261	8.04	6.7109	127	127	susie	0.53	3.6e-21	6.97965	2.96e-12
GTExv8.EUR.Brain_Amygdala	ARL17A	17	46579681	46579682	0.2179	rs415430	7.41	rs7224296	0.225037	5.62	6.6501	134	134	susie	0.23	2.2e-08	7.08032	1.44e-12
GTExv8.EUR.Brain_Amygdala	NAPSB	19	50344760	50344761	0.5004	rs676314	-7.75	rs676314	0.24256	-5.77	-7.75356	397	397	susie	0.25	3.2e-09	7.31027	2.67e-13
GTExv8.EUR.Brain_Anterior_cingulate_cortex_BA24	NA	3	101712471	101712472	0.2727	rs2290859	6.6	rs7629753	0.307029	6.65	6.30394	328	1	top1	0.31	1.9e-12	6.3039	2.9e-10
GTExv8.EUR.Brain_Anterior_cingulate_cortex_BA24	SFTPA2	10	79560401	79560402	0.234	rs721917	-5.27	rs7069587	0.12769	-4.34	-4.2775	358	4	lasso	0.18	2.1e-07	5.13127	2.88e-07
GTExv8.EUR.Brain_Anterior_cingulate_cortex_BA24	PLEKHM1	17	45490748	45490749	0.2539	rs8072451	7.57	rs11012	0.11554	4.97	5.1849	159	1	top1	0.12	3.3e-05	5.18494	2.16e-07
GTExv8.EUR.Brain_Anterior_cingulate_cortex_BA24	NA	17	45550334	45550335	0.6275	rs8072451	7.57	rs1876829	0.644332	-9.35	7.5035	135	135	susie	0.65	3.7e-32	-7.20063	5.99e-13
GTExv8.EUR.Brain_Anterior_cingulate_cortex_BA24	NA	17	45585870	45585871	0.3084	rs8072451	7.57	rs17689471	0.385151	7.33	7.544	117	1	top1	0.39	6e-16	7.54395	4.56e-14
GTExv8.EUR.Brain_Anterior_cingulate_cortex_BA24	NA	17	45602339	45602340	0.438	rs8072451	7.57	rs17689471	0.492964	8.24	7.544	107	107	susie	0.5	4.7e-22	7.20063	5.99e-13
GTExv8.EUR.Brain_Anterior_cingulate_cortex_BA24	LINC02210	17	45620327	45620328	0.438	rs8072451	7.57	rs17689471	0.509729	8.36	7.544	89	89	susie	0.51	1.1e-22	7.35034	1.98e-13
GTExv8.EUR.Brain_Anterior_cingulate_cortex_BA24	KANSL1-AS1	17	46193575	46193576	0.4172	rs8072451	7.57	rs17689471	0.505091	8.3	7.544	28	28	susie	0.51	2.4e-22	7.20063	5.99e-13
GTExv8.EUR.Brain_Anterior_cingulate_cortex_BA24	MAPK8IP1P1	17	46243605	46243606	0.3387	rs8072451	7.57	rs169201	0.44579	8.14	7.0016	55	21	enet	0.47	2.9e-20	7.04109	1.91e-12
GTExv8.EUR.Brain_Anterior_cingulate_cortex_BA24	NA	17	46260605	46260606	0.4302	rs8072451	7.57	rs169201	0.594973	8.93	7.0016	62	1	top1	0.59	4.3e-28	7.00162	2.53e-12
GTExv8.EUR.Brain_Anterior_cingulate_cortex_BA24	NA	17	46267036	46267037	0.233	rs8072451	7.57	rs199439	0.28692	6.74	7.0931	62	62	susie	0.33	2.2e-13	7.18924	6.52e-13
GTExv8.EUR.Brain_Anterior_cingulate_cortex_BA24	LRRC37A	17	46292732	46292733	0.8415	rs8072451	7.57	rs17698176	0.245258	6.2	-0.1825	75	43	enet	0.59	6.7e-28	5.14794	2.63e-07
GTExv8.EUR.Brain_Anterior_cingulate_cortex_BA24	LRRC37A2	17	46511510	46511511	0.7021	rs415430	7.41	rs183211	0.544443	8.63	6.7109	132	132	susie	0.65	1.3e-32	7.09102	1.33e-12
GTExv8.EUR.Brain_Anterior_cingulate_cortex_BA24	ARL17A	17	46579681	46579682	0.3206	rs415430	7.41	rs183211	0.312984	6.85	6.7109	139	139	susie	0.33	3.1e-13	6.97508	3.06e-12
GTExv8.EUR.Brain_Anterior_cingulate_cortex_BA24	NA	19	4358447	4358448	0.295	rs12610495	-13.43	rs11671605	0.00838	-3.75	3.6115	373	6	lasso	0.028	0.029	-5.97493	2.3e-09
GTExv8.EUR.Brain_Anterior_cingulate_cortex_BA24	NAPSB	19	50344760	50344761	0.3925	rs676314	-7.75	rs676314	0.24592	-6.19	-7.7536	399	1	top1	0.25	5.8e-10	7.75356	8.94e-15
GTExv8.EUR.Brain_Anterior_cingulate_cortex_BA24	IL10RB	21	33266357	33266358	0.632	rs2834158	-12.42	rs2834167	0.29415	6.37	-2.6991	444	38	enet	0.38	7.3e-16	-5.1237	3e-07
GTExv8.EUR.Brain_Caudate_basal_ganglia	FYCO1	3	45995823	45995824	0.1899	rs17713054	-28.04	rs12493471	0.001416	4.12	-4.3843	449	449	susie	0.046	0.0027	-10.4945	9.16e-26
GTExv8.EUR.Brain_Caudate_basal_ganglia	ZBTB11	3	101672212	101672213	0.0731	rs2290859	6.6	rs17345528	0.035789	-3.89	5.0333	340	7	lasso	0.039	0.0053	-5.33554	9.53e-08
GTExv8.EUR.Brain_Caudate_basal_ganglia	ZBTB11-AS1	3	101676474	101676475	0.203	rs2290859	6.6	rs10936715	0.146148	6.05	3.7551	341	12	lasso	0.17	9.6e-09	5.15087	2.59e-07
GTExv8.EUR.Brain_Caudate_basal_ganglia	NA	3	101712471	101712472	0.3446	rs2290859	6.6	rs13059470	0.364161	8.51	6.1853	330	3	lasso	0.39	3.6e-20	6.2212	4.93e-10
GTExv8.EUR.Brain_Caudate_basal_ganglia	SLC22A31	16	89201663	89201664	0.3104	rs12922670	-5.56	rs4530136	0.206597	6.73	-4.86387	414	9	lasso	0.24	6.9e-12	-5.45946	4.78e-08
GTExv8.EUR.Brain_Caudate_basal_ganglia	ARHGAP27	17	45434420	45434421	0.1951	rs8072451	7.57	rs1876829	0.162	5.55	7.50349	182	1	top1	0.16	2.7e-08	7.50349	6.21e-14
GTExv8.EUR.Brain_Caudate_basal_ganglia	PLEKHM1	17	45490748	45490749	0.3164	rs8072451	7.57	rs11012	0.21	6.13	5.18494	159	1	top1	0.21	1.5e-10	5.18494	2.16e-07
GTExv8.EUR.Brain_Caudate_basal_ganglia	NA	17	45550334	45550335	0.6456	rs8072451	7.57	rs1876829	0.626	-10.46	7.50349	135	135	susie	0.63	4.9e-39	-7.17401	7.28e-13
GTExv8.EUR.Brain_Caudate_basal_ganglia	NA	17	45585870	45585871	0.3695	rs8072451	7.57	rs17689471	0.403	8.4	7.54395	117	1	top1	0.4	5.3e-21	7.54395	4.56e-14
GTExv8.EUR.Brain_Caudate_basal_ganglia	NA	17	45602339	45602340	0.3529	rs8072451	7.57	rs1876829	0.423	8.58	7.50349	107	1	top1	0.42	2.9e-22	7.50349	6.21e-14
GTExv8.EUR.Brain_Caudate_basal_ganglia	LINC02210	17	45620327	45620328	0.4841	rs8072451	7.57	rs17689471	0.541	9.76	7.54395	89	89	susie	0.55	1.6e-31	7.14003	9.33e-13
GTExv8.EUR.Brain_Caudate_basal_ganglia	CRHR1	17	45784279	45784280	0.0673	rs8072451	7.57	rs12944712	0.0474	-4.07	4.69164	33	33	susie	0.057	0.0009	-6.67204	2.52e-11
GTExv8.EUR.Brain_Caudate_basal_ganglia	MAPT	17	45894381	45894382	0.1193	rs8072451	7.57	rs1876829	0.0702	3.72	7.50349	30	16	enet	0.077	0.00014	5.61089	2.01e-08
GTExv8.EUR.Brain_Caudate_basal_ganglia	NA	17	45895629	45895630	0.2243	rs8072451	7.57	rs8072451	0.194	-6.12	7.56559	30	14	enet	0.24	5e-12	-5.82481	5.72e-09
GTExv8.EUR.Brain_Caudate_basal_ganglia	KANSL1-AS1	17	46193575	46193576	0.4305	rs8072451	7.57	rs17689471	0.506	9.44	7.54395	28	28	susie	0.51	2.3e-28	7.14343	9.1e-13
GTExv8.EUR.Brain_Caudate_basal_ganglia	MAPK8IP1P1	17	46243605	46243606	0.4648	rs8072451	7.57	rs199448	0.532	9.6	7.1241	57	1	top1	0.53	4.4e-30	7.1241	1.05e-12
GTExv8.EUR.Brain_Caudate_basal_ganglia	NA	17	46260605	46260606	0.3805	rs8072451	7.57	rs169201	0.568	10.12	7.00162	64	7	lasso	0.59	3.5e-35	7.33737	2.18e-13
GTExv8.EUR.Brain_Caudate_basal_ganglia	NA	17	46267036	46267037	0.2465	rs8072451	7.57	rs17689471	0.313	7.48	7.54395	64	64	susie	0.32	4.5e-16	7.18671	6.64e-13
GTExv8.EUR.Brain_Caudate_basal_ganglia	LRRC37A	17	46292732	46292733	0.8411	rs8072451	7.57	rs8072451	0.0924	6.48	7.56559	77	35	enet	0.62	1.4e-37	5.88064	4.09e-09
GTExv8.EUR.Brain_Caudate_basal_ganglia	LRRC37A2	17	46511510	46511511	0.6822	rs415430	7.41	rs169201	0.584	10.04	7.00162	134	12	lasso	0.59	7.3e-35	7.15393	8.43e-13
GTExv8.EUR.Brain_Caudate_basal_ganglia	ARL17A	17	46579681	46579682	0.327	rs415430	7.41	rs169201	0.313	7.48	7.00162	141	1	top1	0.31	9.4e-16	7.00162	2.53e-12
GTExv8.EUR.Brain_Caudate_basal_ganglia	FUT2	19	48695970	48695971	0.3357	rs492602	5.77	rs602662	0.157487	5.95	5.3581	454	454	susie	0.19	1.4e-09	5.44573	5.16e-08
GTExv8.EUR.Brain_Caudate_basal_ganglia	NAPSB	19	50344760	50344761	0.6532	rs676314	-7.75	rs11879501	0.359667	-8.14	-7.3478	399	399	susie	0.38	1.8e-19	7.5913	3.17e-14
GTExv8.EUR.Brain_Caudate_basal_ganglia	IL10RB	21	33266357	33266358	0.6564	rs2834158	-12.42	rs2834167	0.35792	8	-2.69909	445	445	susie	0.44	2.9e-23	-7.4093	1.27e-13
GTExv8.EUR.Brain_Cerebellar_Hemisphere	RN7SL145P	3	45742674	45742675	0.1582	rs17713054	-28.04	rs1962800	0.127	-4.73	-5.023	465	1	top1	0.13	2.7e-06	5.023	5.09e-07
GTExv8.EUR.Brain_Cerebellar_Hemisphere	ZBTB11-AS1	3	101676474	101676475	0.1626	rs2290859	6.6	rs35850993	0.0646	4.88	4.7614	339	339	susie	0.093	5.9e-05	6.0836	1.17e-09
GTExv8.EUR.Brain_Cerebellar_Hemisphere	NA	3	101712471	101712472	0.3648	rs2290859	6.6	rs1460097	0.399	8.41	6.5563	328	328	susie	0.42	1.6e-20	6.1734	6.68e-10
GTExv8.EUR.Brain_Cerebellar_Hemisphere	NA	5	132473042	132473043	0.2191	rs25882	-5.64	rs7703230	0.12358	-5.13	-5.36993	426	1	top1	0.12	3.8e-06	5.36993	7.88e-08
GTExv8.EUR.Brain_Cerebellar_Hemisphere	DTX1	12	113056708	113056709	0.2554	rs4767024	7.44	rs1293758	0.016137	-3.84	5.97805	433	8	lasso	0.024	0.03	-5.37936	7.48e-08
GTExv8.EUR.Brain_Cerebellar_Hemisphere	LINC00304	16	89159145	89159146	0.457	rs12922670	-5.56	rs883941	0.341234	-7.85	-4.8292	417	28	enet	0.35	1.3e-16	4.94689	7.54e-07
GTExv8.EUR.Brain_Cerebellar_Hemisphere	FMNL1	17	45222222	45222223	0.4102	rs11012	5.18	rs11012	0.314332	-7.14	5.18494	264	1	top1	0.31	1.4e-14	-5.18494	2.16e-07
GTExv8.EUR.Brain_Cerebellar_Hemisphere	NA	17	45452843	45452844	0.1674	rs8072451	7.57	rs17689471	0.14365	-5.1	7.54395	178	178	susie	0.14	5.7e-07	-7.19487	6.25e-13
GTExv8.EUR.Brain_Cerebellar_Hemisphere	PLEKHM1	17	45490748	45490749	0.7602	rs8072451	7.57	rs8072451	0.542868	-9.22	7.56559	159	30	enet	0.59	9.4e-32	-6.78798	1.14e-11
GTExv8.EUR.Brain_Cerebellar_Hemisphere	NA	17	45531576	45531577	0.3065	rs8072451	7.57	rs17689471	0.280116	6.88	7.54395	142	10	lasso	0.3	8.3e-14	7.55886	4.07e-14
GTExv8.EUR.Brain_Cerebellar_Hemisphere	NA	17	45550334	45550335	0.6892	rs8072451	7.57	rs8072451	0.636385	-10.03	7.56559	135	135	susie	0.64	8.3e-37	-7.25959	3.88e-13
GTExv8.EUR.Brain_Cerebellar_Hemisphere	NA	17	45585870	45585871	0.1867	rs8072451	7.57	rs17689471	0.239785	6.39	7.54395	117	117	susie	0.25	1.7e-11	7.1769	7.13e-13
GTExv8.EUR.Brain_Cerebellar_Hemisphere	NA	17	45592620	45592621	0.2448	rs8072451	7.57	rs17689471	0.048554	-5	7.54395	112	112	susie	0.13	2.5e-06	-7.16177	7.96e-13
GTExv8.EUR.Brain_Cerebellar_Hemisphere	NA	17	45602339	45602340	0.5372	rs8072451	7.57	rs8072451	0.514055	8.98	7.56559	108	1	top1	0.51	2.8e-26	7.56559	3.86e-14
GTExv8.EUR.Brain_Cerebellar_Hemisphere	LINC02210	17	45620327	45620328	0.1667	rs8072451	7.57	rs17689471	0.164532	5.45	7.54395	90	20	enet	0.17	3.3e-08	6.6503	2.92e-11
GTExv8.EUR.Brain_Cerebellar_Hemisphere	SPPL2C	17	45844834	45844835	0.2511	rs8072451	7.57	rs17689471	0.331915	7.38	7.54395	31	12	lasso	0.35	3.2e-16	7.54392	4.56e-14
GTExv8.EUR.Brain_Cerebellar_Hemisphere	NA	17	45895629	45895630	0.2533	rs8072451	7.57	rs8072451	0.120409	-4.57	7.56559	31	18	enet	0.13	2.8e-06	-5.79399	6.87e-09
GTExv8.EUR.Brain_Cerebellar_Hemisphere	MAPT-IT1	17	45895782	45895783	0.0465	rs8072451	7.57	rs8072451	0.067172	3.73	7.56559	31	1	top1	0.067	0.00061	7.56559	3.86e-14
GTExv8.EUR.Brain_Cerebellar_Hemisphere	KANSL1-AS1	17	46193575	46193576	0.3638	rs8072451	7.57	rs17689471	0.549825	9.32	7.54395	29	29	susie	0.55	6.2e-29	7.18459	6.74e-13
GTExv8.EUR.Brain_Cerebellar_Hemisphere	MAPK8IP1P1	17	46243605	46243606	0.3176	rs8072451	7.57	rs17689471	0.523276	9.15	7.54395	59	5	lasso	0.53	1e-27	7.4776	7.57e-14
GTExv8.EUR.Brain_Cerebellar_Hemisphere	NA	17	46260605	46260606	0.3462	rs8072451	7.57	rs199439	0.54302	9.4	7.09314	66	14	lasso	0.55	5.2e-29	7.32115	2.46e-13
GTExv8.EUR.Brain_Cerebellar_Hemisphere	NA	17	46267036	46267037	0.4586	rs8072451	7.57	rs17689471	0.610648	9.91	7.54395	66	66	susie	0.62	1.7e-34	7.1731	7.33e-13
GTExv8.EUR.Brain_Cerebellar_Hemisphere	LRRC37A	17	46292732	46292733	0.7425	rs8072451	7.57	rs8072451	0.521721	9.15	7.56559	79	31	enet	0.65	5.8e-37	6.49282	8.42e-11
GTExv8.EUR.Brain_Cerebellar_Hemisphere	LRRC37A2	17	46511510	46511511	0.7033	rs415430	7.41	rs169201	0.563657	9.99	7.00162	136	136	susie	0.62	4.9e-35	6.89071	5.55e-12
GTExv8.EUR.Brain_Cerebellar_Hemisphere	NA	17	46562794	46562795	0.4328	rs415430	7.41	rs199451	0.32584	7.26	7.07444	136	6	lasso	0.33	1.3e-15	6.56157	5.32e-11
GTExv8.EUR.Brain_Cerebellar_Hemisphere	ARL17A	17	46579681	46579682	0.6615	rs415430	7.41	rs169201	0.560441	9.43	7.00162	143	143	susie	0.57	2.2e-30	6.70145	2.06e-11
GTExv8.EUR.Brain_Cerebellar_Hemisphere	WNT3	17	46833057	46833058	0.2804	rs415430	7.41	rs199498	0.066459	4.51	5.79264	257	6	lasso	0.17	4.3e-08	5.54353	2.96e-08
GTExv8.EUR.Brain_Cerebellar_Hemisphere	ZGLP1	19	10309879	10309880	0.327	rs2304256	-8.63	rs11085735	0.157164	-5.76	-6.39243	387	387	susie	0.16	1e-07	6.26391	3.75e-10
GTExv8.EUR.Brain_Cerebellar_Hemisphere	NAPSB	19	50344760	50344761	0.563	rs676314	-7.75	rs676314	0.350996	-7.5	-7.75356	399	1	top1	0.35	1.8e-16	7.75356	8.94e-15
GTExv8.EUR.Brain_Cerebellar_Hemisphere	IL10RB	21	33266357	33266358	0.9	rs2834158	-12.42	rs2834167	0.43727	8.29	-2.69909	447	447	susie	0.59	2e-32	-7.5077	6.02e-14
GTExv8.EUR.Brain_Cerebellum	FUBP1	1	77979109	77979110	0.254	rs9324162	-5.88	rs17391694	0.134	-5.18	-5.0462	332	1	top1	0.13	1.5e-07	5.04616	4.51e-07
GTExv8.EUR.Brain_Cerebellum	RN7SL145P	3	45742674	45742675	0.2387	rs17713054	-28.04	rs2742395	0.199944	-6.39	-5.07896	467	1	top1	0.2	7.5e-11	5.07896	3.8e-07
GTExv8.EUR.Brain_Cerebellum	NA	3	101712471	101712472	0.3049	rs2290859	6.6	rs13069443	0.396907	8.65	6.00805	330	1	top1	0.4	2.1e-22	6.00805	1.88e-09
GTExv8.EUR.Brain_Cerebellum	ZCCHC4	4	25312784	25312785	0.1685	rs7664615	-5.41	rs7689775	0.109	5.05	-4.91168	549	4	lasso	0.12	6.4e-07	-5.09125	3.56e-07
GTExv8.EUR.Brain_Cerebellum	ABO	9	133275213	133275214	0.2515	rs495828	-8.45	rs495828	-0.00527	3.73	-8.4543	566	566	susie	0.019	0.034	-5.39874	6.71e-08
GTExv8.EUR.Brain_Cerebellum	LINC02138	16	89166382	89166383	0.4798	rs12922670	-5.56	rs4530136	0.404232	-8.97	-4.86387	421	6	lasso	0.41	1.8e-23	5.21317	1.86e-07
GTExv8.EUR.Brain_Cerebellum	ZNF778	16	89217702	89217703	0.6124	rs12922670	-5.56	rs11646135	0.186021	6.74	-5.47284	396	63	enet	0.33	8e-18	-5.09786	3.44e-07
GTExv8.EUR.Brain_Cerebellum	FMNL1	17	45222222	45222223	0.55	rs11012	5.18	rs11012	0.33	-7.92	5.18494	264	1	top1	0.33	4e-18	-5.18494	2.16e-07
GTExv8.EUR.Brain_Cerebellum	MAP3K14	17	45317039	45317040	0.1744	rs8072451	7.57	rs3744410	-0.00196	3.68	-3.26104	235	235	susie	0.055	0.0007	-5.57088	2.53e-08
GTExv8.EUR.Brain_Cerebellum	NA	17	45452843	45452844	0.1459	rs8072451	7.57	rs17689471	0.135	-5.37	7.54395	178	1	top1	0.14	1.3e-07	-7.54396	4.56e-14
GTExv8.EUR.Brain_Cerebellum	PLEKHM1	17	45490748	45490749	0.7054	rs8072451	7.57	rs1876829	0.504	-9.85	7.50349	159	159	susie	0.53	1.3e-32	-6.70462	2.02e-11
GTExv8.EUR.Brain_Cerebellum	NA	17	45531576	45531577	0.206	rs8072451	7.57	rs17689471	0.162	5.66	7.54395	142	1	top1	0.16	6.1e-09	7.54396	4.56e-14
GTExv8.EUR.Brain_Cerebellum	NA	17	45545803	45545804	0.12	rs8072451	7.57	rs17689471	0.02	-3.61	7.54395	135	19	enet	0.037	0.0047	-6.04715	1.47e-09
GTExv8.EUR.Brain_Cerebellum	NA	17	45550334	45550335	0.6412	rs8072451	7.57	rs1876829	0.54	-10.06	7.50349	135	26	enet	0.55	1.2e-34	-7.31902	2.5e-13
GTExv8.EUR.Brain_Cerebellum	NA	17	45585870	45585871	0.2512	rs8072451	7.57	rs17689471	0.231	6.76	7.54395	117	117	susie	0.23	1.5e-12	7.18596	6.67e-13
GTExv8.EUR.Brain_Cerebellum	NA	17	45602339	45602340	0.4192	rs8072451	7.57	rs17689471	0.461	9.32	7.54395	108	1	top1	0.46	5.2e-27	7.54396	4.56e-14
GTExv8.EUR.Brain_Cerebellum	LINC02210	17	45620327	45620328	0.1614	rs8072451	7.57	rs17689471	0.0637	4.9	7.54395	90	90	susie	0.1	5.4e-06	7.17445	7.26e-13
GTExv8.EUR.Brain_Cerebellum	SPPL2C	17	45844834	45844835	0.3111	rs8072451	7.57	rs1876829	0.358	8.24	7.50349	31	1	top1	0.36	7.7e-20	7.50349	6.21e-14
GTExv8.EUR.Brain_Cerebellum	MAPT	17	45894381	45894382	0.0728	rs8072451	7.57	rs1876829	0.0204	-3.79	7.50349	31	31	susie	0.039	0.0037	-7.22627	4.96e-13
GTExv8.EUR.Brain_Cerebellum	NA	17	45895629	45895630	0.0825	rs8072451	7.57	rs17689471	0.0389	-3.18	7.54395	31	1	top1	0.039	0.0038	-7.54396	4.56e-14
GTExv8.EUR.Brain_Cerebellum	MAPT-IT1	17	45895782	45895783	0.1104	rs8072451	7.57	rs8072451	0.132	5.17	7.56559	31	1	top1	0.13	1.7e-07	7.56559	3.86e-14
GTExv8.EUR.Brain_Cerebellum	KANSL1-AS1	17	46193575	46193576	0.4842	rs8072451	7.57	rs17689471	0.519	9.87	7.54395	29	14	lasso	0.52	4.3e-32	7.51181	5.83e-14
GTExv8.EUR.Brain_Cerebellum	MAPK8IP1P1	17	46243605	46243606	0.3902	rs8072451	7.57	rs199439	0.419	9.36	7.09314	59	59	susie	0.45	8.1e-26	7.27605	3.44e-13
GTExv8.EUR.Brain_Cerebellum	NA	17	46260605	46260606	0.4774	rs8072451	7.57	rs17689471	0.539	10.07	7.54395	66	17	lasso	0.55	7e-34	7.31228	2.63e-13
GTExv8.EUR.Brain_Cerebellum	NA	17	46267036	46267037	0.39	rs8072451	7.57	rs17689471	0.567	10.33	7.54395	66	1	top1	0.57	6.7e-36	7.54396	4.56e-14
GTExv8.EUR.Brain_Cerebellum	LRRC37A	17	46292732	46292733	0.8543	rs8072451	7.57	rs8072451	0.422	8.94	7.56559	79	40	enet	0.6	3.1e-39	6.2243	4.84e-10
GTExv8.EUR.Brain_Cerebellum	LRRC37A2	17	46511510	46511511	0.7191	rs415430	7.41	rs169201	0.561	10.37	7.00162	136	42	enet	0.61	1.4e-40	6.4388	1.2e-10
GTExv8.EUR.Brain_Cerebellum	NA	17	46562794	46562795	0.3428	rs415430	7.41	rs199451	0.37	8.45	7.07444	136	1	top1	0.37	1.2e-20	7.07444	1.5e-12
GTExv8.EUR.Brain_Cerebellum	ARL17A	17	46579681	46579682	0.6239	rs415430	7.41	rs199451	0.511	9.79	7.07444	143	18	enet	0.56	2e-35	6.07933	1.21e-09
GTExv8.EUR.Brain_Cerebellum	LRRC37A17P	17	47017192	47017193	0.1413	rs415430	7.41	rs169201	-0.00451	-3.35	7.00162	298	298	susie	0.035	0.006	-6.17108	6.78e-10
GTExv8.EUR.Brain_Cerebellum	ZGLP1	19	10309879	10309880	0.3011	rs2304256	-8.63	rs12720356	0.083862	-5.41	-5.05373	385	2	lasso	0.18	7.5e-10	5.2786	1.3e-07
GTExv8.EUR.Brain_Cerebellum	TYK2	19	10380675	10380676	0.3065	rs2304256	-8.63	rs280519	0.235808	-6.77	5.36876	376	1	top1	0.24	9.8e-13	-5.36876	7.93e-08
GTExv8.EUR.Brain_Cerebellum	NAPSB	19	50344760	50344761	0.3766	rs676314	-7.75	rs676314	0.083969	-5.59	-7.75356	399	23	enet	0.18	1.1e-09	6.0966	1.08e-09
GTExv8.EUR.Brain_Cerebellum	IL10RB	21	33266357	33266358	0.8798	rs2834158	-12.42	rs2834167	0.44326	9.13	-2.69909	447	447	susie	0.6	2.2e-39	-7.727	1.1e-14
GTExv8.EUR.Brain_Cortex	RN7SL145P	3	45742674	45742675	0.1075	rs17713054	-28.04	rs2742417	0.03144	-3.92	-6.27417	467	467	susie	0.038	0.0046	5.5223	3.35e-08
GTExv8.EUR.Brain_Cortex	NA	3	101712471	101712472	0.3764	rs2290859	6.6	rs13069443	0.37289	8.37	6.00805	330	1	top1	0.37	2.7e-20	6.0081	1.88e-09
GTExv8.EUR.Brain_Cortex	ARHGAP27	17	45434420	45434421	0.2005	rs8072451	7.57	rs11012	0.134556	5.08	5.18494	183	1	top1	0.13	2e-07	5.18494	2.16e-07
GTExv8.EUR.Brain_Cortex	PLEKHM1	17	45490748	45490749	0.276	rs8072451	7.57	rs11012	0.265531	7.12	5.18494	160	1	top1	0.27	5.1e-14	5.18494	2.16e-07
GTExv8.EUR.Brain_Cortex	NA	17	45531576	45531577	0.1244	rs8072451	7.57	rs1876829	0.026932	3.63	7.50349	143	23	enet	0.062	0.0004	5.59116	2.26e-08
GTExv8.EUR.Brain_Cortex	NA	17	45550334	45550335	0.6853	rs8072451	7.57	rs17689471	0.605444	-10.53	7.54395	136	1	top1	0.61	1.3e-38	-7.54395	4.56e-14
GTExv8.EUR.Brain_Cortex	NA	17	45585870	45585871	0.4093	rs8072451	7.57	rs17689471	0.45556	9.14	7.54395	118	1	top1	0.46	6.7e-26	7.54395	4.56e-14
GTExv8.EUR.Brain_Cortex	NA	17	45592620	45592621	0.0881	rs8072451	7.57	rs171440	0.044567	-4.02	-4.55005	113	113	susie	0.048	0.0017	7.19084	6.44e-13
GTExv8.EUR.Brain_Cortex	NA	17	45602339	45602340	0.4338	rs8072451	7.57	rs17689471	0.493301	9.5	7.54395	110	1	top1	0.49	9.7e-29	7.54395	4.56e-14
GTExv8.EUR.Brain_Cortex	LINC02210	17	45620327	45620328	0.3278	rs8072451	7.57	rs17689471	0.422407	8.86	7.54395	92	1	top1	0.42	1.5e-23	7.54395	4.56e-14
GTExv8.EUR.Brain_Cortex	SPPL2C	17	45844834	45844835	0.0574	rs8072451	7.57	rs17689966	0.00982	3.12	5.16636	31	31	susie	0.034	0.0068	7.19116	6.42e-13
GTExv8.EUR.Brain_Cortex	KANSL1-AS1	17	46193575	46193576	0.4531	rs8072451	7.57	rs17689471	0.575313	10.28	7.54395	29	1	top1	0.58	1e-35	7.54395	4.56e-14
GTExv8.EUR.Brain_Cortex	MAPK8IP1P1	17	46243605	46243606	0.3922	rs8072451	7.57	rs17689471	0.420287	9.02	7.54395	59	59	susie	0.44	7.6e-25	7.22958	4.84e-13
GTExv8.EUR.Brain_Cortex	NA	17	46260605	46260606	0.4848	rs8072451	7.57	rs199448	0.536263	10.07	7.1241	66	31	enet	0.55	1.2e-33	7.22094	5.16e-13
GTExv8.EUR.Brain_Cortex	NA	17	46267036	46267037	0.307	rs8072451	7.57	rs17689471	0.33456	7.88	7.54395	66	1	top1	0.33	6e-18	7.54395	4.56e-14
GTExv8.EUR.Brain_Cortex	LRRC37A	17	46292732	46292733	0.8302	rs8072451	7.57	rs17689471	0.1469	6.63	7.54395	79	20	lasso	0.66	2.4e-44	6.13848	8.33e-10
GTExv8.EUR.Brain_Cortex	LRRC37A2	17	46511510	46511511	0.8191	rs415430	7.41	rs199448	0.5191	9.81	7.1241	132	30	enet	0.65	2.6e-43	6.99032	2.74e-12
GTExv8.EUR.Brain_Cortex	ARL17A	17	46579681	46579682	0.6205	rs415430	7.41	rs183211	0.377077	8.57	6.71089	139	139	susie	0.51	7.2e-30	5.32103	1.03e-07
GTExv8.EUR.Brain_Cortex	AP1M2	19	10587314	10587315	0.2811	rs2304256	-8.63	rs7253965	0.116122	4.96	-4.99744	357	1	top1	0.12	1.4e-06	-4.99744	5.81e-07
GTExv8.EUR.Brain_Cortex	NTN5	19	48673080	48673081	0.2456	rs492602	5.77	rs602662	0.077797	5.21	5.35808	460	460	susie	0.1	7.4e-06	5.32197	1.03e-07
GTExv8.EUR.Brain_Cortex	MAMSTR	19	48719720	48719721	0.1878	rs492602	5.77	rs504963	0.042379	4.5	5.40001	442	442	susie	0.081	5.5e-05	5.35031	8.78e-08
GTExv8.EUR.Brain_Cortex	NAPSB	19	50344760	50344761	0.5411	rs676314	-7.75	rs676314	0.28119	-7.44	-7.75356	399	46	enet	0.31	1.2e-16	6.69448	2.16e-11
GTExv8.EUR.Brain_Cortex	IL10RB	21	33266357	33266358	0.6845	rs2834158	-12.42	rs2834167	0.399469	8.59	-2.6991	446	446	susie	0.53	1.2e-31	-7.609	2.76e-14
GTExv8.EUR.Brain_Frontal_Cortex_BA9	NA	3	101712471	101712472	0.4937	rs2290859	6.6	rs7629753	0.381165	7.77	6.30394	330	1	top1	0.38	4.4e-18	6.30394	2.9e-10
GTExv8.EUR.Brain_Frontal_Cortex_BA9	NA	17	45550334	45550335	0.6769	rs8072451	7.57	rs8072451	0.636366	-9.98	7.56559	135	1	top1	0.64	4.3e-36	-7.56559	3.86e-14
GTExv8.EUR.Brain_Frontal_Cortex_BA9	NA	17	45585870	45585871	0.3515	rs8072451	7.57	rs17689471	0.356624	7.58	7.54395	117	1	top1	0.36	9.2e-17	7.54396	4.56e-14
GTExv8.EUR.Brain_Frontal_Cortex_BA9	NA	17	45602339	45602340	0.3986	rs8072451	7.57	rs8072451	0.468603	8.58	7.56559	108	1	top1	0.47	2.9e-23	7.56559	3.86e-14
GTExv8.EUR.Brain_Frontal_Cortex_BA9	LINC02210	17	45620327	45620328	0.4277	rs8072451	7.57	rs17689471	0.437003	8.51	7.54395	90	19	enet	0.45	5.2e-22	7.05972	1.67e-12
GTExv8.EUR.Brain_Frontal_Cortex_BA9	CRHR1	17	45784279	45784280	0.0799	rs8072451	7.57	rs173365	0.027453	3.57	5.0504	34	34	susie	0.042	0.0056	7.20547	5.78e-13
GTExv8.EUR.Brain_Frontal_Cortex_BA9	SPPL2C	17	45844834	45844835	0.1161	rs8072451	7.57	rs11012	0.0755	4.34	5.18494	31	1	top1	0.076	0.00029	5.18494	2.16e-07
GTExv8.EUR.Brain_Frontal_Cortex_BA9	KANSL1-AS1	17	46193575	46193576	0.4116	rs8072451	7.57	rs17689471	0.512519	9	7.54395	29	1	top1	0.51	3.5e-26	7.54396	4.56e-14
GTExv8.EUR.Brain_Frontal_Cortex_BA9	MAPK8IP1P1	17	46243605	46243606	0.3195	rs8072451	7.57	rs199451	0.461593	8.54	7.07444	59	1	top1	0.46	8.2e-23	7.07444	1.5e-12
GTExv8.EUR.Brain_Frontal_Cortex_BA9	NA	17	46260605	46260606	0.4117	rs8072451	7.57	rs169201	0.533408	9.21	7.00162	66	66	susie	0.53	9.7e-28	7.12011	1.08e-12
GTExv8.EUR.Brain_Frontal_Cortex_BA9	NA	17	46267036	46267037	0.2067	rs8072451	7.57	rs16940665	0.227673	6.38	7.5617	66	66	susie	0.23	8.8e-11	7.31164	2.64e-13
GTExv8.EUR.Brain_Frontal_Cortex_BA9	LRRC37A	17	46292732	46292733	0.8095	rs8072451	7.57	rs199536	0.191053	6.52	7.31642	79	79	susie	0.46	1.5e-22	5.83756	5.3e-09
GTExv8.EUR.Brain_Frontal_Cortex_BA9	LRRC37A2	17	46511510	46511511	0.729	rs415430	7.41	rs199451	0.50312	9.09	7.07444	136	36	enet	0.57	3.5e-30	6.99755	2.6e-12
GTExv8.EUR.Brain_Frontal_Cortex_BA9	ARL17A	17	46579681	46579682	0.4956	rs415430	7.41	rs169201	0.404456	8.03	7.00162	143	143	susie	0.47	2.1e-23	5.66145	1.5e-08
GTExv8.EUR.Brain_Frontal_Cortex_BA9	NAPSB	19	50344760	50344761	0.6711	rs676314	-7.75	rs676314	0.325	-7.22	-7.75356	399	13	enet	0.34	7.6e-16	6.70038	2.08e-11
GTExv8.EUR.Brain_Frontal_Cortex_BA9	IL10RB	21	33266357	33266358	0.622	rs2834158	-12.42	rs2834167	0.319182	7.12	-2.69909	444	444	susie	0.45	8.2e-22	-7.86988	3.55e-15
GTExv8.EUR.Brain_Frontal_Cortex_BA9	ATP5PO	21	33915979	33915980	0.318	rs2236645	-7.09	rs2834301	0.120557	-5.12	3.75081	393	393	susie	0.16	9.7e-08	-4.98022	6.35e-07
GTExv8.EUR.Brain_Hippocampus	FYCO1	3	45995823	45995824	0.165	rs17713054	-28.04	rs12638201	-0.004598	-3.6	0.7758	449	15	enet	0.058	0.0017	-13.3	3.24e-40
GTExv8.EUR.Brain_Hippocampus	ZBTB11	3	101672212	101672213	0.1139	rs2290859	6.6	rs7622940	0.041415	-4.66	2.8928	338	338	susie	0.059	0.0016	-5.69	1.27e-08
GTExv8.EUR.Brain_Hippocampus	NA	3	101712471	101712472	0.3722	rs2290859	6.6	rs13059470	0.334272	7.22	6.1853	328	1	top1	0.33	5.7e-15	6.19	6.2e-10
GTExv8.EUR.Brain_Hippocampus	ZSCAN21	7	100049773	100049774	0.1808	rs6963345	-5.6	rs2272338	0.024525	3.68	3.29664	268	268	susie	0.041	0.0072	4.99694	5.82e-07
GTExv8.EUR.Brain_Hippocampus	NA	17	45550334	45550335	0.7049	rs8072451	7.57	rs1876829	0.65	-9.87	7.50349	135	135	susie	0.65	5.5e-36	-7.23784	4.56e-13
GTExv8.EUR.Brain_Hippocampus	NA	17	45585870	45585871	0.3515	rs8072451	7.57	rs17689471	0.405	7.99	7.54395	117	117	susie	0.41	7.8e-19	7.20063	5.99e-13
GTExv8.EUR.Brain_Hippocampus	NA	17	45602339	45602340	0.4184	rs8072451	7.57	rs17689471	0.506	8.77	7.54395	108	108	susie	0.51	9.8e-25	7.20063	5.99e-13
GTExv8.EUR.Brain_Hippocampus	LINC02210	17	45620327	45620328	0.5004	rs8072451	7.57	rs17689471	0.565	9.23	7.54395	90	90	susie	0.57	4.7e-29	7.33342	2.24e-13
GTExv8.EUR.Brain_Hippocampus	CRHR1	17	45784279	45784280	0.0943	rs8072451	7.57	rs11012	0.124	-4.77	5.18494	34	11	lasso	0.14	2.2e-06	-5.57219	2.52e-08
GTExv8.EUR.Brain_Hippocampus	NA	17	45895629	45895630	0.0645	rs8072451	7.57	rs17689471	0.063	-4.23	7.54395	31	1	top1	0.063	0.0011	-7.54395	4.56e-14
GTExv8.EUR.Brain_Hippocampus	KANSL1-AS1	17	46193575	46193576	0.3923	rs8072451	7.57	rs17689471	0.535	8.99	7.54395	29	1	top1	0.54	1.2e-26	7.54395	4.56e-14
GTExv8.EUR.Brain_Hippocampus	MAPK8IP1P1	17	46243605	46243606	0.3928	rs8072451	7.57	rs199443	0.51	9	7.25758	58	12	lasso	0.54	4.1e-27	7.51669	5.62e-14
GTExv8.EUR.Brain_Hippocampus	NA	17	46260605	46260606	0.3829	rs8072451	7.57	rs199451	0.545	9.05	7.07444	65	35	enet	0.55	1.2e-27	7.31397	2.59e-13
GTExv8.EUR.Brain_Hippocampus	NA	17	46267036	46267037	0.1445	rs8072451	7.57	rs17689471	0.127	4.64	7.54395	65	1	top1	0.13	4.6e-06	7.54395	4.56e-14
GTExv8.EUR.Brain_Hippocampus	LRRC37A	17	46292732	46292733	0.8084	rs8072451	7.57	rs17689471	0.118	5.9	7.54395	78	20	lasso	0.49	1.1e-23	6.37081	1.88e-10
GTExv8.EUR.Brain_Hippocampus	LRRC37A2	17	46511510	46511511	0.682	rs415430	7.41	rs169201	0.531	9.03	7.00162	135	36	enet	0.55	6.6e-28	6.98431	2.86e-12
GTExv8.EUR.Brain_Hippocampus	ARL17A	17	46579681	46579682	0.2492	rs415430	7.41	rs199451	0.18	5.64	7.07444	142	8	lasso	0.18	2.6e-08	6.18349	6.27e-10
GTExv8.EUR.Brain_Hippocampus	NAPSB	19	50344760	50344761	0.446	rs676314	-7.75	rs676314	0.377169	-7.56	-7.75356	399	1	top1	0.38	3.9e-17	7.75356	8.94e-15
GTExv8.EUR.Brain_Hippocampus	IL10RB	21	33266357	33266358	0.351	rs2834158	-12.42	rs2834167	0.20534	5.72	-2.6991	447	447	susie	0.24	1.3e-10	-7.3826	1.55e-13
GTExv8.EUR.Brain_Hypothalamus	FYCO1	3	45995823	45995824	0.1673	rs17713054	-28.04	rs13069750	0.0168	3.32	-14.2	445	445	susie	0.022	0.037	-13.8567	1.16e-43
GTExv8.EUR.Brain_Hypothalamus	ZBTB11-AS1	3	101676474	101676475	0.2155	rs2290859	6.6	rs13069443	0.156	5.53	6.01	341	341	susie	0.18	2.3e-08	5.97861	2.25e-09
GTExv8.EUR.Brain_Hypothalamus	NA	3	101712471	101712472	0.4113	rs2290859	6.6	rs7629753	0.464	8.57	6.3	330	330	susie	0.5	6.4e-25	5.45856	4.8e-08
GTExv8.EUR.Brain_Hypothalamus	SLC2A6	9	133479136	133479137	0.2651	rs495828	-8.45	rs630014	0.02732	-3.81	6.12645	597	1	top1	0.027	0.022	-6.1264	8.99e-10
GTExv8.EUR.Brain_Hypothalamus	CAT	11	34438924	34438925	0.2094	rs1323690	9.14	rs16925668	0.064641	-4.6	4.2964	603	5	lasso	0.13	3.5e-06	-6.2602	3.84e-10
GTExv8.EUR.Brain_Hypothalamus	NA	17	45550334	45550335	0.6745	rs8072451	7.57	rs1876829	0.56927	-9.59	7.50349	135	135	susie	0.59	7.1e-32	-7.17299	7.34e-13
GTExv8.EUR.Brain_Hypothalamus	NA	17	45585870	45585871	0.438	rs8072451	7.57	rs17689471	0.356836	7.61	7.54395	117	1	top1	0.36	1.1e-16	7.54395	4.56e-14
GTExv8.EUR.Brain_Hypothalamus	NA	17	45592620	45592621	0.1057	rs8072451	7.57	rs17689471	0.09347	-4.27	7.54395	112	1	top1	0.093	6.1e-05	-7.54395	4.56e-14
GTExv8.EUR.Brain_Hypothalamus	NA	17	45602339	45602340	0.5168	rs8072451	7.57	rs8072451	0.456341	8.49	7.56559	108	1	top1	0.46	2.4e-22	7.56559	3.86e-14
GTExv8.EUR.Brain_Hypothalamus	LINC02210	17	45620327	45620328	0.5146	rs8072451	7.57	rs17689471	0.487896	8.82	7.54395	90	20	enet	0.51	8.8e-26	6.9813	2.92e-12
GTExv8.EUR.Brain_Hypothalamus	NA	17	45895629	45895630	0.337	rs8072451	7.57	rs17689471	0.271784	-6.68	7.54395	31	31	susie	0.28	8.7e-13	-7.1965	6.18e-13
GTExv8.EUR.Brain_Hypothalamus	MAPT-IT1	17	45895782	45895783	0.0633	rs8072451	7.57	rs8072451	0.065426	3.54	7.56559	31	1	top1	0.065	0.00074	7.56559	3.86e-14
GTExv8.EUR.Brain_Hypothalamus	KANSL1-AS1	17	46193575	46193576	0.364	rs8072451	7.57	rs17689471	0.433514	8.39	7.54395	29	29	susie	0.44	1.5e-21	7.17296	7.34e-13
GTExv8.EUR.Brain_Hypothalamus	MAPK8IP1P1	17	46243605	46243606	0.4806	rs8072451	7.57	rs199451	0.403338	8.68	7.07444	59	24	enet	0.43	1.2e-20	6.81807	9.23e-12
GTExv8.EUR.Brain_Hypothalamus	NA	17	46260605	46260606	0.4288	rs8072451	7.57	rs199451	0.525397	9.04	7.07444	66	1	top1	0.53	6.4e-27	7.07444	1.5e-12
GTExv8.EUR.Brain_Hypothalamus	NA	17	46267036	46267037	0.1662	rs8072451	7.57	rs199530	0.158384	5.71	7.22944	66	66	susie	0.18	2.5e-08	7.26375	3.77e-13
GTExv8.EUR.Brain_Hypothalamus	LRRC37A	17	46292732	46292733	0.8035	rs8072451	7.57	rs8072451	0.128154	6.47	7.56559	79	38	enet	0.57	3.5e-30	6.04026	1.54e-09
GTExv8.EUR.Brain_Hypothalamus	LRRC37A2	17	46511510	46511511	0.7234	rs415430	7.41	rs169201	0.539403	9.21	7.00162	132	132	susie	0.61	1e-33	7.16552	7.75e-13
GTExv8.EUR.Brain_Hypothalamus	ARL17A	17	46579681	46579682	0.4618	rs415430	7.41	rs183211	0.377556	7.91	6.71089	139	139	susie	0.41	1e-19	6.47501	9.48e-11
GTExv8.EUR.Brain_Hypothalamus	NTN5	19	48673080	48673081	0.2812	rs492602	5.77	rs516246	0.112	5.1	5.6772	457	457	susie	0.14	8.7e-07	5.505	3.69e-08
GTExv8.EUR.Brain_Hypothalamus	NAPSB	19	50344760	50344761	0.5416	rs676314	-7.75	rs676314	0.212	-6.63	-7.7536	399	399	susie	0.26	7.2e-12	7.50771	6.02e-14
GTExv8.EUR.Brain_Hypothalamus	IL10RB	21	33266357	33266358	0.58	rs2834158	-12.42	rs2834167	0.339525	7.32	-2.6991	443	443	susie	0.42	6e-20	-7.02124	2.2e-12
GTExv8.EUR.Brain_Nucleus_accumbens_basal_ganglia	GBA1	1	155244698	155244699	0.1749	rs35154152	9.1	rs35154152	0.00344	-3.93	9.0976	316	5	lasso	0.011	0.087	-7.48328	7.25e-14
GTExv8.EUR.Brain_Nucleus_accumbens_basal_ganglia	NA	3	101712471	101712472	0.4218	rs2290859	6.6	rs7629753	0.377834	8.69	6.30394	330	330	susie	0.41	1.5e-22	5.96044	2.52e-09
GTExv8.EUR.Brain_Nucleus_accumbens_basal_ganglia	ZSCAN21	7	100049773	100049774	0.3068	rs6963345	-5.6	rs3736591	0.161223	5.72	3.3596	270	19	enet	0.2	1e-10	5.11	3.24e-07
GTExv8.EUR.Brain_Nucleus_accumbens_basal_ganglia	ABTB2	11	34358007	34358008	0.1797	rs1323690	9.14	rs3781710	0.060702	4.06	4.99756	597	1	top1	0.061	0.00048	4.99756	5.81e-07
GTExv8.EUR.Brain_Nucleus_accumbens_basal_ganglia	ARHGAP27	17	45434420	45434421	0.3645	rs8072451	7.57	rs17689471	0.260052	7.1	7.54395	182	182	susie	0.26	1.1e-13	7.19061	6.45e-13
GTExv8.EUR.Brain_Nucleus_accumbens_basal_ganglia	PLEKHM1	17	45490748	45490749	0.2265	rs8072451	7.57	rs11012	0.214772	6.83	5.18494	159	2	lasso	0.22	1.4e-11	5.73637	9.67e-09
GTExv8.EUR.Brain_Nucleus_accumbens_basal_ganglia	NA	17	45550334	45550335	0.6801	rs8072451	7.57	rs17689471	0.602107	-10.52	7.54395	135	135	susie	0.61	8.2e-39	-7.19668	6.17e-13
GTExv8.EUR.Brain_Nucleus_accumbens_basal_ganglia	NA	17	45585870	45585871	0.2978	rs8072451	7.57	rs17689471	0.340543	7.91	7.54395	117	117	susie	0.34	2.9e-18	7.19416	6.28e-13
GTExv8.EUR.Brain_Nucleus_accumbens_basal_ganglia	NA	17	45602339	45602340	0.3755	rs8072451	7.57	rs17689471	0.447088	9.14	7.54395	107	12	lasso	0.46	7e-26	7.54393	4.56e-14
GTExv8.EUR.Brain_Nucleus_accumbens_basal_ganglia	LINC02210	17	45620327	45620328	0.4873	rs8072451	7.57	rs17689471	0.484372	9.46	7.54395	89	26	enet	0.5	1.2e-28	7.10292	1.22e-12
GTExv8.EUR.Brain_Nucleus_accumbens_basal_ganglia	CRHR1	17	45784279	45784280	0.3101	rs8072451	7.57	rs17689471	0.036835	-4.16	7.54395	33	21	enet	0.15	3.7e-08	-5.34697	8.94e-08
GTExv8.EUR.Brain_Nucleus_accumbens_basal_ganglia	NA	17	45895629	45895630	0.3889	rs8072451	7.57	rs1876829	0.329666	-7.86	7.50349	30	5	lasso	0.35	1.9e-18	-7.01977	2.22e-12
GTExv8.EUR.Brain_Nucleus_accumbens_basal_ganglia	MAPT-IT1	17	45895782	45895783	0.0716	rs8072451	7.57	rs1876829	0.022124	3.71	7.50349	30	30	susie	0.057	0.00068	7.18281	6.83e-13
GTExv8.EUR.Brain_Nucleus_accumbens_basal_ganglia	KANSL1-AS1	17	46193575	46193576	0.4721	rs8072451	7.57	rs17689471	0.523905	10	7.54395	28	16	enet	0.55	5e-33	7.27019	3.59e-13
GTExv8.EUR.Brain_Nucleus_accumbens_basal_ganglia	MAPK8IP1P1	17	46243605	46243606	0.3233	rs8072451	7.57	rs199451	0.4331	8.95	7.07444	57	1	top1	0.43	4.7e-24	7.07444	1.5e-12
GTExv8.EUR.Brain_Nucleus_accumbens_basal_ganglia	NA	17	46260605	46260606	0.3551	rs8072451	7.57	rs199451	0.501981	9.9	7.07444	64	22	enet	0.53	5.2e-31	7.38418	1.53e-13
GTExv8.EUR.Brain_Nucleus_accumbens_basal_ganglia	NA	17	46267036	46267037	0.2217	rs8072451	7.57	rs17689471	0.343987	8.07	7.54395	64	15	lasso	0.36	4.9e-19	7.55155	4.3e-14
GTExv8.EUR.Brain_Nucleus_accumbens_basal_ganglia	LRRC37A	17	46292732	46292733	0.8334	rs8072451	7.57	rs35732828	0.173718	7.2	-0.37797	77	34	enet	0.65	2.3e-42	5.34778	8.9e-08
GTExv8.EUR.Brain_Nucleus_accumbens_basal_ganglia	LRRC37A2	17	46511510	46511511	0.7494	rs415430	7.41	rs199443	0.500726	9.64	7.25758	134	29	enet	0.59	1.1e-36	7.41942	1.18e-13
GTExv8.EUR.Brain_Nucleus_accumbens_basal_ganglia	ARL17A	17	46579681	46579682	0.389	rs415430	7.41	rs199443	0.32294	7.84	7.25758	141	37	enet	0.32	4.1e-17	6.07026	1.28e-09
GTExv8.EUR.Brain_Nucleus_accumbens_basal_ganglia	NTN5	19	48673080	48673081	0.1926	rs492602	5.77	rs516246	0.18	6.07	5.67721	455	455	susie	0.18	1.4e-09	5.6845	1.31e-08
GTExv8.EUR.Brain_Nucleus_accumbens_basal_ganglia	NAPSB	19	50344760	50344761	0.3426	rs676314	-7.75	rs676314	0.245592	-6.72	-7.75356	399	1	top1	0.25	7.9e-13	7.75356	8.94e-15
GTExv8.EUR.Brain_Nucleus_accumbens_basal_ganglia	IL10RB	21	33266357	33266358	0.596	rs2834158	-12.42	rs2834167	0.28612	7.36	-2.6991	447	17	enet	0.41	1.9e-22	-8.00636	1.18e-15
GTExv8.EUR.Brain_Putamen_basal_ganglia	ZBTB11-AS1	3	101676474	101676475	0.2081	rs2290859	6.6	rs13059470	0.14	5.57	6.1853	341	5	lasso	0.18	2.3e-08	5.4458	5.16e-08
GTExv8.EUR.Brain_Putamen_basal_ganglia	NA	3	101712471	101712472	0.3865	rs2290859	6.6	rs7629753	0.411	8.28	6.30394	330	330	susie	0.42	5e-20	6.0129	1.82e-09
GTExv8.EUR.Brain_Putamen_basal_ganglia	SNX19	11	130916508	130916509	0.6299	rs3910266	-4.89	rs3751039	0.41949	-8.06	-4.66178	643	643	susie	0.46	2.2e-22	4.99047	6.02e-07
GTExv8.EUR.Brain_Putamen_basal_ganglia	PLEKHM1	17	45490748	45490749	0.2931	rs8072451	7.57	rs11012	0.167066	5.15	5.18494	157	3	lasso	0.17	5.5e-08	5.1405	2.74e-07
GTExv8.EUR.Brain_Putamen_basal_ganglia	NA	17	45550334	45550335	0.5304	rs8072451	7.57	rs17689471	0.457737	-8.41	7.54395	133	133	susie	0.46	2.7e-22	-7.1898	6.49e-13
GTExv8.EUR.Brain_Putamen_basal_ganglia	NA	17	45585870	45585871	0.4851	rs8072451	7.57	rs17689471	0.417887	8.2	7.54395	115	13	lasso	0.43	2.1e-20	7.7392	1e-14
GTExv8.EUR.Brain_Putamen_basal_ganglia	NA	17	45602339	45602340	0.4612	rs8072451	7.57	rs17689471	0.421662	8.11	7.54395	105	1	top1	0.42	6.6e-20	7.544	4.56e-14
GTExv8.EUR.Brain_Putamen_basal_ganglia	LINC02210	17	45620327	45620328	0.4325	rs8072451	7.57	rs17689471	0.419828	8.21	7.54395	89	14	lasso	0.45	1.8e-21	7.255	4.02e-13
GTExv8.EUR.Brain_Putamen_basal_ganglia	CRHR1	17	45784279	45784280	0.1087	rs8072451	7.57	rs8072451	0.056524	-3.35	7.56559	33	1	top1	0.057	0.0018	-7.5656	3.86e-14
GTExv8.EUR.Brain_Putamen_basal_ganglia	NA	17	45895629	45895630	0.0865	rs8072451	7.57	rs8072451	0.108062	-4.37	7.56559	30	1	top1	0.11	2e-05	-7.5656	3.86e-14
GTExv8.EUR.Brain_Putamen_basal_ganglia	MAPT-IT1	17	45895782	45895783	0.1504	rs8072451	7.57	rs16940686	0.00427	-3.57	-2.51076	30	15	enet	0.032	0.015	5.6363	1.74e-08
GTExv8.EUR.Brain_Putamen_basal_ganglia	KANSL1-AS1	17	46193575	46193576	0.5625	rs8072451	7.57	rs17689471	0.529694	9.14	7.54395	28	28	susie	0.55	6.6e-28	7.1726	7.36e-13
GTExv8.EUR.Brain_Putamen_basal_ganglia	MAPK8IP1P1	17	46243605	46243606	0.339	rs8072451	7.57	rs199451	0.416879	8.12	7.07444	57	1	top1	0.42	1.2e-19	7.0744	1.5e-12
GTExv8.EUR.Brain_Putamen_basal_ganglia	NA	17	46260605	46260606	0.5395	rs8072451	7.57	rs199451	0.510059	9.06	7.07444	64	64	susie	0.52	3.3e-26	7.1759	7.18e-13
GTExv8.EUR.Brain_Putamen_basal_ganglia	NA	17	46267036	46267037	0.1878	rs8072451	7.57	rs199451	0.254191	6.69	7.07444	64	64	susie	0.27	2.5e-12	7.3453	2.05e-13
GTExv8.EUR.Brain_Putamen_basal_ganglia	LRRC37A	17	46292732	46292733	0.8423	rs8072451	7.57	rs35732828	0.161189	6.01	-0.37797	77	36	enet	0.54	1e-27	4.9064	9.27e-07
GTExv8.EUR.Brain_Putamen_basal_ganglia	LRRC37A2	17	46511510	46511511	0.5627	rs415430	7.41	rs169201	0.52317	8.95	7.00162	134	32	enet	0.55	7.8e-28	6.9536	3.56e-12
GTExv8.EUR.Brain_Putamen_basal_ganglia	ARL17A	17	46579681	46579682	0.3005	rs415430	7.41	rs199451	0.221564	6.17	7.07444	141	1	top1	0.22	5e-10	7.0744	1.5e-12
GTExv8.EUR.Brain_Putamen_basal_ganglia	NTN5	19	48673080	48673081	0.3664	rs492602	5.77	rs602662	0.119112	4.57	5.35808	454	454	susie	0.12	6.9e-06	5.28294	1.27e-07
GTExv8.EUR.Brain_Putamen_basal_ganglia	FUT2	19	48695970	48695971	0.293	rs492602	5.77	rs632111	0.093708	5	5.35789	451	451	susie	0.13	2.4e-06	5.21029	1.89e-07
GTExv8.EUR.Brain_Putamen_basal_ganglia	NAPSB	19	50344760	50344761	0.6169	rs676314	-7.75	rs676314	0.342122	-7.31	-7.75356	398	29	enet	0.38	1.4e-17	6.52954	6.6e-11
GTExv8.EUR.Brain_Putamen_basal_ganglia	IL10RB	21	33266357	33266358	0.354	rs2834158	-12.42	rs2834167	0.246	6.47	-2.6991	447	447	susie	0.27	3e-12	-6.4288	1.29e-10
GTExv8.EUR.Brain_Spinal_cord_cervical_c-1	NA	3	101712471	101712472	0.5887	rs2290859	6.6	rs13069443	0.497754	7.66	6.00805	330	1	top1	0.5	8.1e-19	6.00805	1.88e-09
GTExv8.EUR.Brain_Spinal_cord_cervical_c-1	NA	8	60516794	60516795	0.179	rs2875967	-5.36	rs6471880	0.10492	4.65	4.3139	393	393	susie	0.15	1e-05	5.0427	4.59e-07
GTExv8.EUR.Brain_Spinal_cord_cervical_c-1	NA	17	45550334	45550335	0.6447	rs8072451	7.57	rs17689471	0.480454	-7.53	7.544	134	19	lasso	0.49	1.2e-18	-7.6316	2.32e-14
GTExv8.EUR.Brain_Spinal_cord_cervical_c-1	NA	17	45585870	45585871	0.4581	rs8072451	7.57	rs17689471	0.300706	6.05	7.544	116	116	susie	0.31	5.4e-11	7.19849	6.09e-13
GTExv8.EUR.Brain_Spinal_cord_cervical_c-1	NA	17	45592620	45592621	0.2346	rs8072451	7.57	rs1876829	0.230018	5.25	7.5035	111	111	susie	0.23	3.2e-08	7.18501	6.72e-13
GTExv8.EUR.Brain_Spinal_cord_cervical_c-1	NA	17	45602339	45602340	0.4531	rs8072451	7.57	rs17689471	0.32752	6.15	7.544	107	13	lasso	0.34	5.8e-12	7.49313	6.73e-14
GTExv8.EUR.Brain_Spinal_cord_cervical_c-1	LINC02210	17	45620327	45620328	0.6475	rs8072451	7.57	rs17689471	0.517333	7.75	7.544	89	11	lasso	0.53	3.3e-20	7.29296	3.03e-13
GTExv8.EUR.Brain_Spinal_cord_cervical_c-1	CRHR1	17	45784279	45784280	0.1619	rs8072451	7.57	rs173365	0.017399	-3.31	5.0504	33	33	susie	0.032	0.031	-7.16103	8.01e-13
GTExv8.EUR.Brain_Spinal_cord_cervical_c-1	NA	17	45895629	45895630	0.2247	rs8072451	7.57	rs16940665	0.182385	-5.01	7.5617	30	30	susie	0.19	5.8e-07	-7.20275	5.9e-13
GTExv8.EUR.Brain_Spinal_cord_cervical_c-1	KANSL1-AS1	17	46193575	46193576	0.4172	rs8072451	7.57	rs16940665	0.384854	6.8	7.5617	28	28	susie	0.39	4.9e-14	7.24508	4.32e-13
GTExv8.EUR.Brain_Spinal_cord_cervical_c-1	MAPK8IP1P1	17	46243605	46243606	0.2621	rs8072451	7.57	rs199451	0.303745	6.33	7.0744	56	56	susie	0.32	4e-11	7.24015	4.48e-13
GTExv8.EUR.Brain_Spinal_cord_cervical_c-1	NA	17	46260605	46260606	0.3381	rs8072451	7.57	rs199451	0.431977	7.11	7.0744	63	1	top1	0.43	9e-16	7.07444	1.5e-12
GTExv8.EUR.Brain_Spinal_cord_cervical_c-1	NA	17	46267036	46267037	0.0923	rs8072451	7.57	rs199451	0.0644	3.89	7.0744	63	1	top1	0.064	0.0036	7.07444	1.5e-12
GTExv8.EUR.Brain_Spinal_cord_cervical_c-1	LRRC37A	17	46292732	46292733	0.6997	rs8072451	7.57	rs199451	0.152438	4.84	7.0744	76	76	susie	0.42	3.9e-15	5.90578	3.51e-09
GTExv8.EUR.Brain_Spinal_cord_cervical_c-1	LRRC37A2	17	46511510	46511511	0.8186	rs415430	7.41	rs169201	0.353504	6.62	7.0016	133	11	lasso	0.41	5e-15	6.08043	1.2e-09
GTExv8.EUR.Brain_Spinal_cord_cervical_c-1	NAPSB	19	50344760	50344761	0.678	rs676314	-7.75	rs676314	0.382	-6.74	-7.7536	397	1	top1	0.38	1.1e-13	7.75356	8.94e-15
GTExv8.EUR.Brain_Substantia_nigra	NA	3	101712471	101712472	0.3329	rs2290859	6.6	rs13069443	0.252241	5.3	6.0081	330	1	top1	0.25	6.1e-08	6.0081	1.88e-09
GTExv8.EUR.Brain_Substantia_nigra	NA	17	45550334	45550335	0.6643	rs8072451	7.57	rs17689471	0.554243	-7.49	7.54395	137	1	top1	0.55	4.1e-19	-7.54395	4.56e-14
GTExv8.EUR.Brain_Substantia_nigra	NA	17	45585870	45585871	0.4258	rs8072451	7.57	rs17689471	0.334427	5.9	7.54395	119	11	lasso	0.34	1.4e-10	7.54402	4.56e-14
GTExv8.EUR.Brain_Substantia_nigra	NA	17	45602339	45602340	0.4795	rs8072451	7.57	rs17689471	0.339403	6.01	7.54395	110	110	susie	0.35	6.8e-11	7.18911	6.52e-13
GTExv8.EUR.Brain_Substantia_nigra	LINC02210	17	45620327	45620328	0.5256	rs8072451	7.57	rs17689471	0.498392	7.09	7.54395	92	1	top1	0.5	1.4e-16	7.54395	4.56e-14
GTExv8.EUR.Brain_Substantia_nigra	NA	17	45895629	45895630	0.2913	rs8072451	7.57	rs17689471	0.064665	-3.69	7.54395	31	21	enet	0.18	8.6e-06	-5.16753	2.37e-07
GTExv8.EUR.Brain_Substantia_nigra	MAPT-IT1	17	45895782	45895783	0.1306	rs8072451	7.57	rs11012	0.021252	3.25	5.18494	31	31	susie	0.044	0.02	7.15409	8.42e-13
GTExv8.EUR.Brain_Substantia_nigra	KANSL1-AS1	17	46193575	46193576	0.5104	rs8072451	7.57	rs17689471	0.445649	6.69	7.54395	29	12	lasso	0.47	2e-15	7.58503	3.32e-14
GTExv8.EUR.Brain_Substantia_nigra	MAPK8IP1P1	17	46243605	46243606	0.3641	rs8072451	7.57	rs17689471	0.383792	6.33	7.54395	59	20	enet	0.39	1.8e-12	7.29388	3.01e-13
GTExv8.EUR.Brain_Substantia_nigra	NA	17	46260605	46260606	0.3814	rs8072451	7.57	rs199451	0.453902	6.72	7.07444	66	1	top1	0.45	9.5e-15	7.07444	1.5e-12
GTExv8.EUR.Brain_Substantia_nigra	NA	17	46267036	46267037	0.1924	rs8072451	7.57	rs17689471	0.054867	3.72	7.54395	66	66	susie	0.061	0.0074	7.32063	2.47e-13
GTExv8.EUR.Brain_Substantia_nigra	LRRC37A	17	46292732	46292733	0.6719	rs8072451	7.57	rs17689471	0.115638	4.45	7.54395	79	23	lasso	0.35	4.1e-11	6.46761	9.96e-11
GTExv8.EUR.Brain_Substantia_nigra	LRRC37A2	17	46511510	46511511	0.5304	rs415430	7.41	rs169201	0.401527	6.44	7.00162	136	1	top1	0.4	9e-13	7.00162	2.53e-12
GTExv8.EUR.Brain_Substantia_nigra	ARL17A	17	46579681	46579682	0.2131	rs415430	7.41	rs183211	0.138203	3.96	6.71089	143	1	top1	0.14	8.3e-05	6.71089	1.93e-11
GTExv8.EUR.Brain_Substantia_nigra	NTN5	19	48673080	48673081	0.406	rs492602	5.77	rs676388	0.2209	4.81	5.1838	455	1	top1	0.22	4.8e-07	5.1838	2.17e-07
GTExv8.EUR.Brain_Substantia_nigra	NAPSB	19	50344760	50344761	0.588	rs676314	-7.75	rs676314	0.324633	-5.99	-7.7536	401	401	susie	0.34	1.3e-10	7.589	3.22e-14
GTExv8.EUR.Breast_Mammary_Tissue	NA	1	65067736	65067737	0.1076	rs3014983	-5.79	rs11579758	0.00623	-3.92	-5.70963	431	431	susie	0.022	0.0038	5.02417	5.06e-07
GTExv8.EUR.Breast_Mammary_Tissue	FUBP1	1	77979109	77979110	0.0909	rs9324162	-5.88	rs17391694	0.0882	-5.52	-5.04616	332	1	top1	0.088	2.4e-08	5.04616	4.51e-07
GTExv8.EUR.Breast_Mammary_Tissue	THBS3-AS1	1	155195003	155195004	0.1599	rs35154152	9.1	rs35154152	-0.000163	3.71	9.0976	338	2	lasso	0.013	0.022	9.14337	6.05e-20
GTExv8.EUR.Breast_Mammary_Tissue	THBS3	1	155207980	155207981	0.14	rs35154152	9.1	rs2066981	0.044	-4.52	-4.27253	335	10	lasso	0.046	5.6e-05	6.68545	2.3e-11
GTExv8.EUR.Breast_Mammary_Tissue	SACM1L	3	45689185	45689186	0.1891	rs17713054	-28.04	rs2062131	-0.002453	3.47	-4.27784	473	44	enet	0.03	0.00097	-7.2551	4.01e-13
GTExv8.EUR.Breast_Mammary_Tissue	RN7SL145P	3	45742674	45742675	0.0948	rs17713054	-28.04	rs2742395	0.037873	-4.84	-5.07896	465	465	susie	0.042	0.00011	4.97783	6.43e-07
GTExv8.EUR.Breast_Mammary_Tissue	SLC6A20	3	45796534	45796535	0.1311	rs17713054	-28.04	rs17763742	0.047707	4.76	-27.8136	452	1	top1	0.048	3.8e-05	-27.8136	2.97e-170
GTExv8.EUR.Breast_Mammary_Tissue	GSTCD	4	105709108	105709109	0.0545	rs17036090	-5.05	rs17036090	0.025898	3.9	-5.05485	398	1	top1	0.026	0.002	-5.05485	4.31e-07
GTExv8.EUR.Breast_Mammary_Tissue	NA	7	22881349	22881350	0.3979	rs717624	-4.84	rs717624	0.159	-7.45	-4.8441	478	51	enet	0.2	7.1e-18	4.89408	9.88e-07
GTExv8.EUR.Breast_Mammary_Tissue	NA	8	60516794	60516795	0.0805	rs2875967	-5.36	rs631408	0.021318	-4.3	-5.0165	401	401	susie	0.024	0.0029	5.0075	5.51e-07
GTExv8.EUR.Breast_Mammary_Tissue	RAB2A	8	60516856	60516857	0.0588	rs2875967	-5.36	rs631408	0.064227	5.14	-5.0165	401	1	top1	0.064	1.9e-06	-5.0165	5.26e-07
GTExv8.EUR.Breast_Mammary_Tissue	ABO	9	133275213	133275214	0.2432	rs495828	-8.45	rs651007	0.061183	6.08	-8.41692	564	564	susie	0.15	2.2e-13	-8.07515	6.74e-16
GTExv8.EUR.Breast_Mammary_Tissue	SLC22A31	16	89201663	89201664	0.3251	rs12922670	-5.56	rs11646135	0.200064	8.59	-5.47284	415	415	susie	0.24	1.3e-21	-5.08788	3.62e-07
GTExv8.EUR.Breast_Mammary_Tissue	PLEKHM1	17	45490748	45490749	0.1387	rs8072451	7.57	rs11012	0.071395	5.01	5.18494	158	1	top1	0.071	5.2e-07	5.18494	2.16e-07
GTExv8.EUR.Breast_Mammary_Tissue	NA	17	45550334	45550335	0.5382	rs8072451	7.57	rs1876829	0.613221	-14.21	7.50349	134	1	top1	0.61	1.2e-69	-7.50349	6.21e-14
GTExv8.EUR.Breast_Mammary_Tissue	NA	17	45585870	45585871	0.4428	rs8072451	7.57	rs17689471	0.569173	13.67	7.54395	116	1	top1	0.57	5.7e-62	7.54396	4.56e-14
GTExv8.EUR.Breast_Mammary_Tissue	NA	17	45592620	45592621	0.289	rs8072451	7.57	rs17689471	0.402002	11.5	7.54395	111	1	top1	0.4	1.3e-38	7.54396	4.56e-14
GTExv8.EUR.Breast_Mammary_Tissue	NA	17	45602339	45602340	0.3928	rs8072451	7.57	rs1876829	0.538963	13.33	7.50349	107	16	enet	0.54	3e-57	7.22469	5.02e-13
GTExv8.EUR.Breast_Mammary_Tissue	LINC02210	17	45620327	45620328	0.6175	rs8072451	7.57	rs17689471	0.697604	15.15	7.54395	89	5	lasso	0.7	2.9e-87	7.51661	5.62e-14
GTExv8.EUR.Breast_Mammary_Tissue	CRHR1	17	45784279	45784280	0.1065	rs8072451	7.57	rs17689471	0.207669	8.34	7.54395	33	33	susie	0.21	1.6e-18	7.18742	6.6e-13
GTExv8.EUR.Breast_Mammary_Tissue	NA	17	45910778	45910779	0.0277	rs8072451	7.57	rs1876829	-0.001282	-3.04	7.50349	30	30	susie	0.011	0.032	-7.16794	7.61e-13
GTExv8.EUR.Breast_Mammary_Tissue	KANSL1-AS1	17	46193575	46193576	0.4666	rs8072451	7.57	rs17689471	0.570843	13.7	7.54395	28	4	lasso	0.57	2.8e-62	7.55538	4.18e-14
GTExv8.EUR.Breast_Mammary_Tissue	MAPK8IP1P1	17	46243605	46243606	0.2662	rs8072451	7.57	rs169201	0.490118	12.86	7.00162	57	57	susie	0.5	4e-51	7.09917	1.26e-12
GTExv8.EUR.Breast_Mammary_Tissue	NA	17	46260605	46260606	0.3814	rs8072451	7.57	rs199451	0.563918	13.84	7.07444	64	7	lasso	0.59	6.4e-66	7.42599	1.12e-13
GTExv8.EUR.Breast_Mammary_Tissue	NA	17	46267036	46267037	0.0906	rs8072451	7.57	rs17689471	0.087827	5.63	7.54395	64	5	lasso	0.1	2.2e-09	6.5436	6.01e-11
GTExv8.EUR.Breast_Mammary_Tissue	LRRC37A	17	46292732	46292733	0.6331	rs8072451	7.57	rs8072451	0.197928	8.29	7.56559	77	32	enet	0.47	7.3e-48	5.98238	2.2e-09
GTExv8.EUR.Breast_Mammary_Tissue	LRRC37A2	17	46511510	46511511	0.4503	rs415430	7.41	rs169201	0.500417	12.86	7.00162	134	6	lasso	0.51	3.8e-52	6.68387	2.33e-11
GTExv8.EUR.Breast_Mammary_Tissue	WNT3	17	46833057	46833058	0.1441	rs415430	7.41	rs199498	0.056558	5.31	5.79264	255	7	lasso	0.098	3.8e-09	6.21441	5.15e-10
GTExv8.EUR.Breast_Mammary_Tissue	TYK2	19	10380675	10380676	0.1293	rs2304256	-8.63	rs280519	0.0169	-4.15	5.36876	376	1	top1	0.017	0.01	-5.36876	7.93e-08
GTExv8.EUR.Breast_Mammary_Tissue	NAPSB	19	50344760	50344761	0.2425	rs676314	-7.75	rs676314	0.138	-7.01	-7.75356	399	399	susie	0.14	9.9e-13	7.56483	3.88e-14
GTExv8.EUR.Breast_Mammary_Tissue	IL10RB	21	33266357	33266358	0.261	rs2834158	-12.42	rs11911133	0.032852	6.08	-11.0848	446	32	enet	0.12	4.6e-11	-10.5686	4.17e-26
GTExv8.EUR.Cells_Cultured_fibroblasts	MUC1	1	155192915	155192916	0.1723	rs35154152	9.1	rs4971092	0.0159	4.54	-4.1985	338	338	susie	0.051	2.7e-06	-4.93461	8.03e-07
GTExv8.EUR.Cells_Cultured_fibroblasts	SACM1L	3	45689185	45689186	0.0972	rs17713054	-28.04	rs2251021	0.007296	4.15	-4.40789	473	12	enet	0.0099	0.026	-8.68	3.89e-18
GTExv8.EUR.Cells_Cultured_fibroblasts	FYCO1	3	45995823	45995824	0.3675	rs17713054	-28.04	rs7652331	0.28434	10.83	-7.3752	449	449	susie	0.3	6.7e-33	-6.7	2.13e-11
GTExv8.EUR.Cells_Cultured_fibroblasts	CCR1	3	46208395	46208396	0.1546	rs17713054	-28.04	rs13092160	0.137137	8.26	-14.2936	465	465	susie	0.15	6.3e-16	-13.5	1.56e-41
GTExv8.EUR.Cells_Cultured_fibroblasts	INTS12	4	105895985	105895986	0.2034	rs17036090	-5.05	rs17036090	0.239108	-10.2	-5.05485	392	28	enet	0.24	1.7e-26	4.96928	6.72e-07
GTExv8.EUR.Cells_Cultured_fibroblasts	ZSCAN21	7	100049773	100049774	0.3018	rs6963345	-5.6	rs4729568	0.133	8.4	3.23718	269	21	enet	0.21	4.5e-23	4.95706	7.16e-07
GTExv8.EUR.Cells_Cultured_fibroblasts	ZNF3	7	100082547	100082548	0.0607	rs6963345	-5.6	rs12532238	0.0128	-3.88	-4.24623	271	271	susie	0.014	0.0096	4.93654	7.95e-07
GTExv8.EUR.Cells_Cultured_fibroblasts	RAB2A	8	60516856	60516857	0.2817	rs2875967	-5.36	rs2272620	0.295185	11.44	-5.35753	401	401	susie	0.31	1.3e-34	-5.08598	3.66e-07
GTExv8.EUR.Cells_Cultured_fibroblasts	OAS3	12	112938351	112938352	0.4906	rs4767024	7.44	rs10774676	0.501	-14.35	6.86	414	414	susie	0.51	4.8e-64	-6.82963	8.51e-12
GTExv8.EUR.Cells_Cultured_fibroblasts	PLEKHM1	17	45490748	45490749	0.0797	rs8072451	7.57	rs11012	0.0978	6.5	5.18494	158	1	top1	0.098	8.1e-11	5.18494	2.16e-07
GTExv8.EUR.Cells_Cultured_fibroblasts	NA	17	45550334	45550335	0.5828	rs8072451	7.57	rs1876829	0.623	-15.85	7.50349	134	134	susie	0.62	2.9e-87	-7.15653	8.27e-13
GTExv8.EUR.Cells_Cultured_fibroblasts	NA	17	45585870	45585871	0.4123	rs8072451	7.57	rs17689471	0.515	14.45	7.54395	116	5	lasso	0.52	8.6e-66	7.56085	4e-14
GTExv8.EUR.Cells_Cultured_fibroblasts	NA	17	45592620	45592621	0.267	rs8072451	7.57	rs8072451	0.321	11.52	7.56559	111	111	susie	0.32	5.3e-36	7.25742	3.95e-13
GTExv8.EUR.Cells_Cultured_fibroblasts	NA	17	45602339	45602340	0.4819	rs8072451	7.57	rs17689471	0.591	15.56	7.54395	108	5	lasso	0.6	2e-82	7.58718	3.27e-14
GTExv8.EUR.Cells_Cultured_fibroblasts	KANSL1-AS1	17	46193575	46193576	0.467	rs8072451	7.57	rs17689882	0.607	15.66	7.52626	29	17	enet	0.61	1.3e-83	7.1863	6.66e-13
GTExv8.EUR.Cells_Cultured_fibroblasts	NA	17	46260605	46260606	0.4552	rs8072451	7.57	rs169201	0.658	16.34	7.00162	65	12	lasso	0.67	4.6e-100	7.32859	2.33e-13
GTExv8.EUR.Cells_Cultured_fibroblasts	NA	17	46267036	46267037	0.117	rs8072451	7.57	rs8072451	0.121	7.07	7.56559	65	1	top1	0.12	3.8e-13	7.56559	3.86e-14
GTExv8.EUR.Cells_Cultured_fibroblasts	LRRC37A2	17	46511510	46511511	0.6013	rs415430	7.41	rs169201	0.325	11.57	7.00162	135	135	susie	0.43	1.9e-51	6.86592	6.61e-12
GTExv8.EUR.Cells_Cultured_fibroblasts	NSF	17	46590668	46590669	0.0854	rs415430	7.41	rs199439	0.0534	5.55	7.09314	146	146	susie	0.056	8.7e-07	7.24075	4.46e-13
GTExv8.EUR.Cells_Cultured_fibroblasts	FUT2	19	48695970	48695971	0.1317	rs492602	5.77	rs516246	0.052818	-5.31	5.67721	456	456	susie	0.058	5.7e-07	-5.35165	8.72e-08
GTExv8.EUR.Cells_Cultured_fibroblasts	IFNAR2	21	33229900	33229901	0.2808	rs2834158	-12.42	rs1131964	0.0963	7.09	9.82698	451	42	enet	0.15	5.5e-16	8.39665	4.59e-17
GTExv8.EUR.Cells_Cultured_fibroblasts	IL10RB	21	33266357	33266358	0.3778	rs2834158	-12.42	rs2834158	0.17514	-8.55	-12.4181	445	39	enet	0.21	4.1e-22	6.75684	1.41e-11
GTExv8.EUR.Cells_Cultured_fibroblasts	IFNAR1	21	33324476	33324477	0.5002	rs2834158	-12.42	rs12483293	0.21396	9.89	3.21778	435	46	enet	0.32	2.9e-36	5.81613	6.02e-09
GTExv8.EUR.Cells_Cultured_fibroblasts	ATP5PO	21	33915979	33915980	0.2294	rs2236645	-7.09	rs915574	0.18272	-8.66	3.93177	393	16	enet	0.19	8.3e-21	-5.05018	4.41e-07
GTExv8.EUR.Cells_EBV-transformed_lymphocytes	LZTFL1	3	45916041	45916042	0.196	rs17713054	-28.04	rs1545985	0.071606	-3.96	-6.90885	438	2	lasso	0.089	0.00077	6.63389	3.27e-11
GTExv8.EUR.Cells_EBV-transformed_lymphocytes	NA	3	101712471	101712472	0.196	rs2290859	6.6	rs7629753	0.112853	4	6.30394	330	1	top1	0.11	0.00016	6.30394	2.9e-10
GTExv8.EUR.Cells_EBV-transformed_lymphocytes	RAB2A	8	60516856	60516857	0.379	rs2875967	-5.36	rs4354350	0.201585	5.31	-5.06071	393	393	susie	0.22	7.6e-08	-4.91902	8.7e-07
GTExv8.EUR.Cells_EBV-transformed_lymphocytes	NA	12	132550728	132550729	0.345	rs12821205	6.47	rs10870551	0.192083	5.02	5.1144	299	1	top1	0.19	7.2e-07	5.1144	3.15e-07
GTExv8.EUR.Cells_EBV-transformed_lymphocytes	ARHGAP27	17	45434420	45434421	0.328	rs8072451	7.57	rs17689471	0.075576	-5.31	7.54395	180	180	susie	0.21	1.4e-07	-7.16255	7.92e-13
GTExv8.EUR.Cells_EBV-transformed_lymphocytes	NA	17	45452843	45452844	0.176	rs8072451	7.57	rs17689471	0.128773	-4.02	7.54395	176	1	top1	0.13	5.6e-05	-7.54395	4.56e-14
GTExv8.EUR.Cells_EBV-transformed_lymphocytes	NA	17	45550334	45550335	0.756	rs8072451	7.57	rs17689471	0.57282	-8.1	7.54395	133	31	enet	0.58	6.7e-23	-7.21491	5.4e-13
GTExv8.EUR.Cells_EBV-transformed_lymphocytes	NA	17	45585870	45585871	0.504	rs8072451	7.57	rs17689471	0.391861	6.81	7.54395	115	1	top1	0.39	7.4e-14	7.54395	4.56e-14
GTExv8.EUR.Cells_EBV-transformed_lymphocytes	NA	17	45592620	45592621	0.382	rs8072451	7.57	rs17689471	0.242245	5.33	7.54395	110	1	top1	0.24	1.8e-08	7.54395	4.56e-14
GTExv8.EUR.Cells_EBV-transformed_lymphocytes	NA	17	45602339	45602340	0.645	rs8072451	7.57	rs17689471	0.481289	7.41	7.54395	105	15	enet	0.5	2.1e-18	7.10517	1.2e-12
GTExv8.EUR.Cells_EBV-transformed_lymphocytes	LINC02210	17	45620327	45620328	0.501	rs8072451	7.57	rs17689471	0.354672	6.42	7.54395	89	1	top1	0.35	2.1e-12	7.54395	4.56e-14
GTExv8.EUR.Cells_EBV-transformed_lymphocytes	KANSL1-AS1	17	46193575	46193576	0.442	rs8072451	7.57	rs17689471	0.427977	6.99	7.54395	28	13	lasso	0.43	2.3e-15	7.54401	4.56e-14
GTExv8.EUR.Cells_EBV-transformed_lymphocytes	NA	17	46260605	46260606	0.512	rs8072451	7.57	rs169201	0.447741	7.66	7.00162	62	62	susie	0.49	4.6e-18	7.27161	3.55e-13
GTExv8.EUR.Cells_EBV-transformed_lymphocytes	NA	17	46267036	46267037	0.182	rs8072451	7.57	rs169201	0.140141	4.49	7.00162	62	1	top1	0.14	2.6e-05	7.00162	2.53e-12
GTExv8.EUR.Cells_EBV-transformed_lymphocytes	ARL17A	17	46361796	46361797	0.688	rs415430	7.41	rs17698176	0.162719	4.37	-0.18254	57	57	susie	0.37	4.5e-13	5.25407	1.49e-07
GTExv8.EUR.Cells_EBV-transformed_lymphocytes	WNT3	17	46833057	46833058	0.18	rs415430	7.41	rs199520	0.044781	3.77	7.09524	253	253	susie	0.062	0.0044	7.03534	1.99e-12
GTExv8.EUR.Cells_EBV-transformed_lymphocytes	SNRPD2	19	45692388	45692389	0.3521	rs16980051	-4.6	rs7246757	0.067481	-4.36	-4.27399	367	7	lasso	0.14	3.2e-05	5.0337	4.81e-07
GTExv8.EUR.Colon_Sigmoid	FUBP1	1	77979109	77979110	0.1066	rs9324162	-5.88	rs12049202	-0.00336	-3.5	-5.75697	331	331	susie	0.016	0.022	6.24037	4.37e-10
GTExv8.EUR.Colon_Sigmoid	NA	3	101712471	101712472	0.1047	rs2290859	6.6	rs13059470	0.035709	3.91	6.1853	330	1	top1	0.036	0.0011	6.1853	6.2e-10
GTExv8.EUR.Colon_Sigmoid	P4HA2	5	132295314	132295315	0.0722	rs25882	-5.64	rs2089855	0.0274	4.06	2.9629	412	24	enet	0.043	0.00037	5.3747	7.67e-08
GTExv8.EUR.Colon_Sigmoid	RAB2A	8	60516856	60516857	0.2024	rs2875967	-5.36	rs948421	0.107944	6.1	-5.3441	401	401	susie	0.13	1.4e-09	-5.30423	1.13e-07
GTExv8.EUR.Colon_Sigmoid	ABO	9	133275213	133275214	0.4362	rs495828	-8.45	rs630014	0.28092	-9.27	6.12645	564	38	enet	0.38	2.4e-29	-4.98507	6.19e-07
GTExv8.EUR.Colon_Sigmoid	SLC22A31	16	89201663	89201664	0.1946	rs12922670	-5.56	rs4530136	0.142	6.43	-4.86387	415	11	enet	0.14	8.7e-11	-5.09892	3.42e-07
GTExv8.EUR.Colon_Sigmoid	NA	17	45531576	45531577	0.1409	rs8072451	7.57	rs1876829	0.12	5.79	7.50349	142	1	top1	0.12	4e-09	7.50349	6.21e-14
GTExv8.EUR.Colon_Sigmoid	NA	17	45550334	45550335	0.5765	rs8072451	7.57	rs17689471	0.659	-13.24	7.54395	135	1	top1	0.66	6.7e-64	-7.54395	4.56e-14
GTExv8.EUR.Colon_Sigmoid	NA	17	45585870	45585871	0.4693	rs8072451	7.57	rs17689471	0.576	12.37	7.54395	117	1	top1	0.58	2.5e-51	7.54395	4.56e-14
GTExv8.EUR.Colon_Sigmoid	NA	17	45592620	45592621	0.3809	rs8072451	7.57	rs17689471	0.508	11.63	7.54395	112	1	top1	0.51	1e-42	7.54395	4.56e-14
GTExv8.EUR.Colon_Sigmoid	NA	17	45602339	45602340	0.4012	rs8072451	7.57	rs17689471	0.551	12.1	7.54395	107	14	lasso	0.55	1.8e-48	7.26528	3.72e-13
GTExv8.EUR.Colon_Sigmoid	CRHR1	17	45784279	45784280	0.0268	rs8072451	7.57	rs11012	0.0398	3.9	5.18494	33	1	top1	0.04	0.00063	5.18494	2.16e-07
GTExv8.EUR.Colon_Sigmoid	MAPT	17	45894381	45894382	0.3271	rs8072451	7.57	rs17689471	0.281	-8.82	7.54395	30	4	lasso	0.32	6.9e-24	-7.43786	1.02e-13
GTExv8.EUR.Colon_Sigmoid	KANSL1-AS1	17	46193575	46193576	0.4445	rs8072451	7.57	rs17689471	0.627	12.89	7.54395	28	1	top1	0.63	1.2e-58	7.54395	4.56e-14
GTExv8.EUR.Colon_Sigmoid	MAPK8IP1P1	17	46243605	46243606	0.4034	rs8072451	7.57	rs17689471	0.577	12.4	7.54395	55	1	top1	0.58	1.7e-51	7.54395	4.56e-14
GTExv8.EUR.Colon_Sigmoid	NA	17	46260605	46260606	0.4584	rs8072451	7.57	rs17689471	0.6	12.63	7.54395	62	1	top1	0.6	1.2e-54	7.54395	4.56e-14
GTExv8.EUR.Colon_Sigmoid	NA	17	46267036	46267037	0.1189	rs8072451	7.57	rs17689471	0.174	7.04	7.54395	62	1	top1	0.17	7.3e-13	7.54395	4.56e-14
GTExv8.EUR.Colon_Sigmoid	LRRC37A	17	46292732	46292733	0.723	rs8072451	7.57	rs17689471	0.219	7.68	7.54395	75	75	susie	0.49	3.6e-41	6.39521	1.6e-10
GTExv8.EUR.Colon_Sigmoid	LRRC37A2	17	46511510	46511511	0.5719	rs415430	7.41	rs169201	0.499	11.62	7.00162	132	8	lasso	0.52	9.6e-44	6.52086	6.99e-11
GTExv8.EUR.Colon_Sigmoid	WNT3	17	46833057	46833058	0.1975	rs415430	7.41	rs199501	0.147	6.69	7.39102	254	1	top1	0.15	5.6e-11	7.39102	1.46e-13
GTExv8.EUR.Colon_Sigmoid	MAMSTR	19	48719720	48719721	0.0911	rs492602	5.77	rs516246	0.04502	4.62	5.67721	440	440	susie	0.058	4.4e-05	5.5171	3.45e-08
GTExv8.EUR.Colon_Sigmoid	IL10RB	21	33266357	33266358	0.171	rs2834158	-12.42	rs999788	0.1026	6.11	-3.1617	446	18	enet	0.12	2.7e-09	-6.351	2.14e-10
GTExv8.EUR.Colon_Transverse	XCR1	3	46027741	46027742	0.1168	rs17713054	-28.04	rs6764042	0.067	5.4	-12.4	450	450	susie	0.067	3.8e-06	-11.8292	2.76e-32
GTExv8.EUR.Colon_Transverse	RAB2A	8	60516856	60516857	0.2605	rs2875967	-5.36	rs948421	0.184719	8.22	-5.3441	400	400	susie	0.2	2.2e-16	-5.04662	4.5e-07
GTExv8.EUR.Colon_Transverse	ABO	9	133275213	133275214	0.3623	rs495828	-8.45	rs11244053	0.209	-8.25	3.61232	564	19	lasso	0.26	9.3e-21	-5.25788	1.46e-07
GTExv8.EUR.Colon_Transverse	SLC22A31	16	89201663	89201664	0.3633	rs12922670	-5.56	rs4530136	0.28714	9.23	-4.86387	414	9	lasso	0.32	3.9e-26	-5.20493	1.94e-07
GTExv8.EUR.Colon_Transverse	NA	17	45550334	45550335	0.6252	rs8072451	7.57	rs17689882	0.706759	-14.44	7.52626	136	136	susie	0.71	3.2e-80	-7.30188	2.84e-13
GTExv8.EUR.Colon_Transverse	NA	17	45585870	45585871	0.4735	rs8072451	7.57	rs17689471	0.592957	13.27	7.54395	118	118	susie	0.6	7.9e-60	7.14862	8.77e-13
GTExv8.EUR.Colon_Transverse	NA	17	45592620	45592621	0.3905	rs8072451	7.57	rs17689471	0.435268	11.39	7.54395	113	12	lasso	0.44	5.4e-39	7.53772	4.78e-14
GTExv8.EUR.Colon_Transverse	NA	17	45602339	45602340	0.4993	rs8072451	7.57	rs17689471	0.599182	13.37	7.54395	109	11	lasso	0.61	2.4e-61	7.54398	4.56e-14
GTExv8.EUR.Colon_Transverse	LINC02210	17	45620327	45620328	0.5788	rs8072451	7.57	rs17689882	0.694543	14.28	7.52626	91	1	top1	0.69	2.2e-77	7.52626	5.22e-14
GTExv8.EUR.Colon_Transverse	MAPT	17	45894381	45894382	0.1852	rs8072451	7.57	rs12944712	0.100411	-6	4.69164	30	19	enet	0.12	1.3e-09	-5.52338	3.33e-08
GTExv8.EUR.Colon_Transverse	KANSL1-AS1	17	46193575	46193576	0.4524	rs8072451	7.57	rs17689882	0.619957	13.52	7.52626	28	1	top1	0.62	1.6e-63	7.52626	5.22e-14
GTExv8.EUR.Colon_Transverse	MAPK8IP1P1	17	46243605	46243606	0.4298	rs8072451	7.57	rs169201	0.553599	12.79	7.00162	55	16	lasso	0.56	3.2e-54	7.37792	1.61e-13
GTExv8.EUR.Colon_Transverse	NA	17	46260605	46260606	0.481	rs8072451	7.57	rs17689471	0.582614	13.22	7.54395	62	20	lasso	0.6	9e-61	7.47518	7.71e-14
GTExv8.EUR.Colon_Transverse	NA	17	46267036	46267037	0.0883	rs8072451	7.57	rs17689882	0.141384	7.07	7.52626	62	62	susie	0.15	1.5e-12	7.20255	5.91e-13
GTExv8.EUR.Colon_Transverse	LRRC37A	17	46292732	46292733	0.7692	rs8072451	7.57	rs17698176	0.07879	6.74	-0.18254	75	20	enet	0.42	3.7e-36	5.75168	8.84e-09
GTExv8.EUR.Colon_Transverse	LRRC37A2	17	46511510	46511511	0.479	rs415430	7.41	rs199451	0.464813	11.8	7.07444	132	13	lasso	0.5	1.2e-45	6.96559	3.27e-12
GTExv8.EUR.Colon_Transverse	WNT3	17	46833057	46833058	0.1632	rs415430	7.41	rs199520	0.130642	6.88	7.09524	253	253	susie	0.14	2.5e-11	7.14826	8.79e-13
GTExv8.EUR.Colon_Transverse	FUT2	19	48695970	48695971	0.3225	rs492602	5.77	rs516246	0.260345	-8.8	5.67721	456	1	top1	0.26	4.1e-21	-5.67721	1.37e-08
GTExv8.EUR.Colon_Transverse	RASIP1	19	48740720	48740721	0.1207	rs492602	5.77	rs281377	0.022045	-4.71	-5.03603	435	435	susie	0.055	2.9e-05	4.931	8.18e-07
GTExv8.EUR.Colon_Transverse	NAPSB	19	50344760	50344761	0.1267	rs676314	-7.75	rs676314	0.096122	-5.71	-7.75356	400	400	susie	0.1	1.7e-08	7.61558	2.63e-14
GTExv8.EUR.Esophagus_Gastroesophageal_Junction	FUBP1	1	77979109	77979110	0.204	rs9324162	-5.88	rs17391694	0.0997	-5.51	-5.04616	331	1	top1	0.1	5.3e-08	5.04616	4.51e-07
GTExv8.EUR.Esophagus_Gastroesophageal_Junction	LZTFL1	3	45916041	45916042	0.1068	rs17713054	-28.04	rs13096142	0.005417	3.41	-7.8213	438	438	susie	0.03	0.0024	-13	1.62e-38
GTExv8.EUR.Esophagus_Gastroesophageal_Junction	CCR1	3	46208395	46208396	0.1254	rs17713054	-28.04	rs13069750	0.096779	5.29	-14.1615	465	1	top1	0.097	8.3e-08	-14.2	1.58e-45
GTExv8.EUR.Esophagus_Gastroesophageal_Junction	NXPE3	3	101779201	101779202	0.2613	rs2290859	6.6	rs7629753	0.230318	-8.03	6.30394	328	71	enet	0.23	1.1e-17	-5.43	5.53e-08
GTExv8.EUR.Esophagus_Gastroesophageal_Junction	NA	7	22881349	22881350	0.3994	rs717624	-4.84	rs717624	0.246886	-8.43	-4.84405	479	479	susie	0.25	2.5e-19	4.95452	7.25e-07
GTExv8.EUR.Esophagus_Gastroesophageal_Junction	ABO	9	133275213	133275214	0.4854	rs495828	-8.45	rs630014	0.190028	-7.72	6.1264	562	43	enet	0.35	2.1e-27	-5.5268	3.26e-08
GTExv8.EUR.Esophagus_Gastroesophageal_Junction	SLC22A31	16	89201663	89201664	0.4683	rs12922670	-5.56	rs11646135	0.220991	7.95	-5.4728	415	415	susie	0.29	6.6e-22	-5.63638	1.74e-08
GTExv8.EUR.Esophagus_Gastroesophageal_Junction	NA	17	45531576	45531577	0.1079	rs8072451	7.57	rs17689471	0.026003	4.74	7.54395	141	13	lasso	0.083	7.4e-07	7.33258	2.26e-13
GTExv8.EUR.Esophagus_Gastroesophageal_Junction	NA	17	45550334	45550335	0.6133	rs8072451	7.57	rs17689471	0.60777	-12.98	7.54395	134	16	lasso	0.61	2.3e-58	-7.56302	3.94e-14
GTExv8.EUR.Esophagus_Gastroesophageal_Junction	NA	17	45585870	45585871	0.4573	rs8072451	7.57	rs17689471	0.502087	11.79	7.54395	116	116	susie	0.53	1.2e-46	6.95335	3.57e-12
GTExv8.EUR.Esophagus_Gastroesophageal_Junction	NA	17	45592620	45592621	0.4466	rs8072451	7.57	rs17689471	0.485663	11.69	7.54395	111	111	susie	0.49	1.5e-42	7.17346	7.31e-13
GTExv8.EUR.Esophagus_Gastroesophageal_Junction	NA	17	45602339	45602340	0.4841	rs8072451	7.57	rs17689471	0.526684	12.12	7.54395	108	108	susie	0.53	1.8e-47	7.23819	4.55e-13
GTExv8.EUR.Esophagus_Gastroesophageal_Junction	LINC02210	17	45620327	45620328	0.5862	rs8072451	7.57	rs17689471	0.64321	13.36	7.54395	90	15	lasso	0.65	1.9e-64	7.51965	5.49e-14
GTExv8.EUR.Esophagus_Gastroesophageal_Junction	CRHR1	17	45784279	45784280	0.1024	rs8072451	7.57	rs11012	0.050633	4.3	5.18494	34	34	susie	0.052	7.7e-05	7.09953	1.25e-12
GTExv8.EUR.Esophagus_Gastroesophageal_Junction	MAPT	17	45894381	45894382	0.0462	rs8072451	7.57	rs12944712	0.019948	-3.81	4.69164	31	31	susie	0.022	0.0081	-5.42674	5.74e-08
GTExv8.EUR.Esophagus_Gastroesophageal_Junction	KANSL1-AS1	17	46193575	46193576	0.5152	rs8072451	7.57	rs17689471	0.602813	12.89	7.54395	29	12	lasso	0.61	1.1e-57	7.60169	2.92e-14
GTExv8.EUR.Esophagus_Gastroesophageal_Junction	MAPK8IP1P1	17	46243605	46243606	0.3963	rs8072451	7.57	rs199451	0.514356	12.02	7.07444	58	26	enet	0.53	2.3e-46	7.21234	5.5e-13
GTExv8.EUR.Esophagus_Gastroesophageal_Junction	NA	17	46260605	46260606	0.3808	rs8072451	7.57	rs169201	0.581382	12.67	7.00162	65	1	top1	0.58	9.1e-54	7.00162	2.53e-12
GTExv8.EUR.Esophagus_Gastroesophageal_Junction	NA	17	46267036	46267037	0.1506	rs8072451	7.57	rs199533	0.203554	7.98	7.18433	65	65	susie	0.21	7.8e-16	7.26016	3.87e-13
GTExv8.EUR.Esophagus_Gastroesophageal_Junction	LRRC37A	17	46292732	46292733	0.7683	rs8072451	7.57	rs199451	0.213128	8.16	7.07444	78	28	enet	0.46	4.5e-39	6.76525	1.33e-11
GTExv8.EUR.Esophagus_Gastroesophageal_Junction	LRRC37A2	17	46511510	46511511	0.5444	rs415430	7.41	rs169201	0.55029	12.34	7.00162	135	5	lasso	0.56	1e-50	6.90784	4.92e-12
GTExv8.EUR.Esophagus_Gastroesophageal_Junction	WNT3	17	46833057	46833058	0.1853	rs415430	7.41	rs199520	0.166892	7.36	7.09524	255	255	susie	0.18	1e-13	6.98658	2.82e-12
GTExv8.EUR.Esophagus_Gastroesophageal_Junction	NA	19	4447303	4447304	0.1666	rs12610495	-13.43	rs760369	0.006451	-3.72	-1.11727	387	387	susie	0.038	0.00072	7.2021	5.93e-13
GTExv8.EUR.Esophagus_Gastroesophageal_Junction	RASIP1	19	48740720	48740721	0.1274	rs492602	5.77	rs281379	0.077463	5.56	4.68023	435	435	susie	0.11	1.8e-08	5.2777	1.31e-07
GTExv8.EUR.Esophagus_Gastroesophageal_Junction	NAPSB	19	50344760	50344761	0.1675	rs676314	-7.75	rs676314	0.022749	-5.11	-7.75356	398	398	susie	0.037	0.00078	7.40465	1.32e-13
GTExv8.EUR.Esophagus_Gastroesophageal_Junction	IL10RB	21	33266357	33266358	0.3312	rs2834158	-12.42	rs2834157	0.115592	6.42	-9.7127	447	447	susie	0.18	2.4e-13	-9.71312	2.65e-22
GTExv8.EUR.Esophagus_Gastroesophageal_Junction	IFNAR1	21	33324476	33324477	0.2156	rs2834158	-12.42	rs12483293	0.075343	5.52	3.2178	437	10	enet	0.12	2.8e-09	4.98107	6.32e-07
GTExv8.EUR.Esophagus_Mucosa	FUBP1	1	77979109	77979110	0.0806	rs9324162	-5.88	rs17391694	0.0694	-5.48	-5.04616	332	1	top1	0.069	3.5e-08	5.04616	4.51e-07
GTExv8.EUR.Esophagus_Mucosa	EFNA3	1	155078871	155078872	0.1112	rs35154152	9.1	rs35902694	0.00106	4.03	-4.59033	373	21	enet	0.01	0.022	-7.14083	9.28e-13
GTExv8.EUR.Esophagus_Mucosa	EFNA1	1	155127459	155127460	0.0691	rs35154152	9.1	rs4971079	0.0667	-5.44	5.10819	355	1	top1	0.067	6.5e-08	-5.10819	3.25e-07
GTExv8.EUR.Esophagus_Mucosa	LZTFL1	3	45916041	45916042	0.0707	rs17713054	-28.04	rs10212409	0.00105	3.88	-0.534	438	21	enet	0.018	0.0041	-12.5266	5.34e-36
GTExv8.EUR.Esophagus_Mucosa	XCR1	3	46027741	46027742	0.1386	rs17713054	-28.04	rs3796375	0.135	8.16	2.32	449	10	lasso	0.15	7e-16	5.81181	6.18e-09
GTExv8.EUR.Esophagus_Mucosa	CCR1	3	46208395	46208396	0.0872	rs17713054	-28.04	rs13061548	0.0637	6.35	-13.4	465	465	susie	0.076	8e-09	-12.9681	1.86e-38
GTExv8.EUR.Esophagus_Mucosa	GSTCD	4	105709108	105709109	0.0756	rs17036090	-5.05	rs11726569	0.058714	5.54	-4.5617	399	28	enet	0.081	2.6e-09	-4.94908	7.46e-07
GTExv8.EUR.Esophagus_Mucosa	NA	7	22881349	22881350	0.0733	rs717624	-4.84	rs717624	0.018693	-5.03	-4.84405	481	8	enet	0.035	8.8e-05	4.9119	9.02e-07
GTExv8.EUR.Esophagus_Mucosa	RAB2A	8	60516856	60516857	0.1727	rs2875967	-5.36	rs17814894	0.09952	6.85	-4.26985	401	401	susie	0.1	1.6e-11	-4.90983	9.12e-07
GTExv8.EUR.Esophagus_Mucosa	ABO	9	133275213	133275214	0.6687	rs495828	-8.45	rs11244053	0.275	-11.56	3.6123	564	564	susie	0.6	5.6e-83	-6.72069	1.81e-11
GTExv8.EUR.Esophagus_Mucosa	OAS1	12	112906776	112906777	0.1369	rs4767024	7.44	rs4767024	0.119148	-7.34	7.44018	411	411	susie	0.12	1.1e-13	-7.08836	1.36e-12
GTExv8.EUR.Esophagus_Mucosa	ATP11A	13	112690328	112690329	0.1388	rs1278769	-7.09	rs1278769	0.102725	-6.81	-7.0909	499	1	top1	0.1	1.7e-11	7.0909	1.33e-12
GTExv8.EUR.Esophagus_Mucosa	SLC22A31	16	89201663	89201664	0.2259	rs12922670	-5.56	rs4530136	0.101	7.04	-4.86387	415	20	enet	0.12	1.2e-13	-5.18293	2.18e-07
GTExv8.EUR.Esophagus_Mucosa	NA	17	45397024	45397025	0.0644	rs8072451	7.57	rs17689882	0.0492	-4.65	7.52626	213	1	top1	0.049	3.3e-06	-7.52626	5.22e-14
GTExv8.EUR.Esophagus_Mucosa	ARHGAP27	17	45434420	45434421	0.1819	rs8072451	7.57	rs17689882	0.114	-6.97	7.52626	183	1	top1	0.11	1.3e-12	-7.52626	5.22e-14
GTExv8.EUR.Esophagus_Mucosa	NA	17	45452843	45452844	0.1229	rs8072451	7.57	rs17689882	0.0765	-6	7.52626	179	1	top1	0.076	7.2e-09	-7.52626	5.22e-14
GTExv8.EUR.Esophagus_Mucosa	PLEKHM1	17	45490748	45490749	0.2582	rs8072451	7.57	rs17689882	0.161	-8.25	7.52626	160	160	susie	0.21	8.8e-23	-5.9927	2.06e-09
GTExv8.EUR.Esophagus_Mucosa	NA	17	45545803	45545804	0.1243	rs8072451	7.57	rs17689471	0.045	-5.49	7.54396	136	30	enet	0.069	3.6e-08	-5.89504	3.75e-09
GTExv8.EUR.Esophagus_Mucosa	NA	17	45550334	45550335	0.4963	rs8072451	7.57	rs17689471	0.468	-13.97	7.54396	136	136	susie	0.5	2.4e-63	-6.7777	1.22e-11
GTExv8.EUR.Esophagus_Mucosa	NA	17	45585870	45585871	0.3468	rs8072451	7.57	rs17689471	0.364	12.41	7.54396	118	118	susie	0.37	1.3e-43	7.17289	7.34e-13
GTExv8.EUR.Esophagus_Mucosa	NA	17	45592620	45592621	0.2251	rs8072451	7.57	rs17689471	0.21	9.52	7.54396	113	113	susie	0.22	1e-23	7.17582	7.19e-13
GTExv8.EUR.Esophagus_Mucosa	NA	17	45602339	45602340	0.4234	rs8072451	7.57	rs17689471	0.507	14.56	7.54396	110	12	lasso	0.52	1.5e-66	7.34034	2.13e-13
GTExv8.EUR.Esophagus_Mucosa	LINC02210	17	45620327	45620328	0.3822	rs8072451	7.57	rs17689471	0.485	14.26	7.54396	92	92	susie	0.49	9.4e-63	7.17337	7.32e-13
GTExv8.EUR.Esophagus_Mucosa	MAPT	17	45894381	45894382	0.2736	rs8072451	7.57	rs17689471	0.439	13.59	7.54396	31	12	lasso	0.45	5e-55	7.36098	1.83e-13
GTExv8.EUR.Esophagus_Mucosa	KANSL1-AS1	17	46193575	46193576	0.4049	rs8072451	7.57	rs17689471	0.528	14.76	7.54396	29	29	susie	0.53	2.3e-69	7.18276	6.83e-13
GTExv8.EUR.Esophagus_Mucosa	MAPK8IP1P1	17	46243605	46243606	0.2934	rs8072451	7.57	rs199451	0.465	13.82	7.07444	58	1	top1	0.46	1e-57	7.07444	1.5e-12
GTExv8.EUR.Esophagus_Mucosa	NA	17	46260605	46260606	0.4153	rs8072451	7.57	rs169201	0.578	15.4	7.00162	65	1	top1	0.58	6.2e-79	7.00162	2.53e-12
GTExv8.EUR.Esophagus_Mucosa	NA	17	46267036	46267037	0.1283	rs8072451	7.57	rs17689471	0.204	9.28	7.54396	65	65	susie	0.21	1e-22	7.24049	4.47e-13
GTExv8.EUR.Esophagus_Mucosa	LRRC37A2	17	46511510	46511511	0.4696	rs415430	7.41	rs169201	0.415	13.08	7.00162	135	38	enet	0.46	2.3e-57	6.36588	1.94e-10
GTExv8.EUR.Esophagus_Mucosa	NSF	17	46590668	46590669	0.131	rs415430	7.41	rs169201	0.0846	-6.05	7.00162	146	4	lasso	0.11	4.2e-12	-5.61684	1.94e-08
GTExv8.EUR.Esophagus_Mucosa	LRRC37A17P	17	47017192	47017193	0.1858	rs415430	7.41	rs169201	0.0302	-5.43	7.00162	296	32	enet	0.088	5.2e-10	-6.17884	6.46e-10
GTExv8.EUR.Esophagus_Mucosa	ZGLP1	19	10309879	10309880	0.0977	rs2304256	-8.63	rs12720356	0.02008	-4.4	-5.05373	386	23	enet	0.031	0.00019	4.9442	7.65e-07
GTExv8.EUR.Esophagus_Mucosa	NA	19	10333640	10333641	0.0965	rs2304256	-8.63	rs12720352	0.0094	-4.43	3.12271	383	28	enet	0.037	4.6e-05	-6.52546	6.78e-11
GTExv8.EUR.Esophagus_Mucosa	FUT2	19	48695970	48695971	0.7344	rs492602	5.77	rs516246	0.695307	-16.91	5.67721	454	454	susie	0.7	5.5e-108	-5.58511	2.34e-08
GTExv8.EUR.Esophagus_Mucosa	NAPSA	19	50365829	50365830	0.1588	rs676314	-7.75	rs676314	0.075942	-5.95	-7.75356	415	415	susie	0.079	3.6e-09	7.7471	9.4e-15
GTExv8.EUR.Esophagus_Mucosa	IFNAR2	21	33229900	33229901	0.2299	rs2834158	-12.42	rs11911133	0.129819	-7.57	-11.1	453	453	susie	0.15	3.5e-16	8.9714	2.93e-19
GTExv8.EUR.Esophagus_Mucosa	ATP5PO	21	33915979	33915980	0.2395	rs2236645	-7.09	rs2834301	0.083694	-6.63	3.75	394	12	enet	0.12	3.3e-13	-5.4831	4.18e-08
GTExv8.EUR.Esophagus_Muscularis	FUBP1	1	77979109	77979110	0.1908	rs9324162	-5.88	rs6695572	0.064232	-5.84	-4.11958	332	6	lasso	0.081	8.4e-09	5.25824	1.45e-07
GTExv8.EUR.Esophagus_Muscularis	EFNA1	1	155127459	155127460	0.0821	rs35154152	9.1	rs4971079	0.05126	-4.9	5.10819	355	1	top1	0.051	4.3e-06	-5.10819	3.25e-07
GTExv8.EUR.Esophagus_Muscularis	SLC6A20	3	45796534	45796535	0.1106	rs17713054	-28.04	rs17713054	0.033912	4.24	-28.0373	452	1	top1	0.034	0.00016	-28.0373	5.7e-173
GTExv8.EUR.Esophagus_Muscularis	CCR1	3	46208395	46208396	0.1496	rs17713054	-28.04	rs10510749	0.0936	6.53	-14.5806	465	465	susie	0.098	1.9e-10	-11.1915	4.49e-29
GTExv8.EUR.Esophagus_Muscularis	CCR5	3	46370853	46370854	0.0825	rs17714101	-21.1	rs7632176	0.000144	-3.78	-0.25264	428	428	susie	0.027	0.00074	6.0993	1.07e-09
GTExv8.EUR.Esophagus_Muscularis	NA	7	22881349	22881350	0.4332	rs717624	-4.84	rs717624	0.285936	-10.58	-4.84405	480	29	enet	0.34	3.6e-37	4.99621	5.85e-07
GTExv8.EUR.Esophagus_Muscularis	COPS6	7	100088953	100088954	0.0637	rs6963345	-5.6	rs6963345	0.00849	-4.05	-5.59634	272	1	top1	0.0085	0.039	5.59634	2.19e-08
GTExv8.EUR.Esophagus_Muscularis	RAB2A	8	60516856	60516857	0.1807	rs2875967	-5.36	rs948421	0.20157	9.23	-5.3441	401	401	susie	0.21	9.9e-22	-5.12155	3.03e-07
GTExv8.EUR.Esophagus_Muscularis	ABO	9	133275213	133275214	0.5031	rs495828	-8.45	rs630014	0.195377	-9.58	6.12645	564	564	susie	0.39	3.7e-43	-6.72182	1.79e-11
GTExv8.EUR.Esophagus_Muscularis	CDH15	16	89171766	89171767	0.1026	rs12922670	-5.56	rs11646135	0.0406	4.34	-5.47284	421	1	top1	0.041	4e-05	-5.47284	4.43e-08
GTExv8.EUR.Esophagus_Muscularis	SLC22A31	16	89201663	89201664	0.4071	rs12922670	-5.56	rs11646135	0.252	9.92	-5.47284	414	37	enet	0.3	2.8e-32	-5.64557	1.65e-08
GTExv8.EUR.Esophagus_Muscularis	PLEKHM1	17	45490748	45490749	0.1256	rs8072451	7.57	rs11012	0.063864	5.9	5.18494	160	1	top1	0.064	3e-07	5.18	2.16e-07
GTExv8.EUR.Esophagus_Muscularis	NA	17	45550334	45550335	0.6537	rs8072451	7.57	rs17689471	0.621508	-15.51	7.54395	136	19	enet	0.63	1.8e-84	-7.22	5.27e-13
GTExv8.EUR.Esophagus_Muscularis	NA	17	45585870	45585871	0.3864	rs8072451	7.57	rs17689471	0.507028	14.02	7.54395	118	10	lasso	0.51	3.5e-61	7.54	4.55e-14
GTExv8.EUR.Esophagus_Muscularis	NA	17	45592620	45592621	0.3883	rs8072451	7.57	rs17689471	0.461351	13.46	7.54395	113	113	susie	0.47	2.1e-54	7.18	7.15e-13
GTExv8.EUR.Esophagus_Muscularis	NA	17	45602339	45602340	0.3891	rs8072451	7.57	rs17689471	0.517983	14.18	7.54395	110	11	lasso	0.52	1.9e-63	7.54	4.56e-14
GTExv8.EUR.Esophagus_Muscularis	LINC02210	17	45620327	45620328	0.6579	rs8072451	7.57	rs17689471	0.677354	16.18	7.54395	92	10	lasso	0.68	1.5e-97	7.59	3.26e-14
GTExv8.EUR.Esophagus_Muscularis	CRHR1	17	45784279	45784280	0.0551	rs8072451	7.57	rs17689882	0.08269	5.91	7.52626	34	1	top1	0.083	5.5e-09	7.53	5.22e-14
GTExv8.EUR.Esophagus_Muscularis	NA	17	46035520	46035521	0.0294	rs8072451	7.57	rs17689882	0.012892	-3.23	7.52626	29	29	susie	0.019	0.004	-7.24	4.63e-13
GTExv8.EUR.Esophagus_Muscularis	KANSL1-AS1	17	46193575	46193576	0.451	rs8072451	7.57	rs17689882	0.589411	15.06	7.52626	29	1	top1	0.59	3e-76	7.53	5.22e-14
GTExv8.EUR.Esophagus_Muscularis	MAPK8IP1P1	17	46243605	46243606	0.233	rs8072451	7.57	rs199448	0.438801	13.14	7.1241	58	12	lasso	0.44	4.3e-51	7.44	9.71e-14
GTExv8.EUR.Esophagus_Muscularis	NA	17	46260605	46260606	0.4056	rs8072451	7.57	rs169201	0.556771	14.78	7.00162	65	7	lasso	0.57	2.6e-73	7.38	1.63e-13
GTExv8.EUR.Esophagus_Muscularis	NA	17	46267036	46267037	0.1571	rs8072451	7.57	rs17689882	0.177964	8.59	7.52626	65	1	top1	0.18	2.9e-18	7.53	5.22e-14
GTExv8.EUR.Esophagus_Muscularis	LRRC37A	17	46292732	46292733	0.7816	rs8072451	7.57	rs17689471	0.2521	10.19	7.54395	78	32	enet	0.56	2e-70	6.38	1.75e-10
GTExv8.EUR.Esophagus_Muscularis	LRRC37A2	17	46511510	46511511	0.5469	rs415430	7.41	rs169201	0.52625	14.37	7.00162	135	49	enet	0.54	3.6e-67	6.36	2.03e-10
GTExv8.EUR.Esophagus_Muscularis	NA	17	46562794	46562795	0.1006	rs415430	7.41	rs199439	0.100393	6.86	7.09314	135	135	susie	0.11	1.3e-11	7.15	8.43e-13
GTExv8.EUR.Esophagus_Muscularis	ARL17A	17	46579681	46579682	0.1786	rs415430	7.41	rs169201	0.134072	7.62	7.00162	142	23	enet	0.16	7.1e-17	5.07	4.01e-07
GTExv8.EUR.Esophagus_Muscularis	WNT3	17	46833057	46833058	0.1486	rs415430	7.41	rs199520	0.119189	7.77	7.09524	255	9	enet	0.15	1.5e-15	6.78	1.21e-11
GTExv8.EUR.Esophagus_Muscularis	RASIP1	19	48740720	48740721	0.1014	rs492602	5.77	rs516246	0.0756	5.69	5.67721	435	1	top1	0.076	2.5e-08	5.67721	1.37e-08
GTExv8.EUR.Esophagus_Muscularis	KCNC3	19	50333514	50333515	0.1297	rs676314	-7.75	rs7248968	0.0894	-6.28	4.88279	399	399	susie	0.092	7.4e-10	-4.89423	9.87e-07
GTExv8.EUR.Esophagus_Muscularis	NAPSB	19	50344760	50344761	0.1284	rs676314	-7.75	rs11879501	0.0757	-6.15	-7.34778	399	399	susie	0.087	2.2e-09	7.59204	3.15e-14
GTExv8.EUR.Esophagus_Muscularis	IL10RB	21	33266357	33266358	0.3677	rs2834158	-12.42	rs999788	0.117871	7.53	-3.16166	447	38	enet	0.22	4.1e-23	-9.3263	1.1e-20
GTExv8.EUR.Heart_Atrial_Appendage	FUBP1	1	77979109	77979110	0.101	rs9324162	-5.88	rs17391694	0.0178	-4.54	-5.04616	332	11	enet	0.025	0.0028	5.68458	1.31e-08
GTExv8.EUR.Heart_Atrial_Appendage	CXCR6	3	45940932	45940933	0.0816	rs17713054	-28.04	rs2531757	0.0161	3.91	2.47752	434	5	lasso	0.028	0.0018	13.4338	3.83e-41
GTExv8.EUR.Heart_Atrial_Appendage	NA	3	101712471	101712472	0.2913	rs2290859	6.6	rs7629753	0.291	9.88	6.30394	330	330	susie	0.29	8.1e-26	6.05598	1.4e-09
GTExv8.EUR.Heart_Atrial_Appendage	ABO	9	133275213	133275214	0.587	rs495828	-8.454	rs11244053	0.320829	-10.14	3.61232	564	33	enet	0.48	4.4e-47	-6.27803	3.43e-10
GTExv8.EUR.Heart_Atrial_Appendage	LINC00304	16	89159145	89159146	0.129	rs12922670	-5.56	rs12598250	0.0686	-5.85	-4.75737	417	417	susie	0.087	5.1e-08	5.0805	3.76e-07
GTExv8.EUR.Heart_Atrial_Appendage	NA	17	45550334	45550335	0.5017	rs8072451	7.57	rs17689471	0.58569	-13.63	7.54396	134	1	top1	0.59	3e-62	-7.54396	4.56e-14
GTExv8.EUR.Heart_Atrial_Appendage	NA	17	45585870	45585871	0.3975	rs8072451	7.57	rs17689471	0.46443	12.14	7.54396	116	1	top1	0.46	1.1e-44	7.54396	4.56e-14
GTExv8.EUR.Heart_Atrial_Appendage	NA	17	45592620	45592621	0.3387	rs8072451	7.57	rs1876829	0.408024	11.35	7.50349	111	1	top1	0.41	7.6e-38	7.50349	6.21e-14
GTExv8.EUR.Heart_Atrial_Appendage	NA	17	45602339	45602340	0.4388	rs8072451	7.57	rs17689471	0.542714	13.08	7.54396	108	1	top1	0.54	1.6e-55	7.54396	4.56e-14
GTExv8.EUR.Heart_Atrial_Appendage	LINC02210	17	45620327	45620328	0.6279	rs8072451	7.57	rs17689471	0.68428	14.7	7.54396	90	14	lasso	0.68	7.7e-81	7.54301	4.59e-14
GTExv8.EUR.Heart_Atrial_Appendage	KANSL1-AS1	17	46193575	46193576	0.4179	rs8072451	7.57	rs17689471	0.588822	13.63	7.54396	29	1	top1	0.59	9e-63	7.54396	4.56e-14
GTExv8.EUR.Heart_Atrial_Appendage	NA	17	46260605	46260606	0.4634	rs8072451	7.57	rs17689471	0.559191	13.58	7.54396	66	19	lasso	0.57	2.1e-60	7.42108	1.16e-13
GTExv8.EUR.Heart_Atrial_Appendage	NA	17	46267036	46267037	0.1648	rs8072451	7.57	rs17689471	0.141877	6.94	7.54396	66	66	susie	0.16	1.9e-13	6.68913	2.25e-11
GTExv8.EUR.Heart_Atrial_Appendage	LRRC37A2	17	46511510	46511511	0.538	rs415430	7.41	rs169201	0.437005	12.07	7.00162	136	31	enet	0.5	9.1e-49	6.81835	9.21e-12
GTExv8.EUR.Heart_Atrial_Appendage	WNT3	17	46833057	46833058	0.0847	rs415430	7.41	rs199498	0.052221	5.09	5.79264	257	6	lasso	0.062	4.2e-06	6.54055	6.13e-11
GTExv8.EUR.Heart_Atrial_Appendage	ICAM5	19	10289980	10289981	0.2107	rs2304256	-8.63	rs281440	0.0587	-6.38	-1.4247	379	16	enet	0.13	1.3e-11	5.85945	4.64e-09
GTExv8.EUR.Heart_Atrial_Appendage	NAPSB	19	50344760	50344761	0.1996	rs676314	-7.75	rs676314	0.0866	-5.87	-7.75356	397	397	susie	0.098	8.1e-09	7.57137	3.69e-14
GTExv8.EUR.Heart_Atrial_Appendage	IFNAR2	21	33229900	33229901	0.1108	rs2834158	-12.42	rs2266590	0.013674	3.52	-3.8975	453	453	susie	0.037	0.00034	-8.8909	6.06e-19
GTExv8.EUR.Heart_Atrial_Appendage	NA	21	33266259	33266260	0.1379	rs2834158	-12.42	rs2834167	0.076087	5.73	-2.6991	447	4	lasso	0.087	6e-08	-5.324	1.01e-07
GTExv8.EUR.Heart_Atrial_Appendage	IL10RB	21	33266357	33266358	0.416	rs2834158	-12.42	rs999788	0.189771	7.83	-3.1617	447	49	enet	0.27	2.3e-23	-8.1465	3.75e-16
GTExv8.EUR.Heart_Atrial_Appendage	MRPS6	21	34073223	34073224	0.1326	rs2236645	-7.09	rs2834310	0.010371	4.54	4.9838	393	18	enet	0.029	0.0015	6.201	5.61e-10
GTExv8.EUR.Heart_Left_Ventricle	MUC1	1	155192915	155192916	0.133	rs35154152	9.1	rs35154152	0.0266	-4	9.0976	338	6	lasso	0.03	0.00093	-5.77094	7.88e-09
GTExv8.EUR.Heart_Left_Ventricle	CXCR6	3	45940932	45940933	0.0886	rs17713054	-28.04	rs1488371	0.077044	-5.22	-6.09065	434	1	top1	0.077	2e-07	6.09065	1.12e-09
GTExv8.EUR.Heart_Left_Ventricle	CCR1	3	46208395	46208396	0.0597	rs17713054	-28.04	rs4683182	0.00377	4.12	6.76891	465	465	susie	0.0086	0.052	6.54866	5.81e-11
GTExv8.EUR.Heart_Left_Ventricle	NA	3	101712471	101712472	0.2638	rs2290859	6.6	rs7629753	0.327897	10.38	6.30394	330	1	top1	0.33	4.2e-30	6.30394	2.9e-10
GTExv8.EUR.Heart_Left_Ventricle	ABO	9	133275213	133275214	0.5318	rs495828	-8.454	rs630014	0.321305	-10.31	6.1264	565	35	enet	0.47	2.2e-46	-7.40617	1.3e-13
GTExv8.EUR.Heart_Left_Ventricle	ACSF3	16	89088374	89088375	0.2884	rs12922670	-5.56	rs4785602	0.0629	6.14	-3.81434	434	5	lasso	0.1	1.2e-09	-5.08153	3.74e-07
GTExv8.EUR.Heart_Left_Ventricle	SLC22A31	16	89201663	89201664	0.1751	rs12922670	-5.56	rs11646135	0.0508	5.47	-5.47284	414	414	susie	0.055	1.1e-05	-5.70925	1.13e-08
GTExv8.EUR.Heart_Left_Ventricle	NA	17	45550334	45550335	0.4603	rs8072451	7.57	rs17689471	0.553	-13.51	7.54395	135	135	susie	0.55	3.4e-59	-7.18034	6.95e-13
GTExv8.EUR.Heart_Left_Ventricle	NA	17	45585870	45585871	0.401	rs8072451	7.57	rs17689471	0.524	13.09	7.54395	117	1	top1	0.52	1.6e-54	7.54395	4.56e-14
GTExv8.EUR.Heart_Left_Ventricle	NA	17	45592620	45592621	0.2802	rs8072451	7.57	rs17689471	0.349	10.84	7.54395	112	112	susie	0.36	4.5e-33	7.17599	7.18e-13
GTExv8.EUR.Heart_Left_Ventricle	NA	17	45602339	45602340	0.3864	rs8072451	7.57	rs17689471	0.55	13.4	7.54395	108	1	top1	0.55	1.6e-58	7.54395	4.56e-14
GTExv8.EUR.Heart_Left_Ventricle	LINC02210	17	45620327	45620328	0.4027	rs8072451	7.57	rs16940665	0.581	13.74	7.5617	90	1	top1	0.58	1.6e-63	7.5617	3.98e-14
GTExv8.EUR.Heart_Left_Ventricle	MAPT	17	45894381	45894382	0.255	rs8072451	7.57	rs17689471	0.169	-7.52	7.54395	31	22	enet	0.2	1.7e-17	-6.65288	2.87e-11
GTExv8.EUR.Heart_Left_Ventricle	KANSL1-AS1	17	46193575	46193576	0.4275	rs8072451	7.57	rs17689471	0.583	13.81	7.54395	29	17	enet	0.59	1.6e-64	7.11501	1.12e-12
GTExv8.EUR.Heart_Left_Ventricle	NA	17	46260605	46260606	0.4327	rs8072451	7.57	rs17689471	0.555	13.81	7.54395	65	16	lasso	0.59	8.1e-65	7.4489	9.41e-14
GTExv8.EUR.Heart_Left_Ventricle	NA	17	46267036	46267037	0.1085	rs8072451	7.57	rs17689471	0.137	6.88	7.54395	65	65	susie	0.14	2.3e-12	7.18433	6.75e-13
GTExv8.EUR.Heart_Left_Ventricle	LRRC37A	17	46292732	46292733	0.6847	rs8072451	7.57	rs17698176	0.18	8.37	-0.18254	78	15	lasso	0.5	1.9e-50	5.05261	4.36e-07
GTExv8.EUR.Heart_Left_Ventricle	LRRC37A2	17	46511510	46511511	0.4414	rs415430	7.41	rs169201	0.45	12.2	7.00162	135	135	susie	0.45	8.1e-45	6.88811	5.65e-12
GTExv8.EUR.Heart_Left_Ventricle	WNT3	17	46833057	46833058	0.1365	rs415430	7.41	rs199498	0.104	6.61	5.79264	255	18	enet	0.13	2.2e-11	7.12128	1.07e-12
GTExv8.EUR.Heart_Left_Ventricle	ICAM5	19	10289980	10289981	0.2545	rs2304256	-8.63	rs281440	0.0732	-5.88	-1.4247	379	19	enet	0.088	2.6e-08	5.67	1.42e-08
GTExv8.EUR.Heart_Left_Ventricle	NAPSB	19	50344760	50344761	0.1696	rs676314	-7.75	rs676314	0.073	-5.53	-7.7536	398	398	susie	0.088	2.8e-08	7.44	1.03e-13
GTExv8.EUR.Heart_Left_Ventricle	IFNAR2	21	33229900	33229901	0.0962	rs2834158	-12.42	rs2244305	0.02203	4.47	-3.715	453	12	enet	0.059	5.7e-06	-7.81377	5.55e-15
GTExv8.EUR.Heart_Left_Ventricle	NA	21	33266259	33266260	0.1321	rs2834158	-12.42	rs2300370	0.02297	4.22	-11.1646	447	447	susie	0.031	0.00078	-10.795	3.64e-27
GTExv8.EUR.Heart_Left_Ventricle	IL10RB	21	33266357	33266358	0.3104	rs2834158	-12.42	rs2834167	0.17463	7.71	-2.6991	447	14	lasso	0.19	5.7e-17	-5.75922	8.45e-09
GTExv8.EUR.Kidney_Cortex	ABO	9	133275213	133275214	0.865	rs495828	-8.45	rs8176694	0.26617	-4.56	3.19281	562	51	enet	0.3	1.6e-06	-5.8261	5.67e-09
GTExv8.EUR.Kidney_Cortex	NA	17	45550334	45550335	0.587	rs8072451	7.57	rs17689471	0.58659	-6.17	7.544	133	1	top1	0.59	6.5e-14	-7.544	4.56e-14
GTExv8.EUR.Kidney_Cortex	NA	17	45585870	45585871	0.421	rs8072451	7.57	rs17689471	0.46014	5.58	7.544	115	115	susie	0.46	2.8e-10	7.2006	5.99e-13
GTExv8.EUR.Kidney_Cortex	NA	17	45602339	45602340	0.548	rs8072451	7.57	rs17689471	0.56338	6.05	7.544	105	1	top1	0.56	3.7e-13	7.544	4.56e-14
GTExv8.EUR.Kidney_Cortex	LINC02210	17	45620327	45620328	0.649	rs8072451	7.57	rs17689471	0.64163	6.45	7.544	89	1	top1	0.64	6.9e-16	7.544	4.56e-14
GTExv8.EUR.Kidney_Cortex	CRHR1	17	45784279	45784280	0.154	rs8072451	7.57	rs17689471	0.07384	3.46	7.544	33	33	susie	0.15	0.00089	7.1749	7.24e-13
GTExv8.EUR.Kidney_Cortex	KANSL1-AS1	17	46193575	46193576	0.481	rs8072451	7.57	rs17689471	0.59807	6.27	7.544	28	28	susie	0.61	1.3e-14	7.2006	5.99e-13
GTExv8.EUR.Kidney_Cortex	MAPK8IP1P1	17	46243605	46243606	0.46	rs8072451	7.57	rs169201	0.46485	5.93	7.0016	55	11	lasso	0.51	1.3e-11	7.0553	1.72e-12
GTExv8.EUR.Kidney_Cortex	NA	17	46260605	46260606	0.525	rs8072451	7.57	rs169201	0.47805	6.25	7.0016	62	62	susie	0.53	2.8e-12	7.1596	8.09e-13
GTExv8.EUR.Kidney_Cortex	LRRC37A	17	46292732	46292733	0.691	rs8072451	7.57	rs17689471	0.20985	4.16	7.544	75	75	susie	0.43	1.4e-09	6.8676	6.53e-12
GTExv8.EUR.Kidney_Cortex	LRRC37A2	17	46511510	46511511	0.659	rs415430	7.41	rs183211	0.49502	5.89	6.7109	126	126	susie	0.52	8e-12	7.1131	1.13e-12
GTExv8.EUR.Kidney_Cortex	ARL17A	17	46579681	46579682	0.325	rs415430	7.41	rs199529	0.10194	3.93	6.9709	133	133	susie	0.17	0.00038	7.0876	1.36e-12
GTExv8.EUR.Kidney_Cortex	UBXN6	19	4457821	4457822	0.572	rs12610495	-13.43	rs2109069	0.118294	-3.79	-12.6372	383	44	enet	0.17	0.0004	7.3163	2.55e-13
GTExv8.EUR.Liver	NA	8	60516794	60516795	0.16	rs2875967	-5.36	rs17814894	0.043449	-4.51	-4.2699	401	401	susie	0.069	0.00022	4.9271	8.35e-07
GTExv8.EUR.Liver	ABO	9	133275213	133275214	0.3576	rs495828	-8.45	rs651007	0.1729	5.69	-8.4169	566	8	lasso	0.18	3.1e-09	-9.26876	1.88e-20
GTExv8.EUR.Liver	SLC22A31	16	89201663	89201664	0.4823	rs12922670	-5.56	rs11646135	0.244388	7.27	-5.47284	415	415	susie	0.38	1.9e-20	-5.5808	2.39e-08
GTExv8.EUR.Liver	NA	17	45550334	45550335	0.5249	rs8072451	7.57	rs17689471	0.535573	-9.87	7.544	134	18	enet	0.55	2.5e-32	-7.4443	9.74e-14
GTExv8.EUR.Liver	NA	17	45585870	45585871	0.4988	rs8072451	7.57	rs17689471	0.568891	10.08	7.544	116	41	enet	0.57	1.1e-34	7.4427	9.86e-14
GTExv8.EUR.Liver	NA	17	45592620	45592621	0.4263	rs8072451	7.57	rs1876829	0.520534	9.64	7.5035	111	1	top1	0.52	4e-30	7.5035	6.21e-14
GTExv8.EUR.Liver	NA	17	45602339	45602340	0.4743	rs8072451	7.57	rs17689471	0.595305	10.32	7.544	107	107	susie	0.6	1.2e-36	7.1704	7.48e-13
GTExv8.EUR.Liver	LINC02210	17	45620327	45620328	0.105	rs8072451	7.57	rs17689471	-0.000851	-4.07	7.544	89	89	susie	0.018	0.039	-7.6177	2.58e-14
GTExv8.EUR.Liver	MAPT-IT1	17	45895782	45895783	0.3051	rs8072451	7.57	rs1876829	0.158489	-5.89	7.5035	30	15	lasso	0.22	1.7e-11	-6.7409	1.57e-11
GTExv8.EUR.Liver	NA	17	45910778	45910779	0.2792	rs8072451	7.57	rs1876829	0.427007	-8.95	7.5035	30	30	susie	0.44	7.8e-24	-7.1727	7.35e-13
GTExv8.EUR.Liver	NA	17	45931805	45931806	0.1759	rs8072451	7.57	rs17689471	0.298652	-7.44	7.544	30	30	susie	0.3	1.4e-15	-7.1764	7.16e-13
GTExv8.EUR.Liver	KANSL1-AS1	17	46193575	46193576	0.5061	rs8072451	7.57	rs17689471	0.639767	10.66	7.544	28	1	top1	0.64	4.3e-41	7.544	4.56e-14
GTExv8.EUR.Liver	MAPK8IP1P1	17	46243605	46243606	0.3305	rs8072451	7.57	rs17689471	0.451574	9.38	7.544	57	15	lasso	0.46	2.5e-25	7.4749	7.73e-14
GTExv8.EUR.Liver	NA	17	46260605	46260606	0.5211	rs8072451	7.57	rs17689471	0.617899	10.74	7.544	64	28	enet	0.64	2.1e-41	7.5357	4.86e-14
GTExv8.EUR.Liver	LRRC37A2	17	46511510	46511511	0.366	rs415430	7.41	rs169201	0.299913	7.77	7.0016	132	13	lasso	0.34	4.9e-18	6.8253	8.77e-12
GTExv8.EUR.Liver	NA	19	10333640	10333641	0.1957	rs2304256	-8.63	rs1045384	0.0688	-3.92	5.16065	382	1	top1	0.069	0.00024	-5.16065	2.46e-07
GTExv8.EUR.Liver	NAPSB	19	50344760	50344761	0.3176	rs676314	-7.75	rs676314	0.177	-5.86	-7.75356	399	1	top1	0.18	3.1e-09	7.75356	8.94e-15
GTExv8.EUR.Liver	MRPS6	21	34073223	34073224	0.1731	rs2236645	-7.09	rs3746861	-0.00568	-3.55	-6.8877	394	14	enet	-0.00066	0.35	6.113	9.78e-10
GTExv8.EUR.Lung	FUBP1	1	77979109	77979110	0.1142	rs9324162	-5.88	rs17391694	0.0755	-6.33	-5.04616	332	332	susie	0.076	3e-09	5.05	4.51e-07
GTExv8.EUR.Lung	CXCR6	3	45940932	45940933	0.0525	rs17713054	-28.04	rs10510748	0.00921	-3.88	-14.1	434	434	susie	0.015	0.0059	15.2103	3.02e-52
GTExv8.EUR.Lung	CCR5	3	46370853	46370854	0.1546	rs17714101	-21.1	rs9845542	0.0578	-5.31	-11.4	427	1	top1	0.058	2.2e-07	11.361	6.54e-30
GTExv8.EUR.Lung	NA	5	132468146	132468147	0.0558	rs25882	-5.64	rs886285	0.022053	-4.11	-5.16902	427	1	top1	0.022	0.0011	5.16902	2.35e-07
GTExv8.EUR.Lung	NA	8	60516794	60516795	0.0876	rs2875967	-5.36	rs601778	0.044287	-5.53	-4	401	401	susie	0.056	3.8e-07	5.0639	4.11e-07
GTExv8.EUR.Lung	RAB2A	8	60516856	60516857	0.1001	rs2875967	-5.36	rs17814894	0.114645	7.41	-4.27	401	401	susie	0.12	1.1e-13	-4.92988	8.23e-07
GTExv8.EUR.Lung	LCN1P1	9	133228590	133228591	0.1616	rs495828	-8.45	rs9411475	0.090948	6.53	-4.96482	559	1	top1	0.091	7.7e-11	-4.96482	6.88e-07
GTExv8.EUR.Lung	ABO	9	133275213	133275214	0.5078	rs495828	-8.45	rs8176749	0.226948	10.88	-1.45536	565	33	enet	0.49	1.9e-66	-5.4075	6.39e-08
GTExv8.EUR.Lung	ELF5	11	34513804	34513805	0.2293	rs1323690	9.14	rs766826	0.122212	-7.49	5.74481	605	605	susie	0.15	9.1e-18	-6.62624	3.44e-11
GTExv8.EUR.Lung	NA	17	45397024	45397025	0.0517	rs8072451	7.57	rs16940665	0.00104	-3.49	7.5617	211	211	susie	0.0051	0.073	-6.79233	1.1e-11
GTExv8.EUR.Lung	PLEKHM1	17	45490748	45490749	0.1267	rs8072451	7.57	rs11012	0.104	6.92	5.18494	158	1	top1	0.1	2.8e-12	5.18494	2.16e-07
GTExv8.EUR.Lung	NA	17	45531576	45531577	0.0675	rs8072451	7.57	rs2664008	0.0084	-4.48	-1.86541	141	20	enet	0.044	6.4e-06	5.18903	2.11e-07
GTExv8.EUR.Lung	NA	17	45550334	45550335	0.6136	rs8072451	7.57	rs16940665	0.661	-16.99	7.5617	134	1	top1	0.66	2.4e-104	-7.5617	3.98e-14
GTExv8.EUR.Lung	NA	17	45585870	45585871	0.3266	rs8072451	7.57	rs17689471	0.493	14.67	7.54395	116	11	lasso	0.5	1.3e-66	7.5618	3.98e-14
GTExv8.EUR.Lung	NA	17	45592620	45592621	0.2299	rs8072451	7.57	rs1876829	0.335	12.18	7.50349	111	1	top1	0.33	1.4e-40	7.50349	6.21e-14
GTExv8.EUR.Lung	NA	17	45602339	45602340	0.3911	rs8072451	7.57	rs16940665	0.514	14.99	7.5617	108	1	top1	0.51	2.7e-70	7.5617	3.98e-14
GTExv8.EUR.Lung	LINC02210	17	45620327	45620328	0.5907	rs8072451	7.57	rs16940665	0.689	17.37	7.5617	90	1	top1	0.69	2e-112	7.5617	3.98e-14
GTExv8.EUR.Lung	MAPT	17	45894381	45894382	0.1489	rs8072451	7.57	rs17689471	0.236	10.2	7.54395	31	1	top1	0.24	2.2e-27	7.54395	4.56e-14
GTExv8.EUR.Lung	KANSL1-AS1	17	46193575	46193576	0.4854	rs8072451	7.57	rs17689882	0.578	15.85	7.52626	29	10	lasso	0.58	4.4e-84	7.57724	3.53e-14
GTExv8.EUR.Lung	MAPK8IP1P1	17	46243605	46243606	0.3091	rs8072451	7.57	rs169201	0.553	15.56	7.00162	58	14	lasso	0.56	2.7e-79	7.1723	7.37e-13
GTExv8.EUR.Lung	NA	17	46260605	46260606	0.366	rs8072451	7.57	rs169201	0.573	15.82	7.00162	65	8	lasso	0.57	1.1e-82	7.19004	6.48e-13
GTExv8.EUR.Lung	NA	17	46267036	46267037	0.0481	rs8072451	7.57	rs199449	0.0485	5.37	6.68867	65	65	susie	0.051	1.2e-06	7.14862	8.77e-13
GTExv8.EUR.Lung	LRRC37A	17	46292732	46292733	0.7579	rs8072451	7.57	rs8072451	0.0769	8.47	7.56559	78	27	enet	0.44	4.4e-57	5.89726	3.7e-09
GTExv8.EUR.Lung	LRRC37A2	17	46511510	46511511	0.484	rs415430	7.41	rs169201	0.469	14.45	7.00162	135	23	enet	0.5	1.3e-66	6.37809	1.79e-10
GTExv8.EUR.Lung	NA	17	46562794	46562795	0.1517	rs415430	7.41	rs169201	0.091	6.45	7.00162	135	5	lasso	0.094	3.7e-11	5.15053	2.6e-07
GTExv8.EUR.Lung	WNT3	17	46833057	46833058	0.1734	rs415430	7.41	rs199452	0.118	7.81	6.67952	255	255	susie	0.13	1.2e-14	7.26893	3.62e-13
GTExv8.EUR.Lung	DPP9	19	4724672	4724673	0.3261	rs12610495	-13.43	rs8101703	0.196	9.33	4.63372	424	32	enet	0.2	1.6e-23	6.20774	5.38e-10
GTExv8.EUR.Lung	TYK2	19	10380675	10380676	0.0764	rs2304256	-8.63	rs280519	0.0373	-5.31	5.36876	376	376	susie	0.039	1.8e-05	-5.40111	6.62e-08
GTExv8.EUR.Lung	NAPSB	19	50344760	50344761	0.275	rs676314	-7.75	rs676314	0.194	-9.31	-7.75356	399	1	top1	0.19	2.3e-22	7.75356	8.94e-15
GTExv8.EUR.Lung	IFNAR1	21	33324476	33324477	0.2835	rs2834158	-12.42	rs2843996	0.181006	-9.07	-4.6776	437	437	susie	0.19	9.2e-22	4.95144	7.37e-07
GTExv8.EUR.Lung	ATP5PO	21	33915979	33915980	0.3931	rs2236645	-7.09	rs3746861	0.255875	10.71	-6.8877	394	20	enet	0.3	9.5e-36	-7.75627	8.75e-15
GTExv8.EUR.Minor_Salivary_Gland	CCR9	3	45886503	45886504	0.334	rs17713054	-28.04	rs2012762	0.01141	-3.94	1.51264	444	444	susie	0.012	0.12	-9.5111	1.89e-21
GTExv8.EUR.Minor_Salivary_Gland	SLC22A31	16	89201663	89201664	0.5136	rs12922670	-5.56	rs12922670	0.254048	6.34	-5.55587	414	8	lasso	0.31	6.1e-11	-5.77769	7.57e-09
GTExv8.EUR.Minor_Salivary_Gland	NA	17	45550334	45550335	0.424	rs8072451	7.57	rs1876829	0.36001	-6.76	7.50349	135	135	susie	0.38	1.7e-13	-7.1702	7.49e-13
GTExv8.EUR.Minor_Salivary_Gland	NA	17	45585870	45585871	0.144	rs8072451	7.57	rs8072451	0.11137	4.24	7.56559	117	117	susie	0.12	0.00011	7.1897	6.49e-13
GTExv8.EUR.Minor_Salivary_Gland	NA	17	45602339	45602340	0.601	rs8072451	7.57	rs8072451	0.48941	7.86	7.56559	108	108	susie	0.52	1e-19	7.2245	5.03e-13
GTExv8.EUR.Minor_Salivary_Gland	LINC02210	17	45620327	45620328	0.639	rs8072451	7.57	rs17689471	0.51105	7.85	7.54395	90	90	susie	0.54	1.1e-20	7.1479	8.81e-13
GTExv8.EUR.Minor_Salivary_Gland	KANSL1-AS1	17	46193575	46193576	0.603	rs8072451	7.57	rs17689471	0.60542	8.42	7.54395	29	29	susie	0.62	1.4e-25	7.1397	9.35e-13
GTExv8.EUR.Minor_Salivary_Gland	NA	17	46260605	46260606	0.509	rs8072451	7.57	rs8072451	0.54054	8.12	7.56559	66	66	susie	0.57	2.2e-22	7.2711	3.56e-13
GTExv8.EUR.Minor_Salivary_Gland	LRRC37A2	17	46511510	46511511	0.532	rs415430	7.41	rs169201	0.3915	7.04	7.00162	136	27	enet	0.4	3.4e-14	6.5058	7.73e-11
GTExv8.EUR.Minor_Salivary_Gland	FUT2	19	48695970	48695971	0.635	rs492602	5.77	rs516246	0.567732	-8.06	5.67721	454	1	top1	0.57	2.4e-22	-5.67721	1.37e-08
GTExv8.EUR.Minor_Salivary_Gland	NAPSB	19	50344760	50344761	0.492	rs676314	-7.75	rs676314	0.172813	-4.98	-7.75356	398	398	susie	0.19	9.6e-07	7.58472	3.33e-14
GTExv8.EUR.Muscle_Skeletal	FUBP1	1	77979109	77979110	0.0557	rs9324162	-5.88	rs17391694	0.0459	-5.5	-5.04616	332	1	top1	0.046	9.2e-08	5.04616	4.51e-07
GTExv8.EUR.Muscle_Skeletal	RN7SL145P	3	45742674	45742675	0.0791	rs17713054	-28.04	rs2742395	0.083522	-7.12	-5.07896	465	1	top1	0.084	5.4e-13	5.07896	3.8e-07
GTExv8.EUR.Muscle_Skeletal	SLC6A20	3	45796534	45796535	0.0376	rs17713054	-28.04	rs17713054	0.022335	4.94	-28.0373	452	452	susie	0.031	9.3e-06	-26.9599	4.37e-160
GTExv8.EUR.Muscle_Skeletal	CXCR6	3	45940932	45940933	0.2343	rs17713054	-28.04	rs751553	0.254432	12.31	5.0476	434	434	susie	0.26	1.1e-40	6.45966	1.05e-10
GTExv8.EUR.Muscle_Skeletal	LINC02009	3	46423590	46423591	0.1067	rs13069079	-20.5	rs13070740	0.02555	5.18	-6.03427	413	25	enet	0.06	1.2e-09	-4.90221	9.48e-07
GTExv8.EUR.Muscle_Skeletal	ZBTB11-AS1	3	101676474	101676475	0.0909	rs2290859	6.6	rs13059470	0.061341	7.33	6.1853	341	19	enet	0.091	4e-14	5.39428	6.88e-08
GTExv8.EUR.Muscle_Skeletal	NA	3	101712471	101712472	0.1523	rs2290859	6.6	rs2288272	0.220368	11.46	6.05099	330	16	lasso	0.22	5e-34	5.9473	2.73e-09
GTExv8.EUR.Muscle_Skeletal	RAD50	5	132556018	132556019	0.0482	rs25882	-5.64	rs7703230	0.017	4.23	-5.36993	410	1	top1	0.017	0.00089	-5.36993	7.88e-08
GTExv8.EUR.Muscle_Skeletal	ABO	9	133275213	133275214	0.5129	rs495828	-8.45	rs630014	0.172243	-11.53	6.1264	565	42	enet	0.46	1.8e-80	-7.60371	2.88e-14
GTExv8.EUR.Muscle_Skeletal	CDH15	16	89171766	89171767	0.1369	rs12922670	-5.56	rs3785415	0.10127	-7.85	-4.95611	422	1	top1	0.1	1.6e-15	4.95611	7.19e-07
GTExv8.EUR.Muscle_Skeletal	PLEKHM1	17	45490748	45490749	0.1659	rs8072451	7.57	rs11012	0.198429	10.9	5.18494	158	1	top1	0.2	3.2e-30	5.18494	2.16e-07
GTExv8.EUR.Muscle_Skeletal	NA	17	45531576	45531577	0.1312	rs8072451	7.57	rs17689471	0.135749	9	7.54395	141	1	top1	0.14	1.5e-20	7.54395	4.56e-14
GTExv8.EUR.Muscle_Skeletal	NA	17	45550334	45550335	0.2646	rs8072451	7.57	rs17689471	0.387903	-15.11	7.54395	134	1	top1	0.39	1.1e-64	-7.54395	4.56e-14
GTExv8.EUR.Muscle_Skeletal	NA	17	45585870	45585871	0.3828	rs8072451	7.57	rs17689471	0.585799	18.56	7.54395	116	1	top1	0.59	1.8e-114	7.54395	4.56e-14
GTExv8.EUR.Muscle_Skeletal	NA	17	45592620	45592621	0.2876	rs8072451	7.57	rs17689471	0.496303	17.08	7.54395	111	9	lasso	0.5	1.3e-89	7.55153	4.3e-14
GTExv8.EUR.Muscle_Skeletal	NA	17	45602339	45602340	0.409	rs8072451	7.57	rs17689471	0.612887	18.99	7.54395	108	1	top1	0.61	4.4e-123	7.54395	4.56e-14
GTExv8.EUR.Muscle_Skeletal	LINC02210	17	45620327	45620328	0.3974	rs8072451	7.57	rs8072451	0.603774	18.86	7.56559	90	4	lasso	0.61	1.2e-120	7.41567	1.21e-13
GTExv8.EUR.Muscle_Skeletal	CRHR1	17	45784279	45784280	0.0508	rs8072451	7.57	rs8072451	0.027907	5.54	7.56559	34	7	enet	0.049	3e-08	6.64095	3.12e-11
GTExv8.EUR.Muscle_Skeletal	NA	17	45895629	45895630	0.0992	rs8072451	7.57	rs11012	0.103607	-7.96	5.18494	31	1	top1	0.1	7.3e-16	-5.18494	2.16e-07
GTExv8.EUR.Muscle_Skeletal	KANSL1-AS1	17	46193575	46193576	0.4179	rs8072451	7.57	rs17689471	0.62254	19.13	7.54395	29	13	lasso	0.63	1.2e-127	7.57366	3.63e-14
GTExv8.EUR.Muscle_Skeletal	NA	17	46260605	46260606	0.3331	rs8072451	7.57	rs199533	0.582085	18.51	7.18433	65	11	lasso	0.59	4.7e-116	7.47685	7.61e-14
GTExv8.EUR.Muscle_Skeletal	NA	17	46267036	46267037	0.0746	rs8072451	7.57	rs8072451	0.032108	5.41	7.56559	65	2	lasso	0.054	7.4e-09	5.10258	3.35e-07
GTExv8.EUR.Muscle_Skeletal	LRRC37A2	17	46511510	46511511	0.6237	rs415430	7.41	rs169201	0.331837	14.3	7.00162	135	32	enet	0.51	2.6e-92	6.82568	8.75e-12
GTExv8.EUR.Muscle_Skeletal	WNT3	17	46833057	46833058	0.0389	rs415430	7.41	rs199520	0.040787	5.59	7.09524	255	255	susie	0.045	1.4e-07	7.02378	2.16e-12
GTExv8.EUR.Muscle_Skeletal	NAPSB	19	50344760	50344761	0.0706	rs676314	-7.75	rs11879501	0.0306	-5.42	-7.34778	399	4	lasso	0.044	1.9e-07	6.83373	8.27e-12
GTExv8.EUR.Muscle_Skeletal	IFNAR2	21	33229900	33229901	0.1463	rs2834158	-12.42	rs2300370	0.098326	8.06	-11.1646	453	453	susie	0.11	3.6e-16	-11.9132	1.01e-32
GTExv8.EUR.Muscle_Skeletal	NA	21	33266259	33266260	0.0981	rs2834158	-12.42	rs2300370	0.048008	5.51	-11.1646	447	1	top1	0.048	4.8e-08	-11.1646	6.08e-29
GTExv8.EUR.Muscle_Skeletal	IL10RB	21	33266357	33266358	0.2475	rs2834158	-12.42	rs2300370	0.131328	8.91	-11.1646	447	4	lasso	0.16	6.9e-25	-9.6236	6.35e-22
GTExv8.EUR.Nerve_Tibial	NA	1	65067736	65067737	0.0892	rs3014983	-5.79	rs11579758	0.0123	-4.46	-5.70963	431	7	lasso	0.017	0.0034	5.88907	3.88e-09
GTExv8.EUR.Nerve_Tibial	FUBP1	1	77979109	77979110	0.1769	rs9324162	-5.88	rs17391694	0.0269	-4.92	-5.04616	332	8	enet	0.044	5.4e-06	5.98116	2.22e-09
GTExv8.EUR.Nerve_Tibial	MUC1	1	155192915	155192916	0.1988	rs35154152	9.1	rs35154152	0.0276	-5.06	9.0976	338	338	susie	0.037	2.9e-05	-9.60459	7.65e-22
GTExv8.EUR.Nerve_Tibial	RN7SL145P	3	45742674	45742675	0.0834	rs17713054	-28.04	rs2742395	0.082339	-6.18	-5.08	465	1	top1	0.082	5.7e-10	5.07896	3.8e-07
GTExv8.EUR.Nerve_Tibial	NA	3	45749626	45749627	0.0545	rs17713054	-28.04	rs17763742	0.012594	4.5	-27.8	459	1	top1	0.013	0.011	-27.8136	2.97e-170
GTExv8.EUR.Nerve_Tibial	SLC6A20	3	45796534	45796535	0.134	rs17713054	-28.04	rs17713054	0.048184	4.74	-28	452	1	top1	0.048	2.1e-06	-28.0373	5.7e-173
GTExv8.EUR.Nerve_Tibial	CCR9	3	45886503	45886504	0.1144	rs17713054	-28.04	rs6772051	0.008841	-4.33	6.02	445	445	susie	0.056	3.5e-07	-8.68041	3.94e-18
GTExv8.EUR.Nerve_Tibial	CXCR6	3	45940932	45940933	0.1159	rs17713054	-28.04	rs17215981	0.031027	-5.53	-19.6	434	24	enet	0.062	7.3e-08	13.5445	8.53e-42
GTExv8.EUR.Nerve_Tibial	NA	3	101712471	101712472	0.0775	rs2290859	6.6	rs2288272	0.06145	5.59	6.05	330	21	enet	0.067	2.5e-08	5.04386	4.56e-07
GTExv8.EUR.Nerve_Tibial	GSTCD	4	105709108	105709109	0.0786	rs17036090	-5.05	rs17035960	0.029263	4.71	-4.91848	399	1	top1	0.029	0.00019	-4.91848	8.72e-07
GTExv8.EUR.Nerve_Tibial	RAB2A	8	60516856	60516857	0.0982	rs2875967	-5.36	rs948421	0.0788	6.74	-5.3441	401	401	susie	0.083	5.4e-10	-5.15504	2.54e-07
GTExv8.EUR.Nerve_Tibial	OAS1	12	112906776	112906777	0.0734	rs4767024	7.44	rs10492028	0.0397	5.25	4.22378	411	3	lasso	0.046	3.4e-06	5.94541	2.76e-09
GTExv8.EUR.Nerve_Tibial	SLC22A31	16	89201663	89201664	0.3137	rs12922670	-5.56	rs4530136	0.135456	8.57	-4.86387	414	414	susie	0.23	4.4e-27	-5.18496	2.16e-07
GTExv8.EUR.Nerve_Tibial	NA	17	45531576	45531577	0.1123	rs8072451	7.57	rs17689882	0.079097	6.05	7.52626	141	12	lasso	0.083	4.5e-10	7.50567	6.11e-14
GTExv8.EUR.Nerve_Tibial	NA	17	45550334	45550335	0.6085	rs8072451	7.57	rs1876829	0.640553	-16.78	7.50349	134	14	lasso	0.64	1.2e-99	-7.51815	5.56e-14
GTExv8.EUR.Nerve_Tibial	NA	17	45585870	45585871	0.3886	rs8072451	7.57	rs17689471	0.503675	14.94	7.54395	116	116	susie	0.51	2.8e-69	7.15029	8.66e-13
GTExv8.EUR.Nerve_Tibial	NA	17	45592620	45592621	0.297	rs8072451	7.57	rs17689471	0.393472	13.22	7.54395	111	111	susie	0.4	3.1e-50	7.16485	7.79e-13
GTExv8.EUR.Nerve_Tibial	NA	17	45602339	45602340	0.3647	rs8072451	7.57	rs8072451	0.518694	15.12	7.56559	107	6	lasso	0.52	1.4e-71	7.48951	6.91e-14
GTExv8.EUR.Nerve_Tibial	NA	17	45608570	45608571	0.2073	rs8072451	7.57	rs8072451	0.296118	11.56	7.56559	102	102	susie	0.3	1.1e-35	7.3088	2.7e-13
GTExv8.EUR.Nerve_Tibial	LINC02210	17	45620327	45620328	0.6204	rs8072451	7.57	rs17689471	0.716122	17.73	7.54395	89	89	susie	0.72	2.8e-122	7.15182	8.56e-13
GTExv8.EUR.Nerve_Tibial	CRHR1	17	45784279	45784280	0.1089	rs8072451	7.57	rs17689882	0.080441	6.46	7.52626	33	17	enet	0.081	7.3e-10	5.69353	1.24e-08
GTExv8.EUR.Nerve_Tibial	KANSL1-AS1	17	46193575	46193576	0.4008	rs8072451	7.57	rs17689882	0.580074	15.95	7.52626	28	16	enet	0.59	7.5e-87	7.27588	3.44e-13
GTExv8.EUR.Nerve_Tibial	MAPK8IP1P1	17	46243605	46243606	0.1604	rs8072451	7.57	rs199439	0.340353	12.54	7.09314	58	11	lasso	0.36	2.6e-44	7.44558	9.65e-14
GTExv8.EUR.Nerve_Tibial	NA	17	46260605	46260606	0.4033	rs8072451	7.57	rs169201	0.580748	15.96	7.00162	65	1	top1	0.58	1.5e-84	7.00162	2.53e-12
GTExv8.EUR.Nerve_Tibial	NA	17	46267036	46267037	0.0904	rs8072451	7.57	rs17689882	0.169718	8.71	7.52626	65	1	top1	0.17	1.4e-19	7.52626	5.22e-14
GTExv8.EUR.Nerve_Tibial	LRRC37A	17	46292732	46292733	0.6524	rs8072451	7.57	rs8072451	0.329008	12.1	7.56559	78	28	enet	0.46	5.6e-61	6.84089	7.87e-12
GTExv8.EUR.Nerve_Tibial	LRRC37A2	17	46511510	46511511	0.5861	rs415430	7.41	rs169201	0.502118	14.94	7.00162	135	135	susie	0.56	1.6e-80	5.8035	6.49e-09
GTExv8.EUR.Nerve_Tibial	WNT3	17	46833057	46833058	0.1985	rs415430	7.41	rs199520	0.154851	8.47	7.09524	256	256	susie	0.16	3.2e-18	7.12588	1.03e-12
GTExv8.EUR.Nerve_Tibial	TNFAIP8L1	19	4639517	4639518	0.0812	rs12610495	-13.43	rs10417957	0.047627	6.14	3.7364	414	6	enet	0.077	2.1e-09	4.91256	8.99e-07
GTExv8.EUR.Nerve_Tibial	TYK2	19	10380675	10380676	0.1498	rs2304256	-8.63	rs280519	0.070664	-5.9	5.36876	377	1	top1	0.071	9.6e-09	-5.36876	7.93e-08
GTExv8.EUR.Nerve_Tibial	KCNC3	19	50333514	50333515	0.2339	rs676314	-7.75	rs676314	0.125612	7.48	-7.75356	399	17	lasso	0.13	2e-15	-7.47139	7.94e-14
GTExv8.EUR.Nerve_Tibial	NAPSB	19	50344760	50344761	0.4139	rs676314	-7.75	rs676314	0.285341	-11.27	-7.75356	399	38	enet	0.3	1.6e-36	7.00378	2.49e-12
GTExv8.EUR.Nerve_Tibial	IFNAR2	21	33229900	33229901	0.1277	rs2834158	-12.42	rs2849997	0.00686	4.23	-1.30263	453	36	enet	0.029	0.0002	-6.6438	3.06e-11
GTExv8.EUR.Nerve_Tibial	NA	21	33266259	33266260	0.1312	rs2834158	-12.42	rs2834167	0.033089	5.9	-2.69909	447	447	susie	0.078	1.6e-09	-5.1104	3.21e-07
GTExv8.EUR.Nerve_Tibial	IL10RB	21	33266357	33266358	0.4074	rs2834158	-12.42	rs2834157	0.124451	8.73	-9.71267	447	447	susie	0.29	2.7e-34	-10.0839	6.51e-24
GTExv8.EUR.Pancreas	FUBP1	1	77979109	77979110	0.1814	rs9324162	-5.88	rs17391694	0.03186	-5.32	-5.04616	332	18	enet	0.064	3.7e-05	5.20581	1.93e-07
GTExv8.EUR.Pancreas	ACSL6	5	132012242	132012243	0.0789	rs25882	-5.64	rs11746555	0.058011	4.7	4.436	380	21	enet	0.06	6.8e-05	4.95833	7.11e-07
GTExv8.EUR.Pancreas	RAD50	5	132556018	132556019	0.2039	rs25882	-5.64	rs2269821	0.04108	4.48	-4.99197	409	409	susie	0.062	5.2e-05	-5.48112	4.23e-08
GTExv8.EUR.Pancreas	RAB2A	8	60516856	60516857	0.1485	rs2875967	-5.36	rs948421	0.105	6.11	-5.3441	401	401	susie	0.14	2e-09	-5.07336	3.91e-07
GTExv8.EUR.Pancreas	OAS1	12	112906776	112906777	0.1435	rs4767024	7.44	rs10774679	0.058679	4.35	6.75209	410	1	top1	0.059	8.1e-05	6.75209	1.46e-11
GTExv8.EUR.Pancreas	OAS3	12	112938351	112938352	0.1424	rs4767024	7.44	rs10774676	0.107399	5.87	6.85546	415	415	susie	0.13	8e-09	6.86045	6.86e-12
GTExv8.EUR.Pancreas	ACSF3	16	89088374	89088375	0.1536	rs12922670	-5.56	rs12922670	0.12046	5.67	-5.55587	435	1	top1	0.12	1.7e-08	-5.55587	2.76e-08
GTExv8.EUR.Pancreas	CDH15	16	89171766	89171767	0.5906	rs12922670	-5.56	rs4530136	0.410212	10.04	-4.86387	422	12	lasso	0.48	1.2e-36	-5.49389	3.93e-08
GTExv8.EUR.Pancreas	SLC22A31	16	89201663	89201664	0.639	rs12922670	-5.56	rs11646135	0.329704	9.73	-5.47284	415	71	enet	0.5	1.1e-38	-5.31973	1.04e-07
GTExv8.EUR.Pancreas	ZNF778	16	89217702	89217703	0.5731	rs12922670	-5.56	rs4530136	0.358955	9.65	-4.86387	396	396	susie	0.48	7.3e-36	-5.65525	1.56e-08
GTExv8.EUR.Pancreas	NA	17	45531576	45531577	0.1202	rs8072451	7.57	rs17689471	0.0128	4.17	7.544	141	32	enet	0.065	3.4e-05	4.90211	9.48e-07
GTExv8.EUR.Pancreas	NA	17	45550334	45550335	0.592	rs8072451	7.57	rs1876829	0.681	-12.96	7.5035	134	15	lasso	0.69	5.3e-64	-7.55076	4.33e-14
GTExv8.EUR.Pancreas	NA	17	45585870	45585871	0.4046	rs8072451	7.57	rs17689471	0.488	11.03	7.544	116	12	lasso	0.5	4.2e-38	7.56948	3.75e-14
GTExv8.EUR.Pancreas	NA	17	45592620	45592621	0.354	rs8072451	7.57	rs17689471	0.471	10.89	7.544	111	111	susie	0.48	1.1e-36	7.17295	7.34e-13
GTExv8.EUR.Pancreas	NA	17	45602339	45602340	0.3027	rs8072451	7.57	rs17689471	0.446	10.6	7.544	107	11	lasso	0.46	2.9e-34	7.54398	4.56e-14
GTExv8.EUR.Pancreas	LINC02210	17	45620327	45620328	0.5494	rs8072451	7.57	rs17689471	0.675	12.89	7.544	89	13	lasso	0.68	1.5e-62	7.54283	4.6e-14
GTExv8.EUR.Pancreas	KANSL1-AS1	17	46193575	46193576	0.3922	rs8072451	7.57	rs17689882	0.571	11.79	7.5263	28	1	top1	0.57	1.9e-46	7.52626	5.22e-14
GTExv8.EUR.Pancreas	NA	17	46260605	46260606	0.5357	rs8072451	7.57	rs169201	0.572	12.02	7.0016	62	40	enet	0.59	7.2e-49	6.97559	3.05e-12
GTExv8.EUR.Pancreas	NA	17	46267036	46267037	0.2212	rs8072451	7.57	rs17689882	0.369	9.56	7.5263	62	62	susie	0.37	2.9e-26	7.21266	5.49e-13
GTExv8.EUR.Pancreas	LRRC37A	17	46292732	46292733	0.8069	rs8072451	7.57	rs17698176	0.184	6.74	-0.1825	75	75	susie	0.38	6.7e-27	5.11702	3.1e-07
GTExv8.EUR.Pancreas	LRRC37A2	17	46511510	46511511	0.4417	rs415430	7.41	rs169201	0.432	10.47	7.0016	132	6	lasso	0.44	2.2e-32	6.98837	2.78e-12
GTExv8.EUR.Pancreas	WNT3	17	46833057	46833058	0.2651	rs415430	7.41	rs199513	0.273	8.8	7.339	253	15	enet	0.31	4.3e-21	6.84261	7.78e-12
GTExv8.EUR.Pancreas	NTN5	19	48673080	48673081	0.1605	rs492602	5.77	rs281379	0.0172	3.61	4.68023	459	459	susie	0.023	0.011	5.10968	3.23e-07
GTExv8.EUR.Pancreas	FUT2	19	48695970	48695971	0.5142	rs492602	5.77	rs516246	0.564	-11.71	5.67721	456	1	top1	0.56	1.5e-45	-5.67721	1.37e-08
GTExv8.EUR.Pancreas	NAPSB	19	50344760	50344761	0.3729	rs676314	-7.75	rs676314	0.275	-8.4	-7.75356	399	399	susie	0.28	2.9e-19	7.64324	2.12e-14
GTExv8.EUR.Pituitary	THBS3	1	155207980	155207981	0.239	rs35154152	9.1	rs4460629	0.069153	4.88	4.8963	334	14	lasso	0.11	2e-07	8.2256	1.94e-16
GTExv8.EUR.Pituitary	RN7SL145P	3	45742674	45742675	0.0886	rs17713054	-28.04	rs2742395	0.088779	-4.85	-5.07896	465	1	top1	0.089	4.3e-06	5.07896	3.8e-07
GTExv8.EUR.Pituitary	NA	3	45749626	45749627	0.1053	rs17713054	-28.04	rs9845542	0.01469	3.69	-11.361	459	459	susie	0.031	0.0055	-13.9141	5.2e-44
GTExv8.EUR.Pituitary	SENP7	3	101513240	101513241	0.0859	rs2290859	6.6	rs7629753	0.026872	-4.13	6.30394	369	369	susie	0.04	0.0017	-5.82374	5.75e-09
GTExv8.EUR.Pituitary	ZBTB11-AS1	3	101676474	101676475	0.1296	rs2290859	6.6	rs17345528	0.080127	5	5.03329	341	1	top1	0.08	1.3e-05	5.03329	4.82e-07
GTExv8.EUR.Pituitary	NA	3	101712471	101712472	0.2069	rs2290859	6.6	rs7629753	0.176889	6.61	6.30394	330	1	top1	0.18	5.1e-11	6.30394	2.9e-10
GTExv8.EUR.Pituitary	PI4K2B	4	25233974	25233975	0.1118	rs7664615	-5.41	rs316807	0.085753	4.68	-4.94955	544	1	top1	0.086	6.3e-06	-4.94955	7.44e-07
GTExv8.EUR.Pituitary	ABO	9	133275213	133275214	0.5708	rs495828	-8.45	rs630014	0.227301	-8.52	6.1264	564	25	enet	0.44	2.6e-29	-7.58988	3.2e-14
GTExv8.EUR.Pituitary	SLC22A31	16	89201663	89201664	0.2452	rs12922670	-5.56	rs11646135	0.106172	6.28	-5.4728	415	10	lasso	0.18	4.3e-11	-6.0125	1.83e-09
GTExv8.EUR.Pituitary	NA	17	45531576	45531577	0.1526	rs8072451	7.57	rs2664008	0.0654	-5.23	-1.86541	141	14	enet	0.13	1.9e-08	5.74129	9.4e-09
GTExv8.EUR.Pituitary	NA	17	45550334	45550335	0.7205	rs8072451	7.57	rs1876829	0.716	-12.55	7.50349	134	19	enet	0.73	2.4e-63	-7.1338	9.76e-13
GTExv8.EUR.Pituitary	NA	17	45585870	45585871	0.4166	rs8072451	7.57	rs17689471	0.539	10.86	7.54395	116	1	top1	0.54	1.3e-38	7.54396	4.56e-14
GTExv8.EUR.Pituitary	NA	17	45592620	45592621	0.2378	rs8072451	7.57	rs1876829	0.238	7.35	7.50349	111	13	lasso	0.24	1e-14	7.53704	4.81e-14
GTExv8.EUR.Pituitary	NA	17	45602339	45602340	0.3858	rs8072451	7.57	rs17689471	0.546	10.92	7.54395	108	1	top1	0.55	2.7e-39	7.54396	4.56e-14
GTExv8.EUR.Pituitary	LINC02210	17	45620327	45620328	0.5365	rs8072451	7.57	rs17689471	0.673	12.19	7.54395	90	19	enet	0.68	1.6e-56	6.81372	9.51e-12
GTExv8.EUR.Pituitary	MAPT-IT1	17	45895782	45895783	0.2273	rs8072451	7.57	rs17689471	0.065	4.09	7.54395	31	13	lasso	0.13	1.5e-08	5.29498	1.19e-07
GTExv8.EUR.Pituitary	KANSL1-AS1	17	46193575	46193576	0.4169	rs8072451	7.57	rs17689471	0.586	11.32	7.54395	29	12	lasso	0.59	4.9e-44	7.5909	3.18e-14
GTExv8.EUR.Pituitary	MAPK8IP1P1	17	46243605	46243606	0.3033	rs8072451	7.57	rs199451	0.512	10.75	7.07444	59	15	lasso	0.52	9.2e-37	7.41602	1.21e-13
GTExv8.EUR.Pituitary	NA	17	46260605	46260606	0.3823	rs8072451	7.57	rs199451	0.56	11.29	7.07444	66	12	lasso	0.57	3.5e-42	7.32923	2.31e-13
GTExv8.EUR.Pituitary	NA	17	46267036	46267037	0.153	rs8072451	7.57	rs8072451	0.237	7.46	7.56559	66	66	susie	0.24	5.4e-15	7.28773	3.15e-13
GTExv8.EUR.Pituitary	LRRC37A	17	46292732	46292733	0.8816	rs8072451	7.57	rs17698176	0.251	7.5	-0.18254	79	79	susie	0.64	1.1e-49	5.55525	2.77e-08
GTExv8.EUR.Pituitary	LRRC37A2	17	46511510	46511511	0.6422	rs415430	7.41	rs199451	0.563	11.17	7.07444	136	136	susie	0.62	6.1e-48	7.18833	6.56e-13
GTExv8.EUR.Pituitary	NA	17	46562794	46562795	0.1468	rs415430	7.41	rs7224296	0.145	6.29	6.65005	136	136	susie	0.16	2.5e-10	6.91145	4.8e-12
GTExv8.EUR.Pituitary	WNT3	17	46833057	46833058	0.2738	rs415430	7.41	rs199449	0.22	8.01	6.68867	256	256	susie	0.26	6.1e-16	6.9522	3.6e-12
GTExv8.EUR.Pituitary	TNFAIP8L1	19	4639517	4639518	0.2176	rs12610495	-13.43	rs4807609	0.039931	-4.61	-1.61493	414	17	enet	0.058	0.00018	6.22685	4.76e-10
GTExv8.EUR.Pituitary	NAPSB	19	50344760	50344761	0.4462	rs676314	-7.75	rs676314	0.335137	-8.74	-7.75356	399	1	top1	0.34	3.3e-21	7.75356	8.94e-15
GTExv8.EUR.Prostate	ZBTB11-AS1	3	101676474	101676475	0.0983	rs2290859	6.6	rs7629753	0.027534	3.84	6.30394	341	1	top1	0.028	0.014	6.30394	2.9e-10
GTExv8.EUR.Prostate	INTS12	4	105895985	105895986	0.1296	rs17036090	-5.05	rs17036090	0.0196	-3.49	-5.0548	392	1	top1	0.02	0.033	5.05485	4.31e-07
GTExv8.EUR.Prostate	SLC22A31	16	89201663	89201664	0.3453	rs12922670	-5.56	rs11646135	0.23142	6.57	-5.47284	414	1	top1	0.23	4.3e-12	-5.47284	4.43e-08
GTExv8.EUR.Prostate	NA	16	89269938	89269939	0.1889	rs12922670	-5.56	rs2279349	0.00527	-3.86	-3.32049	392	392	susie	0.03	0.011	5.05212	4.37e-07
GTExv8.EUR.Prostate	NA	17	45550334	45550335	0.6242	rs8072451	7.57	rs17689882	0.597737	-10.47	7.5263	136	136	susie	0.6	1.2e-37	-7.25575	3.99e-13
GTExv8.EUR.Prostate	NA	17	45585870	45585871	0.5238	rs8072451	7.57	rs1876829	0.560042	10.21	7.5035	118	12	lasso	0.57	3.2e-35	7.54399	4.56e-14
GTExv8.EUR.Prostate	NA	17	45592620	45592621	0.2583	rs8072451	7.57	rs17689471	0.251576	7.16	7.544	113	113	susie	0.27	2.8e-14	7.17391	7.29e-13
GTExv8.EUR.Prostate	NA	17	45602339	45602340	0.5122	rs8072451	7.57	rs17689471	0.509922	9.74	7.544	110	7	lasso	0.52	8.5e-31	7.54648	4.47e-14
GTExv8.EUR.Prostate	LINC02210	17	45620327	45620328	0.6899	rs8072451	7.57	rs17689471	0.68112	11.14	7.544	92	92	susie	0.69	2.8e-47	7.17519	7.22e-13
GTExv8.EUR.Prostate	MAPT	17	45894381	45894382	0.0586	rs8072451	7.57	rs17689471	0.047972	-3.99	7.544	31	31	susie	0.058	0.00067	-7.18938	6.51e-13
GTExv8.EUR.Prostate	KANSL1-AS1	17	46193575	46193576	0.4266	rs8072451	7.57	rs17689471	0.55427	10.11	7.544	29	29	susie	0.56	4.2e-34	7.17957	6.99e-13
GTExv8.EUR.Prostate	MAPK8IP1P1	17	46243605	46243606	0.3845	rs8072451	7.57	rs199451	0.503194	9.69	7.0744	58	13	lasso	0.51	4.1e-30	7.31218	2.63e-13
GTExv8.EUR.Prostate	NA	17	46260605	46260606	0.3907	rs8072451	7.57	rs17689471	0.533531	10.03	7.544	65	65	susie	0.56	1.5e-33	7.17589	7.18e-13
GTExv8.EUR.Prostate	NA	17	46267036	46267037	0.1644	rs8072451	7.57	rs169201	0.233515	6.86	7.0016	65	65	susie	0.23	3.2e-12	7.23771	4.56e-13
GTExv8.EUR.Prostate	LRRC37A	17	46292732	46292733	0.7054	rs8072451	7.57	rs17689471	0.16394	6.19	7.544	78	78	susie	0.44	1.7e-24	6.55373	5.61e-11
GTExv8.EUR.Prostate	LRRC37A2	17	46511510	46511511	0.478	rs415430	7.41	rs169201	0.498659	9.53	7.0016	132	1	top1	0.5	7.4e-29	7.00162	2.53e-12
GTExv8.EUR.Prostate	NA	17	46562794	46562795	0.1904	rs415430	7.41	rs183211	0.124231	5.26	6.7109	132	15	enet	0.16	2.5e-08	5.67129	1.42e-08
GTExv8.EUR.Prostate	WNT3	17	46833057	46833058	0.1684	rs415430	7.41	rs199498	0.04499	4.58	5.7926	252	252	susie	0.048	0.0017	6.9751	3.06e-12
GTExv8.EUR.Prostate	ZGLP1	19	10309879	10309880	0.23	rs2304256	-8.63	rs12720356	0.125	-4.94	-5.0537	385	1	top1	0.13	6.1e-07	5.05373	4.33e-07
GTExv8.EUR.Prostate	SMARCA4	19	10961000	10961001	0.1502	rs11085735	-6.39	rs11878377	-9.34e-05	-3.61	-2.3528	389	21	enet	0.013	0.068	5.35043	8.77e-08
GTExv8.EUR.Prostate	NAPSB	19	50344760	50344761	0.2721	rs676314	-7.75	rs676314	0.182	-5.82	-7.7536	399	1	top1	0.18	1.3e-09	7.75356	8.94e-15
GTExv8.EUR.Skin_Not_Sun_Exposed_Suprapubic	FUBP1	1	77979109	77979110	0.1003	rs9324162	-5.88	rs17391694	0.0413	-4.83	-5.04616	332	1	top1	0.041	1.3e-05	5.04616	4.51e-07
GTExv8.EUR.Skin_Not_Sun_Exposed_Suprapubic	SACM1L	3	45689185	45689186	0.1527	rs17713054	-28.04	rs2742435	0.153	-8.3	-6.15	473	473	susie	0.15	2.3e-17	5.47641	4.34e-08
GTExv8.EUR.Skin_Not_Sun_Exposed_Suprapubic	RN7SL145P	3	45742674	45742675	0.0701	rs17713054	-28.04	rs12493946	0.0417	-5.42	-5.32	465	465	susie	0.048	2.9e-06	5.42613	5.76e-08
GTExv8.EUR.Skin_Not_Sun_Exposed_Suprapubic	XCR1	3	46027741	46027742	0.2275	rs17713054	-28.04	rs6764042	0.169	-8.62	-12.4	449	1	top1	0.17	3.4e-19	12.4413	1.56e-35
GTExv8.EUR.Skin_Not_Sun_Exposed_Suprapubic	CCR2	3	46353733	46353734	0.1163	rs17714101	-21.1	rs6441963	0.0813	6.32	-7.3	421	421	susie	0.086	3e-10	-8.62779	6.26e-18
GTExv8.EUR.Skin_Not_Sun_Exposed_Suprapubic	ZBTB11-AS1	3	101676474	101676475	0.0627	rs2290859	6.6	rs7629753	0.0267	4.9	6.3	341	341	susie	0.034	6.5e-05	6.01335	1.82e-09
GTExv8.EUR.Skin_Not_Sun_Exposed_Suprapubic	NA	3	101712471	101712472	0.0669	rs2290859	6.6	rs13069443	0.0392	4.41	6.01	330	330	susie	0.039	2e-05	5.91768	3.27e-09
GTExv8.EUR.Skin_Not_Sun_Exposed_Suprapubic	GSTCD	4	105709108	105709109	0.1198	rs17036090	-5.05	rs11941690	0.0893	7.69	-3.72185	399	399	susie	0.14	5.4e-16	-5.04998	4.42e-07
GTExv8.EUR.Skin_Not_Sun_Exposed_Suprapubic	NA	8	60516794	60516795	0.068	rs2875967	-5.36	rs2875974	0.0582	-5.35	-5.36243	398	1	top1	0.058	2.4e-07	5.36243	8.21e-08
GTExv8.EUR.Skin_Not_Sun_Exposed_Suprapubic	RAB2A	8	60516856	60516857	0.1639	rs2875967	-5.36	rs631408	0.172	8.92	-5.01646	398	398	susie	0.18	1.9e-20	-4.97972	6.37e-07
GTExv8.EUR.Skin_Not_Sun_Exposed_Suprapubic	OAS1	12	112906776	112906777	0.0963	rs4767024	7.44	rs10492028	0.043713	5.25	4.22378	412	6	lasso	0.059	1.9e-07	6.075	1.24e-09
GTExv8.EUR.Skin_Not_Sun_Exposed_Suprapubic	ATP11A	13	112690328	112690329	0.102	rs1278769	-7.09	rs1278769	0.043669	-5.06	-7.09093	499	499	susie	0.05	1.6e-06	6.84965	7.4e-12
GTExv8.EUR.Skin_Not_Sun_Exposed_Suprapubic	NA	17	45397024	45397025	0.059	rs8072451	7.57	rs8072451	0.0453	4.94	7.56559	211	20	enet	0.046	4.7e-06	6.22628	4.78e-10
GTExv8.EUR.Skin_Not_Sun_Exposed_Suprapubic	ARHGAP27	17	45434420	45434421	0.3463	rs8072451	7.57	rs11012	0.32	11.78	5.18494	181	23	enet	0.32	4.4e-38	5.87981	4.11e-09
GTExv8.EUR.Skin_Not_Sun_Exposed_Suprapubic	NA	17	45531576	45531577	0.0519	rs8072451	7.57	rs17689882	0.0195	4.4	7.52626	141	141	susie	0.031	0.00015	7.18559	6.69e-13
GTExv8.EUR.Skin_Not_Sun_Exposed_Suprapubic	NA	17	45550334	45550335	0.5965	rs8072451	7.57	rs1876829	0.668	-17	7.50349	134	134	susie	0.67	2.9e-106	-7.18607	6.67e-13
GTExv8.EUR.Skin_Not_Sun_Exposed_Suprapubic	NA	17	45585870	45585871	0.3821	rs8072451	7.57	rs17689471	0.558	15.54	7.54395	116	9	lasso	0.56	6.5e-79	7.54398	4.56e-14
GTExv8.EUR.Skin_Not_Sun_Exposed_Suprapubic	NA	17	45592620	45592621	0.333	rs8072451	7.57	rs1876829	0.451	13.97	7.50349	111	4	lasso	0.45	5.8e-58	7.54447	4.54e-14
GTExv8.EUR.Skin_Not_Sun_Exposed_Suprapubic	NA	17	45602339	45602340	0.4523	rs8072451	7.57	rs8072451	0.589	15.96	7.56559	107	4	lasso	0.59	6.8e-85	7.51913	5.51e-14
GTExv8.EUR.Skin_Not_Sun_Exposed_Suprapubic	CRHR1	17	45784279	45784280	0.0223	rs8072451	7.57	rs11012	0.00955	3.74	5.18494	33	33	susie	0.02	0.0021	6.99531	2.65e-12
GTExv8.EUR.Skin_Not_Sun_Exposed_Suprapubic	MAPT	17	45894381	45894382	0.0368	rs8072451	7.57	rs17689471	0.0487	5.04	7.54395	30	30	susie	0.056	4.2e-07	7.14007	9.33e-13
GTExv8.EUR.Skin_Not_Sun_Exposed_Suprapubic	KANSL1-AS1	17	46193575	46193576	0.4446	rs8072451	7.57	rs17689471	0.632	16.5	7.54395	28	13	enet	0.63	1.2e-95	7.18879	6.54e-13
GTExv8.EUR.Skin_Not_Sun_Exposed_Suprapubic	MAPK8IP1P1	17	46243605	46243606	0.3033	rs8072451	7.57	rs169201	0.544	15.75	7.00162	58	6	lasso	0.57	6.5e-81	7.42162	1.16e-13
GTExv8.EUR.Skin_Not_Sun_Exposed_Suprapubic	NA	17	46260605	46260606	0.3691	rs8072451	7.57	rs169201	0.585	16.21	7.00162	65	23	enet	0.61	7.5e-89	7.21111	5.55e-13
GTExv8.EUR.Skin_Not_Sun_Exposed_Suprapubic	NA	17	46267036	46267037	0.1495	rs8072451	7.57	rs17689471	0.243	10.33	7.54395	65	1	top1	0.24	5.7e-28	7.54396	4.56e-14
GTExv8.EUR.Skin_Not_Sun_Exposed_Suprapubic	LRRC37A	17	46292732	46292733	0.4855	rs8072451	7.57	rs8072451	0.288	11.27	7.56559	78	45	enet	0.35	4.4e-42	6.72453	1.76e-11
GTExv8.EUR.Skin_Not_Sun_Exposed_Suprapubic	LRRC37A2	17	46511510	46511511	0.5872	rs415430	7.41	rs169201	0.402	13.18	7.00162	135	36	enet	0.5	3.8e-66	5.08216	3.73e-07
GTExv8.EUR.Skin_Not_Sun_Exposed_Suprapubic	NSF	17	46590668	46590669	0.038	rs415430	7.41	rs199529	0.00503	-3.51	6.97087	146	146	susie	0.0082	0.033	-6.46331	1.02e-10
GTExv8.EUR.Skin_Not_Sun_Exposed_Suprapubic	ICAM5	19	10289980	10289981	0.086	rs2304256	-8.63	rs2228615	0.0564	5.17	5.1156	380	1	top1	0.056	3.8e-07	5.1156	3.13e-07
GTExv8.EUR.Skin_Not_Sun_Exposed_Suprapubic	TYK2	19	10380675	10380676	0.1321	rs2304256	-8.63	rs280519	0.0726	-5.8	5.36876	376	1	top1	0.073	8.2e-09	-5.36876	7.93e-08
GTExv8.EUR.Skin_Not_Sun_Exposed_Suprapubic	KCNC3	19	50333514	50333515	0.4171	rs676314	-7.75	rs4801830	0.317	-11.79	4.83926	399	399	susie	0.33	1.6e-39	-5.03714	4.73e-07
GTExv8.EUR.Skin_Not_Sun_Exposed_Suprapubic	NAPSB	19	50344760	50344761	0.1112	rs676314	-7.75	rs676314	0.0875	-6.25	-7.75356	399	1	top1	0.087	2.4e-10	7.75356	8.94e-15
GTExv8.EUR.Skin_Not_Sun_Exposed_Suprapubic	NAPSA	19	50365829	50365830	0.138	rs676314	-7.75	rs11879501	0.0584	-5.58	-7.34778	415	4	lasso	0.071	1.2e-08	5.57755	2.44e-08
GTExv8.EUR.Skin_Not_Sun_Exposed_Suprapubic	IFNAR2	21	33229900	33229901	0.3741	rs2834158	-12.42	rs1476415	0.178049	9.29	9.89	453	39	enet	0.22	7.6e-25	8.8974	5.72e-19
GTExv8.EUR.Skin_Not_Sun_Exposed_Suprapubic	IFNAR1	21	33324476	33324477	0.2167	rs2834158	-12.42	rs2843996	0.115601	-7.16	-4.6776	437	437	susie	0.13	6.4e-15	5.1709	2.33e-07
GTExv8.EUR.Skin_Not_Sun_Exposed_Suprapubic	ATP5PO	21	33915979	33915980	0.1718	rs2236645	-7.09	rs2834297	0.122814	7.44	-4.4569	394	26	enet	0.15	5.9e-17	-6.2058	5.44e-10
GTExv8.EUR.Skin_Sun_Exposed_Lower_leg	FUBP1	1	77979109	77979110	0.2337	rs9324162	-5.88	rs17391694	0.101	-7.29	-5.04616	332	32	enet	0.11	1e-14	5.55681	2.75e-08
GTExv8.EUR.Skin_Sun_Exposed_Lower_leg	EFNA1	1	155127459	155127460	0.0529	rs35154152	9.1	rs4460629	0.0178	-4.19	4.8963	355	1	top1	0.018	0.0015	-4.8963	9.77e-07
GTExv8.EUR.Skin_Sun_Exposed_Lower_leg	SACM1L	3	45689185	45689186	0.1198	rs17713054	-28.04	rs2251954	0.133075	-8.38	-6.15314	473	1	top1	0.13	1.2e-17	6.15314	7.6e-10
GTExv8.EUR.Skin_Sun_Exposed_Lower_leg	RN7SL145P	3	45742674	45742675	0.0535	rs17713054	-28.04	rs2742398	0.028692	-5.16	-5.06151	465	1	top1	0.029	7.4e-05	5.06152	4.16e-07
GTExv8.EUR.Skin_Sun_Exposed_Lower_leg	CCR2	3	46353733	46353734	0.0936	rs17714101	-21.1	rs6441963	0.085121	6.73	-7.30361	421	1	top1	0.085	1.2e-11	-7.30361	2.8e-13
GTExv8.EUR.Skin_Sun_Exposed_Lower_leg	ZBTB11-AS1	3	101676474	101676475	0.1396	rs2290859	6.6	rs7629753	0.056648	6.42	6.30394	341	21	enet	0.08	5.8e-11	5.39082	7.01e-08
GTExv8.EUR.Skin_Sun_Exposed_Lower_leg	NA	3	101712471	101712472	0.0335	rs2290859	6.6	rs2625289	0.01032	-3.68	-1.41715	330	330	susie	0.016	0.0028	5.52347	3.32e-08
GTExv8.EUR.Skin_Sun_Exposed_Lower_leg	NA	7	22881349	22881350	0.3901	rs717624	-4.84	rs717624	0.245	-11.22	-4.84405	479	21	enet	0.29	3.3e-40	5.00457	5.6e-07
GTExv8.EUR.Skin_Sun_Exposed_Lower_leg	OAS1	12	112906776	112906777	0.1122	rs4767024	7.44	rs2057778	0.098513	7.53	7.26449	414	3	lasso	0.11	3.5e-15	7.08655	1.37e-12
GTExv8.EUR.Skin_Sun_Exposed_Lower_leg	ATP11A	13	112690328	112690329	0.1757	rs1278769	-7.09	rs1278769	0.063503	-5.86	-7.09093	499	499	susie	0.076	1.5e-10	5.86963	4.37e-09
GTExv8.EUR.Skin_Sun_Exposed_Lower_leg	ARHGAP27	17	45434420	45434421	0.3669	rs8072451	7.57	rs11012	0.320639	12.82	5.18494	181	181	susie	0.32	1.1e-44	5.1849	2.16e-07
GTExv8.EUR.Skin_Sun_Exposed_Lower_leg	NA	17	45545803	45545804	0.041	rs8072451	7.57	rs17689471	0.027393	-4.06	7.54395	134	1	top1	0.027	0.00011	-7.544	4.56e-14
GTExv8.EUR.Skin_Sun_Exposed_Lower_leg	NA	17	45550334	45550335	0.5609	rs8072451	7.57	rs1876829	0.69245	-18.76	7.50349	134	22	enet	0.7	6.7e-134	-7.2162	5.35e-13
GTExv8.EUR.Skin_Sun_Exposed_Lower_leg	NA	17	45585870	45585871	0.3981	rs8072451	7.57	rs17689471	0.602917	17.49	7.54395	116	1	top1	0.6	9.1e-104	7.544	4.56e-14
GTExv8.EUR.Skin_Sun_Exposed_Lower_leg	NA	17	45592620	45592621	0.2708	rs8072451	7.57	rs1876829	0.43293	14.86	7.50349	111	4	lasso	0.43	9.6e-65	7.5854	3.31e-14
GTExv8.EUR.Skin_Sun_Exposed_Lower_leg	NA	17	45602339	45602340	0.3926	rs8072451	7.57	rs17689471	0.595758	17.39	7.54395	108	1	top1	0.6	8.4e-102	7.544	4.56e-14
GTExv8.EUR.Skin_Sun_Exposed_Lower_leg	CRHR1	17	45784279	45784280	0.0249	rs8072451	7.57	rs17689471	0.000687	3.04	7.54395	34	11	enet	0.0018	0.17	6.9245	4.38e-12
GTExv8.EUR.Skin_Sun_Exposed_Lower_leg	MAPT	17	45894381	45894382	0.0676	rs8072451	7.57	rs17689471	0.148789	8.89	7.54395	31	1	top1	0.15	1.1e-19	7.544	4.56e-14
GTExv8.EUR.Skin_Sun_Exposed_Lower_leg	KANSL1-AS1	17	46193575	46193576	0.4143	rs8072451	7.57	rs17689471	0.646296	18.11	7.54395	29	20	enet	0.65	8.1e-118	6.9829	2.89e-12
GTExv8.EUR.Skin_Sun_Exposed_Lower_leg	MAPK8IP1P1	17	46243605	46243606	0.3388	rs8072451	7.57	rs199448	0.598302	17.49	7.1241	59	22	enet	0.61	6.2e-107	7.1782	7.06e-13
GTExv8.EUR.Skin_Sun_Exposed_Lower_leg	NA	17	46260605	46260606	0.418	rs8072451	7.57	rs169201	0.654909	18.25	7.00162	66	28	enet	0.66	1.9e-122	7.2159	5.36e-13
GTExv8.EUR.Skin_Sun_Exposed_Lower_leg	NA	17	46267036	46267037	0.2445	rs8072451	7.57	rs16940665	0.295702	12.32	7.5617	66	12	lasso	0.3	2.5e-41	6.8198	9.12e-12
GTExv8.EUR.Skin_Sun_Exposed_Lower_leg	LRRC37A	17	46292732	46292733	0.5873	rs8072451	7.57	rs8072451	0.286875	12.2	7.56559	79	79	susie	0.4	1.5e-58	6.5409	6.11e-11
GTExv8.EUR.Skin_Sun_Exposed_Lower_leg	LRRC37A2	17	46511510	46511511	0.6063	rs415430	7.41	rs169201	0.416117	14.64	7.00162	136	22	enet	0.49	6.9e-77	5.4676	4.56e-08
GTExv8.EUR.Skin_Sun_Exposed_Lower_leg	ICAM5	19	10289980	10289981	0.1353	rs2304256	-8.63	rs3093030	0.0628	5.84	5.35179	380	48	enet	0.079	6e-11	4.91799	8.74e-07
GTExv8.EUR.Skin_Sun_Exposed_Lower_leg	TYK2	19	10380675	10380676	0.1305	rs2304256	-8.63	rs280519	0.0614	-6.25	5.36876	376	18	enet	0.068	1.5e-09	-6.83545	8.17e-12
GTExv8.EUR.Skin_Sun_Exposed_Lower_leg	MAMSTR	19	48719720	48719721	0.0772	rs492602	5.77	rs3826846	0.0161	-4.68	-2.0164	442	442	susie	0.028	8.6e-05	4.9276	8.32e-07
GTExv8.EUR.Skin_Sun_Exposed_Lower_leg	NAPSB	19	50344760	50344761	0.2065	rs676314	-7.75	rs676314	0.108	-8.03	-7.75356	399	399	susie	0.12	8.5e-16	7.58331	3.37e-14
GTExv8.EUR.Skin_Sun_Exposed_Lower_leg	NAPSA	19	50365829	50365830	0.1326	rs676314	-7.75	rs676314	0.0282	-5.34	-7.75356	415	5	lasso	0.046	6.6e-07	5.64079	1.69e-08
GTExv8.EUR.Skin_Sun_Exposed_Lower_leg	NA	19	50369330	50369331	0.0693	rs676314	-7.75	rs4802703	0.0168	-4.76	-5.42374	416	6	enet	0.028	9.1e-05	6.08631	1.16e-09
GTExv8.EUR.Skin_Sun_Exposed_Lower_leg	IFNAR2	21	33229900	33229901	0.276	rs2834158	-12.42	rs1476415	0.152922	8.88	9.89	453	32	enet	0.18	1.8e-24	8.47637	2.32e-17
GTExv8.EUR.Skin_Sun_Exposed_Lower_leg	IFNAR1	21	33324476	33324477	0.209	rs2834158	-12.42	rs2843996	0.122638	-7.95	-4.67765	437	40	enet	0.13	2.6e-17	4.96073	7.02e-07
GTExv8.EUR.Skin_Sun_Exposed_Lower_leg	ATP5PO	21	33915979	33915980	0.1694	rs2236645	-7.09	rs2834297	0.115759	8.24	-4.45688	394	18	enet	0.13	1.2e-17	-5.13256	2.86e-07
GTExv8.EUR.Small_Intestine_Terminal_Ileum	CNPY4	7	100119612	100119613	0.1736	rs6963345	-5.6	rs6963345	0.0121	-3.88	-5.5963	277	1	top1	0.012	0.1	5.59634	2.19e-08
GTExv8.EUR.Small_Intestine_Terminal_Ileum	RAB2A	8	60516856	60516857	0.1508	rs2875967	-5.36	rs948421	0.15159	5	-5.3441	399	399	susie	0.16	6.1e-07	-4.95977	7.06e-07
GTExv8.EUR.Small_Intestine_Terminal_Ileum	SLC22A31	16	89201663	89201664	0.4498	rs12922670	-5.56	rs12922670	0.29052	7.06	-5.55587	415	415	susie	0.34	2.3e-14	-5.80647	6.38e-09
GTExv8.EUR.Small_Intestine_Terminal_Ileum	NA	17	45531576	45531577	0.176	rs8072451	7.57	rs12944712	-0.001049	3.69	4.69164	139	139	susie	0.081	0.00038	5.72446	1.04e-08
GTExv8.EUR.Small_Intestine_Terminal_Ileum	NA	17	45550334	45550335	0.6995	rs8072451	7.57	rs17689471	0.670259	-9.72	7.54395	132	1	top1	0.67	1.6e-35	-7.54395	4.56e-14
GTExv8.EUR.Small_Intestine_Terminal_Ileum	NA	17	45585870	45585871	0.5484	rs8072451	7.57	rs17689471	0.681974	9.83	7.54395	114	114	susie	0.68	7.1e-37	7.20063	5.99e-13
GTExv8.EUR.Small_Intestine_Terminal_Ileum	NA	17	45592620	45592621	0.4666	rs8072451	7.57	rs17689471	0.433162	7.91	7.54395	109	109	susie	0.44	1.3e-19	6.98697	2.81e-12
GTExv8.EUR.Small_Intestine_Terminal_Ileum	NA	17	45602339	45602340	0.7004	rs8072451	7.57	rs17689471	0.641393	9.5	7.54395	105	1	top1	0.64	5.7e-33	7.54395	4.56e-14
GTExv8.EUR.Small_Intestine_Terminal_Ileum	LINC02210	17	45620327	45620328	0.5667	rs8072451	7.57	rs17689471	0.687848	9.85	7.54395	89	89	susie	0.69	2.1e-37	7.20063	5.99e-13
GTExv8.EUR.Small_Intestine_Terminal_Ileum	KANSL1-AS1	17	46193575	46193576	0.4895	rs8072451	7.57	rs17689471	0.660522	9.64	7.54395	28	1	top1	0.66	1.2e-34	7.54395	4.56e-14
GTExv8.EUR.Small_Intestine_Terminal_Ileum	KANSL1	17	46225388	46225389	0.1358	rs8072451	7.57	rs169201	0.081822	4.6	7.00162	44	15	lasso	0.11	2.5e-05	5.24814	1.54e-07
GTExv8.EUR.Small_Intestine_Terminal_Ileum	MAPK8IP1P1	17	46243605	46243606	0.4986	rs8072451	7.57	rs17689471	0.591879	9.15	7.54395	55	1	top1	0.59	4.7e-29	7.54395	4.56e-14
GTExv8.EUR.Small_Intestine_Terminal_Ileum	NA	17	46260605	46260606	0.4909	rs8072451	7.57	rs17689471	0.672605	9.74	7.54395	62	1	top1	0.67	9.9e-36	7.54395	4.56e-14
GTExv8.EUR.Small_Intestine_Terminal_Ileum	NA	17	46267036	46267037	0.1546	rs8072451	7.57	rs199452	0.230458	6.38	6.67952	62	21	enet	0.25	1.7e-10	7.17415	7.28e-13
GTExv8.EUR.Small_Intestine_Terminal_Ileum	LRRC37A	17	46292732	46292733	0.715	rs8072451	7.57	rs4792886	0.036018	-5.12	0.07699	75	32	enet	0.44	2.2e-19	5.71822	1.08e-08
GTExv8.EUR.Small_Intestine_Terminal_Ileum	LRRC37A2	17	46511510	46511511	0.4134	rs415430	7.41	rs169201	0.502725	8.67	7.00162	126	126	susie	0.52	6.1e-24	7.13779	9.48e-13
GTExv8.EUR.Small_Intestine_Terminal_Ileum	WNT3	17	46833057	46833058	0.1648	rs415430	7.41	rs199452	0.04192	3.78	6.67952	247	2	lasso	0.066	0.0012	6.93623	4.03e-12
GTExv8.EUR.Small_Intestine_Terminal_Ileum	FUT2	19	48695970	48695971	0.322	rs492602	5.77	rs516246	0.377403	-7.33	5.67721	453	1	top1	0.38	3.3e-16	-5.67721	1.37e-08
GTExv8.EUR.Small_Intestine_Terminal_Ileum	KCNC3	19	50333514	50333515	0.3104	rs676314	-7.75	rs4802703	0.014659	3.88	-5.42374	397	20	enet	0.029	0.024	-5.49959	3.81e-08
GTExv8.EUR.Small_Intestine_Terminal_Ileum	IFNAR2	21	33229900	33229901	0.296	rs2834158	-12.42	rs2300370	0.0419	-4.18	-11.1646	450	10	lasso	0.085	0.00026	7.92501	2.28e-15
GTExv8.EUR.Spleen	MUC1	1	155192915	155192916	0.2915	rs35154152	9.1	rs12743272	0.000675	3.45	-4.95859	338	338	susie	0.052	0.0013	-5.92315	3.16e-09
GTExv8.EUR.Spleen	FLT1P1	3	46143676	46143677	0.1953	rs17713054	-28.04	rs7616215	0.031306	-3.96	-2.56109	459	459	susie	0.067	0.00029	12.6304	1.44e-36
GTExv8.EUR.Spleen	CCR3	3	46163603	46163604	0.2665	rs17713054	-28.04	rs4683184	0.075189	-4.48	-2.02516	459	459	susie	0.16	3e-08	7.8578	3.91e-15
GTExv8.EUR.Spleen	ABO	9	133275213	133275214	0.4088	rs495828	-8.454	rs651007	0.110711	5.53	-8.41692	561	561	susie	0.19	9.8e-10	-7.1982	6.1e-13
GTExv8.EUR.Spleen	OAS1	12	112906776	112906777	0.4537	rs4767024	7.44	rs1293764	0.133	-5.49	6.33259	413	1	top1	0.13	3e-07	-6.33259	2.41e-10
GTExv8.EUR.Spleen	OAS3	12	112938351	112938352	0.2418	rs4767024	7.44	rs10774676	0.108	-5.34	6.85546	418	1	top1	0.11	4.3e-06	-6.85546	7.11e-12
GTExv8.EUR.Spleen	SLC22A31	16	89201663	89201664	0.5251	rs12922670	-5.56	rs11646135	0.143188	5.92	-5.47284	412	34	enet	0.27	3.5e-14	-5.46033	4.75e-08
GTExv8.EUR.Spleen	NA	17	45531576	45531577	0.1033	rs8072451	7.57	rs11012	9.17e-05	3.43	5.18494	143	4	lasso	0.024	0.022	5.45248	4.97e-08
GTExv8.EUR.Spleen	NA	17	45550334	45550335	0.6829	rs8072451	7.57	rs17689471	0.608	-10.42	7.54395	136	1	top1	0.61	5.1e-38	-7.54395	4.56e-14
GTExv8.EUR.Spleen	NA	17	45585870	45585871	0.5339	rs8072451	7.57	rs1876829	0.479	9.24	7.50349	118	1	top1	0.48	4.7e-27	7.50349	6.21e-14
GTExv8.EUR.Spleen	NA	17	45592620	45592621	0.2096	rs8072451	7.57	rs17689471	0.186	5.92	7.54395	113	1	top1	0.19	9.6e-10	7.54395	4.56e-14
GTExv8.EUR.Spleen	NA	17	45602339	45602340	0.484	rs8072451	7.57	rs17689471	0.493	9.4	7.54395	110	110	susie	0.49	3.1e-28	7.20063	5.99e-13
GTExv8.EUR.Spleen	MAPT	17	45894381	45894382	0.095	rs8072451	7.57	rs1876829	0.0939	4.49	7.50349	31	31	susie	0.11	4.8e-06	7.15394	8.43e-13
GTExv8.EUR.Spleen	KANSL1-AS1	17	46193575	46193576	0.4285	rs8072451	7.57	rs17689471	0.489	9.41	7.54395	29	29	susie	0.49	4.5e-28	7.20063	5.99e-13
GTExv8.EUR.Spleen	MAPK8IP1P1	17	46243605	46243606	0.5184	rs8072451	7.57	rs17689471	0.508	9.89	7.54395	58	58	susie	0.55	2e-32	7.20071	5.99e-13
GTExv8.EUR.Spleen	NA	17	46260605	46260606	0.6217	rs8072451	7.57	rs17689471	0.559	10	7.54395	65	1	top1	0.56	1.6e-33	7.54395	4.56e-14
GTExv8.EUR.Spleen	NA	17	46267036	46267037	0.3026	rs8072451	7.57	rs17689471	0.247	7.03	7.54395	65	65	susie	0.27	6.8e-14	7.20581	5.77e-13
GTExv8.EUR.Spleen	LRRC37A	17	46292732	46292733	0.7746	rs8072451	7.57	rs17698176	0.0872	5.69	-0.18254	78	24	lasso	0.48	7.2e-27	5.66555	1.47e-08
GTExv8.EUR.Spleen	LRRC37A2	17	46511510	46511511	0.372	rs415430	7.41	rs199439	0.342	8.01	7.09314	135	1	top1	0.34	5.1e-18	7.09314	1.31e-12
GTExv8.EUR.Spleen	WNT3	17	46833057	46833058	0.1699	rs415430	7.41	rs199520	0.103	4.6	7.09524	255	1	top1	0.1	7.4e-06	7.09524	1.29e-12
GTExv8.EUR.Spleen	NTN5	19	48673080	48673081	0.2507	rs492602	5.77	rs281377	0.11152	-5.44	-5.03603	460	460	susie	0.11	2.7e-06	5.55295	2.81e-08
GTExv8.EUR.Spleen	KCNC3	19	50333514	50333515	0.7066	rs676314	-7.75	rs676314	0.512672	9.64	-7.75356	399	30	enet	0.52	4.6e-30	-6.86172	6.8e-12
GTExv8.EUR.Spleen	NAPSB	19	50344760	50344761	0.5875	rs676314	-7.75	rs676314	0.428982	-8.78	-7.75356	399	1	top1	0.43	1.6e-23	7.75356	8.94e-15
GTExv8.EUR.Spleen	LINC00649	21	33917012	33917013	0.42	rs2236645	-7.09	rs35184820	0.26753	7.45	5.07112	393	26	enet	0.3	1.4e-15	5.033	4.83e-07
GTExv8.EUR.Stomach	NA	5	132410635	132410636	0.1523	rs25882	-5.64	rs7734115	0.095137	-5.34	-5.15421	433	1	top1	0.095	2.3e-07	5.15421	2.55e-07
GTExv8.EUR.Stomach	SLC22A31	16	89201663	89201664	0.4303	rs12922670	-5.56	rs12922670	0.251721	8.82	-5.55587	414	414	susie	0.32	8.2e-24	-5.9903	2.1e-09
GTExv8.EUR.Stomach	ZNF778	16	89217702	89217703	0.2569	rs12922670	-5.56	rs11646135	0.094717	5.25	-5.47284	395	4	lasso	0.1	6.9e-08	-5.2779	1.31e-07
GTExv8.EUR.Stomach	ARHGAP27	17	45434420	45434421	0.1133	rs8072451	7.57	rs17689471	0.024281	-3.93	7.54395	183	1	top1	0.024	0.0068	-7.54395	4.56e-14
GTExv8.EUR.Stomach	NA	17	45531576	45531577	0.136	rs8072451	7.57	rs17689471	0.020977	4.42	7.54395	143	143	susie	0.064	2e-05	6.99639	2.63e-12
GTExv8.EUR.Stomach	NA	17	45550334	45550335	0.6121	rs8072451	7.57	rs17689471	0.584761	-12.39	7.54395	136	136	susie	0.59	7.4e-52	-7.20063	5.99e-13
GTExv8.EUR.Stomach	NA	17	45585870	45585871	0.4102	rs8072451	7.57	rs17689471	0.511613	11.53	7.54395	118	1	top1	0.51	3e-42	7.54395	4.56e-14
GTExv8.EUR.Stomach	NA	17	45592620	45592621	0.3562	rs8072451	7.57	rs17689471	0.412082	10.34	7.54395	113	21	enet	0.43	7e-34	7.0196	2.22e-12
GTExv8.EUR.Stomach	NA	17	45602339	45602340	0.4775	rs8072451	7.57	rs17689471	0.589261	12.31	7.54395	109	1	top1	0.59	5.5e-52	7.54395	4.56e-14
GTExv8.EUR.Stomach	LINC02210	17	45620327	45620328	0.539	rs8072451	7.57	rs17689471	0.640719	12.9	7.54395	91	14	lasso	0.64	8.6e-60	7.57372	3.63e-14
GTExv8.EUR.Stomach	KANSL1-AS1	17	46193575	46193576	0.4318	rs8072451	7.57	rs17689471	0.592723	12.38	7.54395	28	1	top1	0.59	1.8e-52	7.54395	4.56e-14
GTExv8.EUR.Stomach	NA	17	46260605	46260606	0.3605	rs8072451	7.57	rs17689471	0.581452	12.25	7.54395	63	1	top1	0.58	6.3e-51	7.54395	4.56e-14
GTExv8.EUR.Stomach	LRRC37A	17	46292732	46292733	0.6566	rs8072451	7.57	rs17698176	0.090741	6.35	-0.18254	76	31	enet	0.42	3.8e-32	5.19653	2.03e-07
GTExv8.EUR.Stomach	WNT3	17	46833057	46833058	0.1286	rs415430	7.41	rs199533	0.077776	5.88	7.18433	254	254	susie	0.099	1.2e-07	7.29187	3.06e-13
GTExv8.EUR.Stomach	EEF2	19	3985468	3985469	0.1584	rs7254272	5.3	rs7254272	-0.00126	-3.75	5.29995	384	1	top1	-0.0013	0.41	-5.29995	1.16e-07
GTExv8.EUR.Stomach	FUT2	19	48695970	48695971	0.2769	rs492602	5.77	rs602662	0.26669	-8.87	5.35808	456	8	lasso	0.29	1.8e-21	-5.04093	4.63e-07
GTExv8.EUR.Stomach	IFNAR2	21	33229900	33229901	0.1727	rs2834158	-12.42	rs1131964	0.082282	4.85	9.82698	453	1	top1	0.082	1.5e-06	9.82698	8.62e-23
GTExv8.EUR.Stomach	LINC00649	21	33917012	33917013	0.2656	rs2236645	-7.09	rs35184820	0.132668	6.11	5.07112	393	4	lasso	0.14	4e-10	5.21344	1.85e-07
GTExv8.EUR.Testis	DCST1	1	155033823	155033824	0.2334	rs35154152	9.1	rs4845406	0.193	-7.38	-4.93535	378	378	susie	0.2	8.6e-15	4.96957	6.71e-07
GTExv8.EUR.Testis	SACM1L	3	45689185	45689186	0.1206	rs17713054	-28.04	rs2251109	0.0891	-5.95	5.16488	473	473	susie	0.11	1.1e-08	-5.419	5.99e-08
GTExv8.EUR.Testis	XCR1	3	46027741	46027742	0.2392	rs17713054	-28.04	rs2373148	0.249	8.44	6.6292	449	449	susie	0.25	6.7e-19	6.68941	2.24e-11
GTExv8.EUR.Testis	ZBTB11-AS1	3	101676474	101676475	0.191	rs2290859	6.6	rs7629753	0.228	8.04	6.30394	341	1	top1	0.23	3.8e-17	6.30394	2.9e-10
GTExv8.EUR.Testis	NA	3	101712471	101712472	0.2199	rs2290859	6.6	rs7629753	0.29	8.91	6.30394	330	1	top1	0.29	4.4e-22	6.30394	2.9e-10
GTExv8.EUR.Testis	SNHG26	7	22854177	22854178	0.2318	rs717624	-4.84	rs717624	0.123267	-5.93	-4.84405	488	3	lasso	0.12	1.3e-09	5.04839	4.46e-07
GTExv8.EUR.Testis	TAF6	7	100119566	100119567	0.2193	rs6963345	-5.6	rs12878	0.114516	6.04	3.5057	278	33	enet	0.15	2e-11	4.89871	9.65e-07
GTExv8.EUR.Testis	NA	8	60516794	60516795	0.2176	rs2875967	-5.36	rs6471880	0.133	6.73	4.31394	401	401	susie	0.14	1.3e-10	5.20857	1.9e-07
GTExv8.EUR.Testis	RAB2A	8	60516856	60516857	0.1243	rs2875967	-5.36	rs948421	0.044	4.51	-5.3441	401	401	susie	0.061	2.2e-05	-5.0871	3.64e-07
GTExv8.EUR.Testis	ABO	9	133275213	133275214	0.6921	rs495828	-8.454	rs11244053	0.169	-8.13	3.61232	566	48	enet	0.46	4.2e-38	-5.98775	2.13e-09
GTExv8.EUR.Testis	ZNF778	16	89217702	89217703	0.1599	rs12922670	-5.556	rs12922670	0.061	4.85	-5.55587	396	1	top1	0.061	2.3e-05	-5.55587	2.76e-08
GTExv8.EUR.Testis	NCOR1	17	16216090	16216091	0.1908	rs3785632	4.77	rs28610260	0.0571	-5.64	-2.56076	299	27	enet	0.096	1.2e-07	5.18493	2.16e-07
GTExv8.EUR.Testis	NA	17	45397024	45397025	0.1023	rs8072451	7.57	rs11012	0.0559	-4.23	5.18494	212	1	top1	0.056	4.9e-05	-5.18494	2.16e-07
GTExv8.EUR.Testis	NA	17	45452843	45452844	0.188	rs8072451	7.57	rs8072451	0.107	-5.93	7.56559	178	178	susie	0.11	1.9e-08	-7.52517	5.27e-14
GTExv8.EUR.Testis	NA	17	45550334	45550335	0.5966	rs8072451	7.57	rs8072451	0.521	-11.96	7.56559	135	25	enet	0.54	3.9e-47	-7.03867	1.94e-12
GTExv8.EUR.Testis	NA	17	45585870	45585871	0.1806	rs8072451	7.57	rs17689471	0.192	-7.44	7.54395	117	117	susie	0.19	1.9e-14	-7.19408	6.29e-13
GTExv8.EUR.Testis	NA	17	45592620	45592621	0.2932	rs8072451	7.57	rs17689471	0.341	9.77	7.54395	112	1	top1	0.34	1.7e-26	7.54395	4.56e-14
GTExv8.EUR.Testis	NA	17	45602339	45602340	0.5438	rs8072451	7.57	rs17689471	0.572	12.51	7.54395	108	1	top1	0.57	8e-52	7.54395	4.56e-14
GTExv8.EUR.Testis	NA	17	45608570	45608571	0.1074	rs8072451	7.57	rs1876829	0.0286	5.01	7.50349	103	103	susie	0.057	3.8e-05	7.19623	6.19e-13
GTExv8.EUR.Testis	LINC02210	17	45620327	45620328	0.5224	rs8072451	7.57	rs17689471	0.531	12.06	7.54395	90	1	top1	0.53	1.8e-46	7.54395	4.56e-14
GTExv8.EUR.Testis	NA	17	45895629	45895630	0.0885	rs8072451	7.57	rs110402	0.0206	-3.8	-4.3504	31	8	enet	0.03	0.0025	5.68267	1.33e-08
GTExv8.EUR.Testis	MAPT-IT1	17	45895782	45895783	0.0993	rs8072451	7.57	rs8072451	0.116	6.22	7.56559	31	31	susie	0.13	4e-10	7.19951	6.04e-13
GTExv8.EUR.Testis	NA	17	46035520	46035521	0.047	rs8072451	7.57	rs17689471	0.0459	-4.38	7.54395	29	1	top1	0.046	0.00022	-7.54395	4.56e-14
GTExv8.EUR.Testis	KANSL1-AS1	17	46193575	46193576	0.3968	rs8072451	7.57	rs17689471	0.517	11.89	7.54395	29	1	top1	0.52	9.6e-45	7.54395	4.56e-14
GTExv8.EUR.Testis	MAPK8IP1P1	17	46243605	46243606	0.4866	rs8072451	7.57	rs8072451	0.527	12.02	7.56559	58	58	susie	0.53	4.6e-46	7.23404	4.69e-13
GTExv8.EUR.Testis	NA	17	46260605	46260606	0.5134	rs8072451	7.57	rs17689471	0.554	12.28	7.54395	65	1	top1	0.55	2e-49	7.54395	4.56e-14
GTExv8.EUR.Testis	NA	17	46267036	46267037	0.4245	rs8072451	7.57	rs17689471	0.518	11.89	7.54395	65	1	top1	0.52	7.1e-45	7.54395	4.56e-14
GTExv8.EUR.Testis	ARL17A	17	46361796	46361797	0.6375	rs415430	7.41	rs169201	0.302	9.42	7.00162	60	60	susie	0.39	1.2e-30	6.59689	4.2e-11
GTExv8.EUR.Testis	NSF	17	46590668	46590669	0.1213	rs415430	7.41	rs169201	0.0768	4.88	7.00162	146	1	top1	0.077	2.1e-06	7.00162	2.53e-12
GTExv8.EUR.Testis	WNT3	17	46833057	46833058	0.2055	rs415430	7.41	rs199520	0.123	6.31	7.09524	255	21	enet	0.14	1e-10	5.00952	5.46e-07
GTExv8.EUR.Testis	LRRC37A17P	17	47017192	47017193	0.1421	rs415430	7.41	rs169201	0.1	-5.46	7.00162	296	1	top1	0.1	5.5e-08	-7.00162	2.53e-12
GTExv8.EUR.Testis	ZGLP1	19	10309879	10309880	0.2187	rs2304256	-8.63	rs281437	0.091138	-6.1	-3.61326	387	4	lasso	0.11	1.4e-08	5.71064	1.13e-08
GTExv8.EUR.Testis	ICAM3	19	10339822	10339823	0.2809	rs2304256	-8.63	rs7257871	0.151724	-6.8	5.1977	383	1	top1	0.15	1.7e-11	-5.1977	2.02e-07
GTExv8.EUR.Testis	NAPSA	19	50365829	50365830	0.3069	rs676314	-7.75	rs11879501	0.212867	-7.82	-7.34778	415	415	susie	0.21	4e-16	7.58441	3.34e-14
GTExv8.EUR.Testis	NA	21	33266259	33266260	0.111	rs2834158	-12.42	rs12626270	0.003521	-3.48	-0.69249	447	447	susie	0.026	0.0047	-6.21576	5.11e-10
GTExv8.EUR.Testis	IL10RB	21	33266357	33266358	0.2736	rs2834158	-12.42	rs2284550	0.111525	5.99	-9.81955	447	15	enet	0.16	5.8e-12	-10.8669	1.66e-27
GTExv8.EUR.Thyroid	JAK1	1	64966503	64966504	0.1538	rs3014983	-5.79	rs4916014	0.147	-8.69	-5.62534	438	438	susie	0.16	3.8e-20	5.14593	2.66e-07
GTExv8.EUR.Thyroid	FUBP1	1	77979109	77979110	0.1894	rs9324162	-5.88	rs17391694	0.0887	-7.1	-5.04616	332	1	top1	0.089	1.5e-11	5.04616	4.51e-07
GTExv8.EUR.Thyroid	EFNA1	1	155127459	155127460	0.0409	rs35154152	9.1	rs4460629	0.0208	-4.35	4.8963	355	7	lasso	0.022	0.00064	-5.50638	3.66e-08
GTExv8.EUR.Thyroid	SACM1L	3	45689185	45689186	0.335	rs17713054	-28.04	rs2251954	0.323	12.67	-6.15314	473	473	susie	0.35	5.2e-47	-5.89168	3.82e-09
GTExv8.EUR.Thyroid	CCR9	3	45886503	45886504	0.0429	rs17713054	-28.04	rs6789719	0.0345	4.85	-5.8482	445	1	top1	0.034	2.4e-05	-5.8482	4.97e-09
GTExv8.EUR.Thyroid	FYCO1	3	45995823	45995824	0.1722	rs17713054	-28.04	rs7652331	0.202	9.97	-7.3752	449	449	susie	0.2	9.6e-26	-7.37527	1.64e-13
GTExv8.EUR.Thyroid	ZBTB11-AS1	3	101676474	101676475	0.1695	rs2290859	6.6	rs7629753	0.143	8.71	6.30394	341	32	enet	0.17	1.1e-21	5.13513	2.82e-07
GTExv8.EUR.Thyroid	NA	3	101712471	101712472	0.1305	rs2290859	6.6	rs13059470	0.0553	6.21	6.1853	330	330	susie	0.095	2.5e-12	5.14069	2.74e-07
GTExv8.EUR.Thyroid	SLC34A2	4	25655300	25655301	0.1175	rs7664615	-5.41	rs7664615	0.0962	7	-5.41345	497	1	top1	0.096	2e-12	-5.41345	6.18e-08
GTExv8.EUR.Thyroid	INTS12	4	105895985	105895986	0.1388	rs17036090	-5.05	rs17331332	0.0842	-7.77	-4.40817	392	27	enet	0.12	1.2e-15	4.98486	6.2e-07
GTExv8.EUR.Thyroid	RAB2A	8	60516856	60516857	0.1802	rs2875967	-5.36	rs948421	0.108	7.66	-5.3441	401	7	lasso	0.11	5.3e-14	-5.12057	3.05e-07
GTExv8.EUR.Thyroid	SLC22A31	16	89201663	89201664	0.2802	rs12922670	-5.56	rs11646135	0.155	9.26	-5.47284	414	10	lasso	0.23	5.7e-29	-5.76557	8.14e-09
GTExv8.EUR.Thyroid	NA	17	45531576	45531577	0.1503	rs8072451	7.57	rs17689882	0.111587	7.49	7.52626	141	10	lasso	0.13	1.8e-16	7.05427	1.74e-12
GTExv8.EUR.Thyroid	NA	17	45550334	45550335	0.5754	rs8072451	7.57	rs1876829	0.688062	-18.31	7.50349	134	134	susie	0.7	3.4e-126	-7.09671	1.28e-12
GTExv8.EUR.Thyroid	NA	17	45585870	45585871	0.3933	rs8072451	7.57	rs17689471	0.519867	16	7.54395	116	116	susie	0.53	1.5e-80	7.10415	1.21e-12
GTExv8.EUR.Thyroid	NA	17	45592620	45592621	0.1948	rs8072451	7.57	rs1876829	0.243019	10.92	7.50349	111	111	susie	0.25	2e-31	7.02207	2.19e-12
GTExv8.EUR.Thyroid	NA	17	45602339	45602340	0.3544	rs8072451	7.57	rs17689471	0.537477	16.2	7.54395	108	108	susie	0.54	6.2e-84	7.11442	1.12e-12
GTExv8.EUR.Thyroid	LINC02210	17	45620327	45620328	0.5285	rs8072451	7.57	rs17689471	0.664875	18.01	7.54395	90	11	lasso	0.67	1.1e-118	7.54447	4.54e-14
GTExv8.EUR.Thyroid	CRHR1	17	45784279	45784280	0.0314	rs8072451	7.57	rs12944712	0.010569	-4.03	4.69164	34	2	lasso	0.012	0.0087	-6.10598	1.02e-09
GTExv8.EUR.Thyroid	MAPT	17	45894381	45894382	0.0951	rs8072451	7.57	rs171440	0.016069	4.48	-4.55005	31	5	lasso	0.041	3.9e-06	-5.30932	1.1e-07
GTExv8.EUR.Thyroid	NA	17	46035520	46035521	0.0229	rs8072451	7.57	rs17689882	0.01965	-3.61	7.52626	29	1	top1	0.02	0.0012	-7.52626	5.22e-14
GTExv8.EUR.Thyroid	KANSL1-AS1	17	46193575	46193576	0.4526	rs8072451	7.57	rs17689882	0.600358	17.04	7.52626	29	14	enet	0.61	7.7e-100	7.34469	2.06e-13
GTExv8.EUR.Thyroid	MAPK8IP1P1	17	46243605	46243606	0.3446	rs8072451	7.57	rs199451	0.515691	16.28	7.07444	58	29	enet	0.55	9.1e-85	7.15137	8.59e-13
GTExv8.EUR.Thyroid	NA	17	46260605	46260606	0.4499	rs8072451	7.57	rs169201	0.602702	17.1	7.00162	65	32	enet	0.62	9.2e-103	6.75291	1.45e-11
GTExv8.EUR.Thyroid	NA	17	46267036	46267037	0.1177	rs8072451	7.57	rs8072451	0.141542	8.39	7.56559	65	1	top1	0.14	7.1e-18	7.56559	3.86e-14
GTExv8.EUR.Thyroid	LRRC37A	17	46292732	46292733	0.8533	rs8072451	7.57	rs17698176	0.208198	10.1	-0.18254	78	26	enet	0.51	9.1e-76	5.41598	6.1e-08
GTExv8.EUR.Thyroid	LRRC37A2	17	46511510	46511511	0.505	rs415430	7.41	rs169201	0.540668	16.17	7.00162	135	36	enet	0.56	1.7e-88	6.20565	5.45e-10
GTExv8.EUR.Thyroid	NA	17	46562794	46562795	0.2177	rs415430	7.41	rs199529	0.178373	9.47	6.97087	135	17	enet	0.23	6.1e-29	5.27125	1.36e-07
GTExv8.EUR.Thyroid	WNT3	17	46833057	46833058	0.4138	rs415430	7.41	rs199501	0.411775	14.15	7.39102	255	255	susie	0.41	1.5e-57	7.39086	1.46e-13
GTExv8.EUR.Thyroid	ICAM5	19	10289980	10289981	0.2289	rs2304256	-8.63	rs3093030	0.105122	7.39	5.35179	381	1	top1	0.11	1.8e-13	5.35179	8.71e-08
GTExv8.EUR.Thyroid	ZGLP1	19	10309879	10309880	0.2135	rs2304256	-8.63	rs12720356	0.121375	-7.81	-5.05373	387	387	susie	0.13	1.5e-16	6.05884	1.37e-09
GTExv8.EUR.Thyroid	FDX2	19	10316014	10316015	0.1582	rs2304256	-8.63	rs12720356	0.072586	-6.14	-5.05373	386	16	enet	0.089	1.3e-11	6.11668	9.55e-10
GTExv8.EUR.Thyroid	NTN5	19	48673080	48673081	0.3111	rs492602	5.77	rs516246	0.172873	9.68	5.67721	459	459	susie	0.22	1.9e-27	5.67441	1.39e-08
GTExv8.EUR.Thyroid	NAPSB	19	50344760	50344761	0.2571	rs676314	-7.75	rs676314	0.19718	-9.99	-7.75356	399	1	top1	0.2	6.3e-25	7.75356	8.94e-15
GTExv8.EUR.Thyroid	NAPSA	19	50365829	50365830	0.0685	rs676314	-7.75	rs4802703	0.054374	-5.48	-5.42374	415	1	top1	0.054	1.3e-07	5.42374	5.84e-08
GTExv8.EUR.Uterus	ABO	9	133275213	133275214	0.287	rs495828	-8.45	rs630014	0.280755	-5.61	6.1264	561	1	top1	0.28	2.6e-09	-6.12645	8.99e-10
GTExv8.EUR.Uterus	SLC22A31	16	89201663	89201664	0.351	rs12922670	-5.56	rs12922670	0.000236	3.53	-5.5559	410	410	susie	0.028	0.047	-5.3038	1.13e-07
GTExv8.EUR.Uterus	NA	17	45531576	45531577	0.411	rs8072451	7.57	rs17689471	0.218127	4.92	7.544	141	1	top1	0.22	2.4e-07	7.544	4.56e-14
GTExv8.EUR.Uterus	NA	17	45550334	45550335	0.572	rs8072451	7.57	rs17689471	0.55175	-7.72	7.544	134	134	susie	0.56	2e-20	-7.2006	5.99e-13
GTExv8.EUR.Uterus	NA	17	45585870	45585871	0.475	rs8072451	7.57	rs17689471	0.396938	6.59	7.544	116	116	susie	0.45	1.8e-15	5.9019	3.59e-09
GTExv8.EUR.Uterus	NA	17	45592620	45592621	0.48	rs8072451	7.57	rs1876829	0.438533	6.97	7.5035	111	111	susie	0.45	2.2e-15	7.0062	2.45e-12
GTExv8.EUR.Uterus	NA	17	45602339	45602340	0.581	rs8072451	7.57	rs1876829	0.503477	7.38	7.5035	107	107	susie	0.51	3.1e-18	6.6196	3.6e-11
GTExv8.EUR.Uterus	LINC02210	17	45620327	45620328	0.679	rs8072451	7.57	rs17689471	0.630155	8.24	7.544	89	34	enet	0.65	4.2e-26	6.8085	9.86e-12
GTExv8.EUR.Uterus	MAPT	17	45894381	45894382	0.139	rs8072451	7.57	rs11012	0.016137	-3.68	5.1849	30	30	susie	0.068	0.0039	-7.1749	7.23e-13
GTExv8.EUR.Uterus	KANSL1-AS1	17	46193575	46193576	0.548	rs8072451	7.57	rs17689471	0.58632	7.92	7.544	28	28	susie	0.59	3.6e-22	7.2006	5.99e-13
GTExv8.EUR.Uterus	MAPK8IP1P1	17	46243605	46243606	0.316	rs8072451	7.57	rs17689471	0.40193	6.87	7.544	56	56	susie	0.41	6.6e-14	7.2793	3.36e-13
GTExv8.EUR.Uterus	NA	17	46260605	46260606	0.552	rs8072451	7.57	rs17689471	0.539705	7.83	7.544	63	63	susie	0.55	6.3e-20	7.2268	4.94e-13
GTExv8.EUR.Uterus	NA	17	46267036	46267037	0.257	rs8072451	7.57	rs17689471	0.310461	5.87	7.544	63	1	top1	0.31	2.8e-10	7.544	4.56e-14
GTExv8.EUR.Uterus	LRRC37A	17	46292732	46292733	0.663	rs8072451	7.57	rs17689471	0.272859	5.92	7.544	76	31	enet	0.36	7.1e-12	6.7744	1.25e-11
GTExv8.EUR.Uterus	LRRC37A2	17	46511510	46511511	0.609	rs415430	7.41	rs169201	0.414442	6.89	7.0016	128	5	lasso	0.48	5.3e-17	6.1586	7.34e-10
GTExv8.EUR.Uterus	ARL17A	17	46579681	46579682	0.515	rs415430	7.41	rs169201	0.171118	5.13	7.0016	135	18	enet	0.3	8e-10	4.9198	8.67e-07
GTExv8.EUR.Vagina	TDGF1	3	46574533	46574534	0.6586	rs17215981	-19.57	rs3806702	0.443777	7.34	-3.5256	373	5	lasso	0.46	1.8e-17	-6.05005	1.45e-09
GTExv8.EUR.Vagina	ABO	9	133275213	133275214	0.675	rs495828	-8.454	rs11244053	0.310272	-6.25	3.6123	563	563	susie	0.33	2.9e-12	-5.696	1.23e-08
GTExv8.EUR.Vagina	NA	17	45550334	45550335	0.4819	rs8072451	7.57	rs17689471	0.51388	-7.95	7.54395	132	132	susie	0.52	6.4e-21	-7.2006	5.99e-13
GTExv8.EUR.Vagina	NA	17	45585870	45585871	0.428	rs8072451	7.57	rs17689471	0.549148	8.12	7.54395	114	114	susie	0.55	1.9e-22	7.2006	5.99e-13
GTExv8.EUR.Vagina	NA	17	45592620	45592621	0.2733	rs8072451	7.57	rs17689471	0.376315	6.79	7.54395	109	109	susie	0.38	4.2e-14	7.2006	5.99e-13
GTExv8.EUR.Vagina	NA	17	45602339	45602340	0.405	rs8072451	7.57	rs17689471	0.511146	7.85	7.54395	106	14	lasso	0.51	2e-20	7.5503	4.34e-14
GTExv8.EUR.Vagina	LINC02210	17	45620327	45620328	0.555	rs8072451	7.57	rs17689471	0.595974	8.48	7.54395	90	90	susie	0.6	2e-25	7.2006	5.99e-13
GTExv8.EUR.Vagina	KANSL1-AS1	17	46193575	46193576	0.4575	rs8072451	7.57	rs17689471	0.644692	8.76	7.54395	29	1	top1	0.64	1.7e-28	7.544	4.56e-14
GTExv8.EUR.Vagina	MAPK8IP1P1	17	46243605	46243606	0.3457	rs8072451	7.57	rs169201	0.560144	8.2	7.00162	58	1	top1	0.56	5.3e-23	7.0016	2.53e-12
GTExv8.EUR.Vagina	NA	17	46260605	46260606	0.585	rs8072451	7.57	rs169201	0.634701	8.75	7.00162	65	29	enet	0.66	2.9e-29	6.9429	3.84e-12
GTExv8.EUR.Vagina	NA	17	46267036	46267037	0.1673	rs8072451	7.57	rs17689471	0.251362	5.51	7.54395	65	1	top1	0.25	3.3e-09	7.544	4.56e-14
GTExv8.EUR.Vagina	LRRC37A	17	46292732	46292733	0.6175	rs8072451	7.57	rs183211	0.219442	5.62	6.71089	78	23	lasso	0.41	2.6e-15	6.4874	8.74e-11
GTExv8.EUR.Vagina	LRRC37A2	17	46511510	46511511	0.4991	rs415430	7.41	rs169201	0.46189	7.5	7.00162	135	19	enet	0.47	3.2e-18	6.416	1.4e-10
GTExv8.EUR.Whole_Blood	CCR9	3	45886503	45886504	0.047	rs17713054	-28.04	rs17713054	0.00277	3.97	-28.0373	445	445	susie	0.0092	0.013	-16.7	1.05e-62
GTExv8.EUR.Whole_Blood	XCR1	3	46027741	46027742	0.1466	rs17713054	-28.04	rs9311384	0.0478	-5.88	6.83583	449	25	enet	0.09	2.4e-13	-6.58	4.81e-11
GTExv8.EUR.Whole_Blood	FLT1P1	3	46143676	46143677	0.1632	rs17713054	-28.04	rs7652331	0.0829	-7.78	-7.3752	458	31	enet	0.1	7.2e-15	9.06	1.36e-19
GTExv8.EUR.Whole_Blood	CCR5	3	46370853	46370854	0.168	rs17714101	-21.1	rs4513489	0.0178	-5.11	1.72174	427	18	enet	0.059	4.3e-09	-6.25	4.04e-10
GTExv8.EUR.Whole_Blood	ZBTB11-AS1	3	101676474	101676475	0.0547	rs2290859	6.6	rs4683939	0.0271	-5.13	-3.21781	341	341	susie	0.029	3.6e-05	5.48	4.36e-08
GTExv8.EUR.Whole_Blood	INTS12	4	105895985	105895986	0.0519	rs17036090	-5.05	rs17036090	0.0266	-4.44	-5.05485	392	1	top1	0.027	6.4e-05	5.0548	4.31e-07
GTExv8.EUR.Whole_Blood	NA	5	132426713	132426714	0.0341	rs25882	-5.64	rs2269821	0.0342	-4.86	-4.99197	431	1	top1	0.034	6.5e-06	4.99197	5.98e-07
GTExv8.EUR.Whole_Blood	ZSCAN21	7	100049773	100049774	0.0785	rs6963345	-5.6	rs2261360	0.0264	-5.84	-5.14697	271	10	enet	0.029	2.8e-05	5.35286	8.66e-08
GTExv8.EUR.Whole_Blood	TRAPPC14	7	100158714	100158715	0.1673	rs6963345	-5.6	rs6975031	0.0919	-8.18	5.19241	276	18	enet	0.14	3.5e-20	-5.1717	2.32e-07
GTExv8.EUR.Whole_Blood	ABO	9	133275213	133275214	0.6011	rs495828	-8.45	rs8176749	0.309	13.29	-1.4554	565	565	susie	0.54	5.9e-97	5.43397	5.51e-08
GTExv8.EUR.Whole_Blood	CAT	11	34438924	34438925	0.3541	rs1323690	9.14	rs11032695	0.350162	14.37	-6.09674	609	609	susie	0.39	1.3e-61	-5.19297	2.07e-07
GTExv8.EUR.Whole_Blood	OAS3	12	112938351	112938352	0.0569	rs4767024	7.44	rs10774676	0.0375	-5	6.85546	417	1	top1	0.038	2.4e-06	-6.85546	7.11e-12
GTExv8.EUR.Whole_Blood	SLC22A31	16	89201663	89201664	0.229	rs12922670	-5.56	rs11646135	0.198	10.51	-5.47284	415	415	susie	0.24	4.2e-35	-5.03937	4.67e-07
GTExv8.EUR.Whole_Blood	PLEKHM1	17	45490748	45490749	0.0619	rs8072451	7.57	rs16940665	0.00401	-4.34	7.5617	158	158	susie	0.012	0.0059	-6.60184	4.06e-11
GTExv8.EUR.Whole_Blood	NA	17	45550334	45550335	0.5434	rs8072451	7.57	rs1876829	0.679	-19.56	7.50349	134	10	lasso	0.68	1.5e-141	-7.54533	4.51e-14
GTExv8.EUR.Whole_Blood	NA	17	45585870	45585871	0.3791	rs8072451	7.57	rs17689471	0.525	17.17	7.54395	116	9	lasso	0.53	8.2e-93	7.54396	4.56e-14
GTExv8.EUR.Whole_Blood	NA	17	45592620	45592621	0.2289	rs8072451	7.57	rs17689471	0.38	14.69	7.54395	111	12	lasso	0.38	7.4e-61	7.53489	4.89e-14
GTExv8.EUR.Whole_Blood	NA	17	45602339	45602340	0.3945	rs8072451	7.57	rs17689471	0.594	18.34	7.54395	108	9	lasso	0.6	1.5e-113	7.54396	4.56e-14
GTExv8.EUR.Whole_Blood	LINC02210	17	45620327	45620328	0.3026	rs8072451	7.57	rs17689471	0.502	16.86	7.54395	90	90	susie	0.51	1.6e-87	7.10319	1.22e-12
GTExv8.EUR.Whole_Blood	KANSL1-AS1	17	46193575	46193576	0.4591	rs8072451	7.57	rs17689471	0.619	18.58	7.54395	29	1	top1	0.62	9.2e-119	7.54396	4.56e-14
GTExv8.EUR.Whole_Blood	MAPK8IP1P1	17	46243605	46243606	0.2741	rs8072451	7.57	rs169201	0.561	17.79	7.00162	59	28	enet	0.57	2.6e-103	7.15843	8.16e-13
GTExv8.EUR.Whole_Blood	NA	17	46260605	46260606	0.3267	rs8072451	7.57	rs199448	0.625	18.83	7.1241	66	16	lasso	0.64	2e-125	7.4214	1.16e-13
GTExv8.EUR.Whole_Blood	LRRC37A	17	46292732	46292733	0.5635	rs8072451	7.57	rs8072451	0.0708	7.25	7.56559	79	11	lasso	0.29	2.7e-44	5.85264	4.84e-09
GTExv8.EUR.Whole_Blood	LRRC37A2	17	46511510	46511511	0.4252	rs415430	7.41	rs199448	0.294	12.93	7.1241	136	35	enet	0.36	2.5e-56	5.07511	3.87e-07
GTExv8.EUR.Whole_Blood	ZBTB7A	19	4066944	4066945	0.0549	rs7254272	5.3	rs10414261	0.0524	5.77	5.16878	392	1	top1	0.052	2.7e-08	5.16878	2.36e-07
GTExv8.EUR.Whole_Blood	TYK2	19	10380675	10380676	0.1321	rs2304256	-8.63	rs2304256	0.0553	6.83	-8.62841	376	14	enet	0.088	4.8e-13	-8.48885	2.09e-17
GTExv8.EUR.Whole_Blood	TMED1	19	10836317	10836318	0.067	rs2304256	-8.63	rs10775614	0.012	-4.93	-4.08524	386	4	lasso	0.031	1.7e-05	6.37585	1.82e-10
GTExv8.EUR.Whole_Blood	NAPSB	19	50344760	50344761	0.5522	rs676314	-7.75	rs676314	0.457	-16.03	-7.75356	399	65	enet	0.54	7.1e-95	6.89878	5.25e-12
GTExv8.EUR.Whole_Blood	IFNAR2	21	33229900	33229901	0.0538	rs2834158	-12.42	rs1476415	0.0327	4.59	9.89	453	453	susie	0.036	4.2e-06	8.4841	2.17e-17
GTExv8.EUR.Whole_Blood	IFNAR1	21	33324476	33324477	0.1892	rs2834158	-12.42	rs7281762	0.0948	7.78	3.8657	437	18	enet	0.1	4.7e-15	4.9683	6.75e-07
GTExv8.EUR.Whole_Blood	LINC00649	21	33917012	33917013	0.4227	rs2236645	-7.09	rs8130507	0.458	-16.01	-4.1025	393	393	susie	0.49	2.2e-83	4.9164	8.81e-07

## Sheet: TableS7
Supplementary Table 7.Transcriptome-Wide Association Study (general C2)
PANEL	ID	CHR	P0	P1	HSQ	BEST.GWAS.ID	BEST.GWAS.Z	EQTL.ID	EQTL.R2	EQTL.Z	EQTL.GWAS.Z	NSNP	NWGT	MODEL	MODELCV.R2	MODELCV.PV	TWAS.Z	TWAS.P
GTExv8.EUR.Adrenal_Gland	THBS3	1	155207980	155207981	0.2472	rs11264339	7.68	rs2049805	0.0584	-4.84	-6.53089	335	335	susie	0.083	2.8e-05	7.01073	2.37e-12
GTExv8.EUR.Adrenal_Gland	GBAP1	1	155227421	155227422	0.277	rs11264339	7.68	rs2049805	0.234	7.11	-6.53089	326	326	susie	0.25	9.3e-14	-7.02955	2.07e-12
GTExv8.EUR.Adrenal_Gland	HCN3	1	155277582	155277583	0.1041	rs11264339	7.68	rs2049805	0.047	4.12	-6.53089	298	1	top1	0.047	0.0014	-6.53089	6.54e-11
GTExv8.EUR.Adrenal_Gland	NXPE3	3	101779201	101779202	0.1735	rs2290859	10.46	rs11713188	-0.005096	-3.29	-0.19958	328	18	enet	0.01	0.085	6.46	1.07e-10
GTExv8.EUR.Adrenal_Gland	ABO	9	133275213	133275214	0.6686	rs579459	-14.31	rs630014	0.306192	-7.82	12.3913	565	565	susie	0.4	3.4e-23	-16.9803	1.15e-64
GTExv8.EUR.Adrenal_Gland	IZUMO1	19	48746908	48746909	0.3793	rs492602	7.78	rs12975781	0.327501	-8.26	-5.03418	430	28	enet	0.33	6.2e-19	5.1596	2.47e-07
GTExv8.EUR.Brain_Amygdala	THBS3	1	155207980	155207981	0.5039	rs11264339	7.68	rs2066981	0.009654	-3.84	-7.0937	335	35	enet	0.075	0.0015	5.32756	9.95e-08
GTExv8.EUR.Brain_Amygdala	ZBTB11-AS1	3	101676474	101676475	0.3883	rs2290859	10.46	rs2081577	0.163079	-5.45	-6.34334	339	36	enet	0.25	4e-09	7.9771	1.5e-15
GTExv8.EUR.Brain_Amygdala	NA	3	101712471	101712472	0.4935	rs2290859	10.46	rs7629753	0.344557	6.87	10.0672	328	328	susie	0.38	6.1e-14	9.8677	5.74e-23
GTExv8.EUR.Brain_Amygdala	MED22	9	133348130	133348131	0.3709	rs579459	-14.31	rs739467	0.121868	-4.25	5.5197	572	1	top1	0.12	5.9e-05	-5.51967	3.4e-08
GTExv8.EUR.Brain_Amygdala	NAPSB	19	50344760	50344761	0.5004	rs676314	-5.73	rs676314	0.24256	-5.77	-5.7278	397	397	susie	0.25	3.2e-09	5.51969	3.4e-08
GTExv8.EUR.Brain_Anterior_cingulate_cortex_BA24	ZBTB11-AS1	3	101676474	101676475	0.2349	rs2290859	10.46	rs2081577	0.141118	-4.45	-6.3433	339	8	lasso	0.17	5.1e-07	6.9846	2.86e-12
GTExv8.EUR.Brain_Anterior_cingulate_cortex_BA24	NA	3	101712471	101712472	0.2727	rs2290859	10.46	rs7629753	0.307029	6.65	10.0672	328	1	top1	0.31	1.9e-12	10.0672	7.71e-24
GTExv8.EUR.Brain_Anterior_cingulate_cortex_BA24	ABO	9	133275213	133275214	0.6482	rs579459	-14.31	rs8176749	0.237424	6.33	-3.3093	561	29	enet	0.39	4.2e-16	-4.93741	7.92e-07
GTExv8.EUR.Brain_Anterior_cingulate_cortex_BA24	NAPSB	19	50344760	50344761	0.3925	rs676314	-5.73	rs676314	0.24592	-6.19	-5.72779	399	1	top1	0.25	5.8e-10	5.72779	1.02e-08
GTExv8.EUR.Brain_Caudate_basal_ganglia	EFNA1	1	155127459	155127460	0.2071	rs11264339	7.68	rs7365544	0.063228	4.91	-6.87726	354	354	susie	0.11	3.6e-06	-6.83918	7.97e-12
GTExv8.EUR.Brain_Caudate_basal_ganglia	ZBTB11	3	101672212	101672213	0.0731	rs2290859	10.46	rs17345528	0.035789	-3.89	8.63649	340	7	lasso	0.039	0.0053	-8.7909	1.48e-18
GTExv8.EUR.Brain_Caudate_basal_ganglia	ZBTB11-AS1	3	101676474	101676475	0.203	rs2290859	10.46	rs10936715	0.146148	6.05	6.17875	341	12	lasso	0.17	9.6e-09	8.36331	6.1e-17
GTExv8.EUR.Brain_Caudate_basal_ganglia	NA	3	101712471	101712472	0.3446	rs2290859	10.46	rs13059470	0.364161	8.51	10.2825	330	3	lasso	0.39	3.6e-20	10.3113	6.26e-25
GTExv8.EUR.Brain_Caudate_basal_ganglia	SLC2A6	9	133479136	133479137	0.2235	rs579459	-14.31	rs3094374	0.104172	-4.86	5.6357	592	1	top1	0.1	9.3e-06	-5.6357	1.74e-08
GTExv8.EUR.Brain_Caudate_basal_ganglia	FUT2	19	48695970	48695971	0.3357	rs492602	7.78	rs602662	0.157487	5.95	6.38776	454	454	susie	0.19	1.4e-09	7.12252	1.06e-12
GTExv8.EUR.Brain_Caudate_basal_ganglia	MAMSTR	19	48719720	48719721	0.3276	rs492602	7.78	rs8108136	0.090144	-4.82	-5.0786	440	440	susie	0.1	1.4e-05	5.76409	8.21e-09
GTExv8.EUR.Brain_Caudate_basal_ganglia	HSD17B14	19	48836677	48836678	0.321	rs492602	7.78	rs8110220	0.245022	-6.72	5.00704	415	1	top1	0.25	3.1e-12	-5.00704	5.53e-07
GTExv8.EUR.Brain_Caudate_basal_ganglia	NAPSB	19	50344760	50344761	0.6532	rs676314	-5.73	rs11879501	0.359667	-8.14	-5.20135	399	399	susie	0.38	1.8e-19	5.51026	3.58e-08
GTExv8.EUR.Brain_Caudate_basal_ganglia	IL10RB	21	33266357	33266358	0.6564	rs2834158	-8.32	rs2834167	0.35792	8	-2.3011	445	445	susie	0.44	2.9e-23	-5.3172	1.05e-07
GTExv8.EUR.Brain_Cerebellar_Hemisphere	EFNA1	1	155127459	155127460	0.2782	rs11264339	7.68	rs11264329	0.144242	-5.63	6.34895	354	354	susie	0.17	7.5e-08	-6.857	7.03e-12
GTExv8.EUR.Brain_Cerebellar_Hemisphere	THBS3	1	155207980	155207981	0.2861	rs11264339	7.68	rs2066981	0.158192	-5.3	-7.09369	334	334	susie	0.17	7.6e-08	7.21282	5.48e-13
GTExv8.EUR.Brain_Cerebellar_Hemisphere	SENP7	3	101513240	101513241	0.0929	rs2290859	10.46	rs7629753	0.0206	-3.87	10.0672	366	366	susie	0.042	0.0058	-7.58349	3.36e-14
GTExv8.EUR.Brain_Cerebellar_Hemisphere	ZBTB11-AS1	3	101676474	101676475	0.1626	rs2290859	10.46	rs35850993	0.0646	4.88	9.62488	339	339	susie	0.093	5.9e-05	10.1434	3.55e-24
GTExv8.EUR.Brain_Cerebellar_Hemisphere	NA	3	101712471	101712472	0.3648	rs2290859	10.46	rs1460097	0.399	8.41	10.2907	328	328	susie	0.42	1.6e-20	10.1691	2.72e-24
GTExv8.EUR.Brain_Cerebellar_Hemisphere	ABO	9	133275213	133275214	0.2742	rs579459	-14.31	rs630014	0.052443	-4.15	12.3913	564	564	susie	0.073	0.00038	-8.94128	3.85e-19
GTExv8.EUR.Brain_Cerebellar_Hemisphere	CACFD1	9	133459964	133459965	0.3305	rs579459	-14.31	rs558240	0.036895	-4.74	-6.76252	592	1	top1	0.037	0.0091	6.76252	1.36e-11
GTExv8.EUR.Brain_Cerebellar_Hemisphere	SEC1P	19	48638144	48638145	0.268	rs492602	7.78	rs281379	0.114453	4.9	7.0165	458	1	top1	0.11	8.7e-06	7.01652	2.27e-12
GTExv8.EUR.Brain_Cerebellar_Hemisphere	NTN5	19	48673080	48673081	0.196	rs492602	7.78	rs516246	0.075632	4.51	7.7103	455	455	susie	0.14	1.1e-06	5.36086	8.28e-08
GTExv8.EUR.Brain_Cerebellar_Hemisphere	NAPSB	19	50344760	50344761	0.563	rs676314	-5.73	rs676314	0.350996	-7.5	-5.7278	399	1	top1	0.35	1.8e-16	5.72779	1.02e-08
GTExv8.EUR.Brain_Cerebellar_Hemisphere	IL10RB	21	33266357	33266358	0.9	rs2834158	-8.32	rs2834167	0.43727	8.29	-2.3011	447	447	susie	0.59	2e-32	-5.3792	7.48e-08
GTExv8.EUR.Brain_Cerebellum	EFNA1	1	155127459	155127460	0.2371	rs11264339	7.68	rs11264329	0.204	-6.66	6.34895	355	17	enet	0.22	9.3e-12	-7.50691	6.05e-14
GTExv8.EUR.Brain_Cerebellum	THBS3	1	155207980	155207981	0.3375	rs11264339	7.68	rs2066981	0.216	-6.43	-7.09369	335	1	top1	0.22	1.1e-11	7.09369	1.31e-12
GTExv8.EUR.Brain_Cerebellum	SENP7	3	101513240	101513241	0.0924	rs2290859	10.46	rs1609159	0.043848	-4.13	6.86908	369	1	top1	0.044	0.0023	-6.86908	6.46e-12
GTExv8.EUR.Brain_Cerebellum	NA	3	101712471	101712472	0.3049	rs2290859	10.46	rs13069443	0.396907	8.65	9.67767	330	1	top1	0.4	2.1e-22	9.67767	3.75e-22
GTExv8.EUR.Brain_Cerebellum	ABO	9	133275213	133275214	0.2515	rs579459	-14.31	rs495828	-0.00527	3.73	-14.2539	566	566	susie	0.019	0.034	-10.4546	1.4e-25
GTExv8.EUR.Brain_Cerebellum	ADAMTSL2	9	133532163	133532164	0.2428	rs579459	-14.31	rs732833	-0.00392	3.65	-1.31	581	581	susie	0.033	0.007	-5.28947	1.23e-07
GTExv8.EUR.Brain_Cerebellum	TYK2	19	10380675	10380676	0.3065	rs2304256	-5.54	rs280519	0.235808	-6.77	4.9102	376	1	top1	0.24	9.8e-13	-4.9102	9.1e-07
GTExv8.EUR.Brain_Cerebellum	IL10RB	21	33266357	33266358	0.8798	rs2834158	-8.32	rs2834167	0.44326	9.13	-2.30111	447	447	susie	0.6	2.2e-39	-5.53501	3.11e-08
GTExv8.EUR.Brain_Cortex	GBAP1	1	155227421	155227422	0.2924	rs11264339	7.68	rs2049805	0.316	-7.78	-6.53089	326	1	top1	0.32	7.4e-17	6.53089	6.54e-11
GTExv8.EUR.Brain_Cortex	NA	3	101712471	101712472	0.3764	rs2290859	10.46	rs13069443	0.37289	8.37	9.67767	330	1	top1	0.37	2.7e-20	9.67767	3.75e-22
GTExv8.EUR.Brain_Cortex	ABO	9	133275213	133275214	0.4049	rs579459	-14.31	rs11244053	0.229	-6.66	8.09315	563	563	susie	0.32	6.6e-17	-8.03927	9.04e-16
GTExv8.EUR.Brain_Cortex	NTN5	19	48673080	48673081	0.2456	rs492602	7.78	rs602662	0.077797	5.21	6.38776	460	460	susie	0.1	7.4e-06	7.13308	9.81e-13
GTExv8.EUR.Brain_Cortex	MAMSTR	19	48719720	48719721	0.1878	rs492602	7.78	rs504963	0.042379	4.5	6.56057	442	442	susie	0.081	5.5e-05	6.7785	1.21e-11
GTExv8.EUR.Brain_Cortex	NAPSB	19	50344760	50344761	0.5411	rs676314	-5.73	rs676314	0.28119	-7.44	-5.72779	399	46	enet	0.31	1.2e-16	5.39322	6.92e-08
GTExv8.EUR.Brain_Cortex	IL10RB	21	33266357	33266358	0.6845	rs2834158	-8.32	rs2834167	0.399469	8.59	-2.3011	446	446	susie	0.53	1.2e-31	-5.5042	3.71e-08
GTExv8.EUR.Brain_Frontal_Cortex_BA9	THBS3	1	155207980	155207981	0.126	rs11264339	7.68	rs2066981	0.066307	-4.49	-7.09369	334	1	top1	0.066	0.00066	7.09369	1.31e-12
GTExv8.EUR.Brain_Frontal_Cortex_BA9	NA	3	101712471	101712472	0.4937	rs2290859	10.46	rs7629753	0.381165	7.77	10.0672	330	1	top1	0.38	4.4e-18	10.0672	7.71e-24
GTExv8.EUR.Brain_Frontal_Cortex_BA9	ABO	9	133275213	133275214	0.3934	rs579459	-14.31	rs8176749	0.211507	6.44	-3.3093	564	564	susie	0.37	1.6e-17	-7.34458	2.06e-13
GTExv8.EUR.Brain_Frontal_Cortex_BA9	MAMSTR	19	48719720	48719721	0.2401	rs492602	7.78	rs676388	0.0854	4.72	6.65381	441	31	enet	0.11	9.2e-06	5.45521	4.89e-08
GTExv8.EUR.Brain_Frontal_Cortex_BA9	NAPSB	19	50344760	50344761	0.6711	rs676314	-5.73	rs676314	0.325	-7.22	-5.72779	399	13	enet	0.34	7.6e-16	5.18546	2.15e-07
GTExv8.EUR.Brain_Frontal_Cortex_BA9	IL10RB	21	33266357	33266358	0.622	rs2834158	-8.32	rs2834167	0.319182	7.12	-2.3011	444	444	susie	0.45	8.2e-22	-5.6624	1.49e-08
GTExv8.EUR.Brain_Hippocampus	EFNA1	1	155127459	155127460	0.146	rs11264339	7.68	rs7534162	0.0445	4.22	-6.83777	355	4	lasso	0.049	0.0038	-6.5	8e-11
GTExv8.EUR.Brain_Hippocampus	FYCO1	3	45995823	45995824	0.165	rs17713054	-14.93	rs12638201	-0.004598	-3.6	-0.97576	449	15	enet	0.058	0.0017	-5.9164	3.29e-09
GTExv8.EUR.Brain_Hippocampus	ZBTB11	3	101672212	101672213	0.1139	rs2290859	10.46	rs7622940	0.041415	-4.66	5.46974	338	338	susie	0.059	0.0016	-9.6328	5.81e-22
GTExv8.EUR.Brain_Hippocampus	ZBTB11-AS1	3	101676474	101676475	0.1193	rs2290859	10.46	rs2081577	0.075516	-4.63	-6.34334	339	1	top1	0.076	0.00039	6.3433	2.25e-10
GTExv8.EUR.Brain_Hippocampus	NA	3	101712471	101712472	0.3722	rs2290859	10.46	rs13059470	0.334272	7.22	10.2825	328	1	top1	0.33	5.7e-15	10.2825	8.45e-25
GTExv8.EUR.Brain_Hippocampus	SEC1P	19	48638144	48638145	0.316	rs492602	7.78	rs281380	0.035223	-4.32	-5.7783	456	8	lasso	0.12	1.1e-05	5.52	3.39e-08
GTExv8.EUR.Brain_Hippocampus	NTN5	19	48673080	48673081	0.289	rs492602	7.78	rs838147	0.070744	4.04	5.3514	453	1	top1	0.071	0.00059	5.3514	8.73e-08
GTExv8.EUR.Brain_Hippocampus	FUT2	19	48695970	48695971	0.266	rs492602	7.78	rs411482	0.094357	5.03	4.5279	450	450	susie	0.14	9.7e-07	5.7234	1.04e-08
GTExv8.EUR.Brain_Hippocampus	MAMSTR	19	48719720	48719721	0.187	rs492602	7.78	rs281379	0.067603	4.42	7.0165	436	1	top1	0.068	0.00077	7.0165	2.27e-12
GTExv8.EUR.Brain_Hippocampus	NAPSB	19	50344760	50344761	0.446	rs676314	-5.73	rs676314	0.377169	-7.56	-5.7278	399	1	top1	0.38	3.9e-17	5.7278	1.02e-08
GTExv8.EUR.Brain_Hippocampus	IL10RB	21	33266357	33266358	0.351	rs2834158	-8.32	rs2834167	0.20534	5.72	-2.3011	447	447	susie	0.24	1.3e-10	-5.349	8.84e-08
GTExv8.EUR.Brain_Hypothalamus	EFNA1	1	155127459	155127460	0.1616	rs11264339	7.68	rs11264329	0.0443	-4.2	6.34895	355	355	susie	0.046	0.0041	-7.07711	1.47e-12
GTExv8.EUR.Brain_Hypothalamus	FYCO1	3	45995823	45995824	0.1673	rs17713054	-14.93	rs13069750	0.0168	3.32	-6.37235	445	445	susie	0.022	0.037	-7.20768	5.69e-13
GTExv8.EUR.Brain_Hypothalamus	ZBTB11-AS1	3	101676474	101676475	0.2155	rs2290859	10.46	rs13069443	0.156	5.53	9.67767	341	341	susie	0.18	2.3e-08	9.86509	5.9e-23
GTExv8.EUR.Brain_Hypothalamus	NA	3	101712471	101712472	0.4113	rs2290859	10.46	rs7629753	0.464	8.57	10.0672	330	330	susie	0.5	6.4e-25	9.33865	9.76e-21
GTExv8.EUR.Brain_Hypothalamus	SLC2A6	9	133479136	133479137	0.2651	rs579459	-14.31	rs630014	0.02732	-3.81	12.3913	597	1	top1	0.027	0.022	-12.3913	2.91e-35
GTExv8.EUR.Brain_Hypothalamus	NTN5	19	48673080	48673081	0.2812	rs492602	7.78	rs516246	0.112	5.1	7.71033	457	457	susie	0.14	8.7e-07	7.40466	1.31e-13
GTExv8.EUR.Brain_Hypothalamus	MAMSTR	19	48719720	48719721	0.3053	rs492602	7.78	rs838147	0.105	5.36	5.35135	440	15	enet	0.17	5.7e-08	5.22264	1.76e-07
GTExv8.EUR.Brain_Hypothalamus	NAPSB	19	50344760	50344761	0.5416	rs676314	-5.73	rs676314	0.212	-6.63	-5.72779	399	399	susie	0.26	7.2e-12	5.49078	4e-08
GTExv8.EUR.Brain_Hypothalamus	IL10RB	21	33266357	33266358	0.58	rs2834158	-8.32	rs2834167	0.339525	7.32	-2.3011	443	443	susie	0.42	6e-20	-5.1484	2.63e-07
GTExv8.EUR.Brain_Nucleus_accumbens_basal_ganglia	GBA1	1	155244698	155244699	0.1749	rs11264339	7.68	rs35154152	0.00344	-3.93	3.36852	316	5	lasso	0.011	0.087	-6.2821	3.34e-10
GTExv8.EUR.Brain_Nucleus_accumbens_basal_ganglia	ZBTB11-AS1	3	101676474	101676475	0.1956	rs2290859	10.46	rs2081577	0.165485	-6.01	-6.34334	341	16	lasso	0.17	4.5e-09	8.53319	1.42e-17
GTExv8.EUR.Brain_Nucleus_accumbens_basal_ganglia	NA	3	101712471	101712472	0.4218	rs2290859	10.46	rs7629753	0.377834	8.69	10.0672	330	330	susie	0.41	1.5e-22	9.83951	7.61e-23
GTExv8.EUR.Brain_Nucleus_accumbens_basal_ganglia	ABO	9	133275213	133275214	0.3447	rs579459	-14.31	rs11244053	0.219	-6.44	8.0932	566	566	susie	0.22	1.7e-11	-8.2002	2.4e-16
GTExv8.EUR.Brain_Nucleus_accumbens_basal_ganglia	SURF1	9	133356675	133356676	0.7236	rs579459	-14.31	rs3124768	0.264	-7.61	-3.26	575	575	susie	0.52	6.8e-31	6.28279	3.33e-10
GTExv8.EUR.Brain_Nucleus_accumbens_basal_ganglia	SLC2A6	9	133479136	133479137	0.3175	rs579459	-14.31	rs3094374	0.159	-5.76	5.6357	598	1	top1	0.16	1.6e-08	-5.63566	1.74e-08
GTExv8.EUR.Brain_Nucleus_accumbens_basal_ganglia	NTN5	19	48673080	48673081	0.1926	rs492602	7.78	rs516246	0.18	6.07	7.71033	455	455	susie	0.18	1.4e-09	7.75817	8.62e-15
GTExv8.EUR.Brain_Nucleus_accumbens_basal_ganglia	FUT2	19	48695970	48695971	0.1827	rs492602	7.78	rs8106205	0.123009	-5.87	-4.29729	452	452	susie	0.15	5.1e-08	5.97613	2.29e-09
GTExv8.EUR.Brain_Nucleus_accumbens_basal_ganglia	MAMSTR	19	48719720	48719721	0.2775	rs492602	7.78	rs838147	0.110806	5.59	5.35135	438	438	susie	0.15	6.7e-08	6.15421	7.55e-10
GTExv8.EUR.Brain_Nucleus_accumbens_basal_ganglia	HSD17B14	19	48836677	48836678	0.6044	rs492602	7.78	rs8110220	0.453058	-9.27	5.00704	415	415	susie	0.46	3.2e-26	-5.00846	5.49e-07
GTExv8.EUR.Brain_Nucleus_accumbens_basal_ganglia	NAPSB	19	50344760	50344761	0.3426	rs676314	-5.73	rs676314	0.245592	-6.72	-5.72779	399	1	top1	0.25	7.9e-13	5.72779	1.02e-08
GTExv8.EUR.Brain_Nucleus_accumbens_basal_ganglia	IL10RB	21	33266357	33266358	0.596	rs2834158	-8.32	rs2834167	0.28612	7.36	-2.30111	447	17	enet	0.41	1.9e-22	-5.88172	4.06e-09
GTExv8.EUR.Brain_Putamen_basal_ganglia	ZBTB11-AS1	3	101676474	101676475	0.2081	rs2290859	10.46	rs13059470	0.14	5.57	10.2825	341	5	lasso	0.18	2.3e-08	9.55503	1.24e-21
GTExv8.EUR.Brain_Putamen_basal_ganglia	NA	3	101712471	101712472	0.3865	rs2290859	10.46	rs7629753	0.411	8.28	10.0672	330	330	susie	0.42	5e-20	9.9236	3.29e-23
GTExv8.EUR.Brain_Putamen_basal_ganglia	GBGT1	9	133163944	133163945	0.2944	rs579459	-14.31	rs2073927	0.13398	4.71	3.3277	545	42	enet	0.15	6.3e-07	5.12227	3.02e-07
GTExv8.EUR.Brain_Putamen_basal_ganglia	NTN5	19	48673080	48673081	0.3664	rs492602	7.78	rs602662	0.119112	4.57	6.38776	454	454	susie	0.12	6.9e-06	6.65069	2.92e-11
GTExv8.EUR.Brain_Putamen_basal_ganglia	FUT2	19	48695970	48695971	0.293	rs492602	7.78	rs632111	0.093708	5	6.68243	451	451	susie	0.13	2.4e-06	7.05374	1.74e-12
GTExv8.EUR.Brain_Putamen_basal_ganglia	MAMSTR	19	48719720	48719721	0.3609	rs492602	7.78	rs8106205	0.150867	-5.97	-4.29729	437	437	susie	0.19	1.1e-08	6.49245	8.45e-11
GTExv8.EUR.Brain_Putamen_basal_ganglia	NAPSB	19	50344760	50344761	0.6169	rs676314	-5.73	rs676314	0.342122	-7.31	-5.72779	398	29	enet	0.38	1.4e-17	5.07941	3.79e-07
GTExv8.EUR.Brain_Spinal_cord_cervical_c-1	EFNA1	1	155127459	155127460	0.182	rs11264339	7.68	rs6665822	0.124277	-4.58	6.73392	353	353	susie	0.14	2.5e-05	-7.11842	1.09e-12
GTExv8.EUR.Brain_Spinal_cord_cervical_c-1	ZBTB11-AS1	3	101676474	101676475	0.1646	rs2290859	10.46	rs2081577	0.144098	-5.12	-6.34334	341	1	top1	0.14	1.7e-05	6.34334	2.25e-10
GTExv8.EUR.Brain_Spinal_cord_cervical_c-1	NA	3	101712471	101712472	0.5887	rs2290859	10.46	rs13069443	0.497754	7.66	9.67767	330	1	top1	0.5	8.1e-19	9.67767	3.75e-22
GTExv8.EUR.Brain_Spinal_cord_cervical_c-1	ADAMTS13	9	133414357	133414358	0.203	rs579459	-14.31	rs3094375	0.149037	4.77	6.6548	569	3	lasso	0.16	4.8e-06	5.6595	1.52e-08
GTExv8.EUR.Brain_Spinal_cord_cervical_c-1	NTN5	19	48673080	48673081	0.219	rs492602	7.78	rs973579	0.086	4.01	6.05264	454	1	top1	0.086	0.00086	6.0526	1.42e-09
GTExv8.EUR.Brain_Spinal_cord_cervical_c-1	MAMSTR	19	48719720	48719721	0.265	rs492602	7.78	rs2307019	0.114	-4.75	-5.34149	437	437	susie	0.16	5.3e-06	5.2813	1.28e-07
GTExv8.EUR.Brain_Spinal_cord_cervical_c-1	NAPSB	19	50344760	50344761	0.678	rs676314	-5.73	rs676314	0.382	-6.74	-5.72779	397	1	top1	0.38	1.1e-13	5.7278	1.02e-08
GTExv8.EUR.Brain_Substantia_nigra	THBS3	1	155207980	155207981	0.518	rs11264339	7.68	rs2066981	0.118642	-3.9	-7.09369	335	1	top1	0.12	0.00026	7.0937	1.31e-12
GTExv8.EUR.Brain_Substantia_nigra	ZBTB11-AS1	3	101676474	101676475	0.2414	rs2290859	10.46	rs2081577	0.075612	-4.18	-6.3433	341	27	enet	0.12	0.00025	6.51163	7.43e-11
GTExv8.EUR.Brain_Substantia_nigra	NA	3	101712471	101712472	0.3329	rs2290859	10.46	rs13069443	0.252241	5.3	9.6777	330	1	top1	0.25	6.1e-08	9.67767	3.75e-22
GTExv8.EUR.Brain_Substantia_nigra	NFKBIZ	3	101827990	101827991	0.2068	rs2290859	10.46	rs2081577	-0.009698	3.13	-6.3433	322	322	susie	0.069	0.0047	-8.53858	1.36e-17
GTExv8.EUR.Brain_Substantia_nigra	SURF1	9	133356675	133356676	0.77	rs579459	-14.31	rs571549	0.151444	-5.19	-1.04469	575	575	susie	0.34	1.2e-10	5.2254	1.74e-07
GTExv8.EUR.Brain_Substantia_nigra	NTN5	19	48673080	48673081	0.406	rs492602	7.78	rs676388	0.2209	4.81	6.65381	455	1	top1	0.22	4.8e-07	6.65381	2.86e-11
GTExv8.EUR.Brain_Substantia_nigra	NAPSB	19	50344760	50344761	0.588	rs676314	-5.73	rs676314	0.324633	-5.99	-5.72779	401	401	susie	0.34	1.3e-10	5.66622	1.46e-08
GTExv8.EUR.Breast_Mammary_Tissue	THBS3-AS1	1	155195003	155195004	0.1599	rs11264339	7.68	rs35154152	-0.000163	3.71	3.36852	338	2	lasso	0.013	0.022	5.77029	7.91e-09
GTExv8.EUR.Breast_Mammary_Tissue	THBS3	1	155207980	155207981	0.14	rs11264339	7.68	rs2066981	0.044	-4.52	-7.09369	335	10	lasso	0.046	5.6e-05	6.79936	1.05e-11
GTExv8.EUR.Breast_Mammary_Tissue	GBAP1	1	155227421	155227422	0.3013	rs11264339	7.68	rs914615	0.305	10.12	-7.60273	326	1	top1	0.3	7.5e-28	-7.60273	2.9e-14
GTExv8.EUR.Breast_Mammary_Tissue	SLC6A20	3	45796534	45796535	0.1311	rs17713054	-14.93	rs17763742	0.047707	4.76	-14.5914	452	1	top1	0.048	3.8e-05	-14.5914	3.19e-48
GTExv8.EUR.Breast_Mammary_Tissue	ZBTB11-AS1	3	101676474	101676475	0.1621	rs2290859	10.46	rs2081577	0.058364	-5.94	-6.34334	341	29	enet	0.12	1.1e-10	6.47908	9.23e-11
GTExv8.EUR.Breast_Mammary_Tissue	ABO	9	133275213	133275214	0.2432	rs579459	-14.31	rs651007	0.061183	6.08	-14.2771	564	564	susie	0.15	2.2e-13	-14.4396	2.92e-47
GTExv8.EUR.Breast_Mammary_Tissue	ADAMTS13	9	133414357	133414358	0.1547	rs579459	-14.31	rs3094375	0.099958	5.87	6.65478	575	1	top1	0.1	2.7e-09	6.65478	2.84e-11
GTExv8.EUR.Breast_Mammary_Tissue	NA	15	30487962	30487963	0.2843	rs16956422	-3.49	rs16956362	0.174142	-7.94	-3.11563	131	93	enet	0.21	1.8e-18	4.9094	9.13e-07
GTExv8.EUR.Breast_Mammary_Tissue	TYK2	19	10380675	10380676	0.1293	rs2304256	-5.54	rs280519	0.0169	-4.15	4.9102	376	1	top1	0.017	0.01	-4.9102	9.1e-07
GTExv8.EUR.Breast_Mammary_Tissue	HSD17B14	19	48836677	48836678	0.2088	rs492602	7.78	rs17272658	0.162	-7.47	5.6528	414	414	susie	0.17	5.5e-15	-5.4525	4.97e-08
GTExv8.EUR.Breast_Mammary_Tissue	TULP2	19	48898732	48898733	0.1112	rs492602	7.78	rs3760785	0.096	6.34	6.7686	420	420	susie	0.1	1.3e-09	7.3241	2.41e-13
GTExv8.EUR.Breast_Mammary_Tissue	NAPSB	19	50344760	50344761	0.2425	rs676314	-5.73	rs676314	0.138	-7.01	-5.72779	399	399	susie	0.14	9.9e-13	5.579	2.42e-08
GTExv8.EUR.Breast_Mammary_Tissue	IL10RB	21	33266357	33266358	0.261	rs2834158	-8.32	rs11911133	0.032852	6.08	-7.53248	446	32	enet	0.12	4.6e-11	-6.9085	4.9e-12
GTExv8.EUR.Cells_Cultured_fibroblasts	ADAM15	1	155050565	155050566	0.3307	rs11264339	7.677	rs6427128	0.057	6.95	-3.74563	379	51	enet	0.2	2e-21	-5.23892	1.62e-07
GTExv8.EUR.Cells_Cultured_fibroblasts	SLC50A1	1	155135343	155135344	0.1399	rs11264339	7.677	rs4971073	0.118	7.56	5.7092	352	352	susie	0.12	4.3e-13	6.21083	5.27e-10
GTExv8.EUR.Cells_Cultured_fibroblasts	THBS3	1	155207980	155207981	0.0402	rs11264339	7.677	rs2049805	0.0343	-4.77	-6.53089	335	1	top1	0.034	0.00011	6.53089	6.54e-11
GTExv8.EUR.Cells_Cultured_fibroblasts	GBAP1	1	155227421	155227422	0.4832	rs11264339	7.677	rs2066981	0.448	13.75	-7.09369	326	8	enet	0.46	3.5e-55	-7.11029	1.16e-12
GTExv8.EUR.Cells_Cultured_fibroblasts	GBA1	1	155244698	155244699	0.0578	rs11264339	7.677	rs11264329	0.0271	-4.15	6.34895	316	4	enet	0.032	0.00017	-6.74266	1.56e-11
GTExv8.EUR.Cells_Cultured_fibroblasts	CCR1	3	46208395	46208396	0.1546	rs17713054	-14.93	rs13092160	0.137137	8.26	-7.01524	465	465	susie	0.15	6.3e-16	-6.42519	1.32e-10
GTExv8.EUR.Cells_Cultured_fibroblasts	SLC2A6	9	133479136	133479137	0.1661	rs579459	-14.31	rs685523	0.049045	-4.78	6.37601	598	27	enet	0.051	3e-06	-5.89233	3.81e-09
GTExv8.EUR.Cells_Cultured_fibroblasts	OAS3	12	112938351	112938352	0.4906	rs10850094	5.98	rs10774676	0.501	-14.35	5.69903	414	414	susie	0.51	4.8e-64	-5.6477	1.63e-08
GTExv8.EUR.Cells_Cultured_fibroblasts	IQCD	12	113221048	113221049	0.0894	rs10850094	5.98	rs7306525	0.000291	-3.6	0.8531	483	483	susie	0.0071	0.05	-4.9013	9.52e-07
GTExv8.EUR.Cells_Cultured_fibroblasts	FUT2	19	48695970	48695971	0.1317	rs492602	7.78	rs516246	0.052818	-5.31	7.71033	456	456	susie	0.058	5.7e-07	-7.57371	3.63e-14
GTExv8.EUR.Cells_Cultured_fibroblasts	MAMSTR	19	48719720	48719721	0.0916	rs492602	7.78	rs281393	0.003843	-4.17	-4.83542	442	442	susie	0.0078	0.042	6.60223	4.05e-11
GTExv8.EUR.Cells_Cultured_fibroblasts	RASIP1	19	48740720	48740721	0.2977	rs492602	7.78	rs973579	0.319938	11.43	6.05264	436	11	enet	0.34	6.2e-38	6.34536	2.22e-10
GTExv8.EUR.Cells_Cultured_fibroblasts	HSD17B14	19	48836677	48836678	0.3498	rs492602	7.78	rs16982311	0.246054	-10.25	5.2768	415	10	lasso	0.27	7.5e-30	-6.40239	1.53e-10
GTExv8.EUR.Cells_Cultured_fibroblasts	PLEKHA4	19	48868631	48868632	0.1949	rs492602	7.78	rs17272673	0.130153	7.89	7.28276	418	418	susie	0.14	1e-14	7.30458	2.78e-13
GTExv8.EUR.Cells_Cultured_fibroblasts	TULP2	19	48898732	48898733	0.1424	rs492602	7.78	rs3760785	0.046005	6.17	6.7686	421	5	lasso	0.11	2.2e-12	5.85647	4.73e-09
GTExv8.EUR.Cells_Cultured_fibroblasts	IFNAR2	21	33229900	33229901	0.2808	rs2834158	-8.32	rs1131964	0.0963	7.09	5.88204	451	42	enet	0.15	5.5e-16	4.90836	9.18e-07
GTExv8.EUR.Cells_EBV-transformed_lymphocytes	GBAP1	1	155227421	155227422	0.351	rs11264339	7.68	rs2990245	0.417089	7	-6.49313	325	325	susie	0.42	3.2e-15	-6.5111	7.46e-11
GTExv8.EUR.Cells_EBV-transformed_lymphocytes	ASH1L-AS1	1	155562041	155562042	0.244	rs11264339	7.68	rs9297	0.004496	-3.78	6.44622	222	41	enet	0.04	0.019	-6.97906	2.97e-12
GTExv8.EUR.Cells_EBV-transformed_lymphocytes	NA	3	101712471	101712472	0.196	rs2290859	10.46	rs7629753	0.112853	4	10.0672	330	1	top1	0.11	0.00016	10.0672	7.71e-24
GTExv8.EUR.Cells_EBV-transformed_lymphocytes	ABO	9	133275213	133275214	0.433	rs579459	-14.31	rs2073824	0.220727	5.54	4.77252	563	11	lasso	0.23	4.2e-08	5.7683	8.01e-09
GTExv8.EUR.Colon_Sigmoid	GBAP1	1	155227421	155227422	0.3954	rs11264339	7.677	rs2066981	0.319	9.48	-7.09369	325	1	top1	0.32	5.3e-24	-7.09369	1.31e-12
GTExv8.EUR.Colon_Sigmoid	SENP7	3	101513240	101513241	0.2346	rs2290859	10.46	rs11710016	0.189342	-7.42	7.88027	369	34	enet	0.21	1.3e-15	-6.96644	3.25e-12
GTExv8.EUR.Colon_Sigmoid	ZBTB11-AS1	3	101676474	101676475	0.3015	rs2290859	10.46	rs2081577	0.266199	-8.58	-6.34334	341	341	susie	0.27	7.3e-20	6.19965	5.66e-10
GTExv8.EUR.Colon_Sigmoid	NA	3	101712471	101712472	0.1047	rs2290859	10.46	rs13059470	0.035709	3.91	10.2825	330	1	top1	0.036	0.0011	10.2825	8.45e-25
GTExv8.EUR.Colon_Sigmoid	ABO	9	133275213	133275214	0.4362	rs579459	-14.31	rs630014	0.28092	-9.27	12.3913	564	38	enet	0.38	2.4e-29	-11.4352	2.79e-30
GTExv8.EUR.Colon_Sigmoid	MAMSTR	19	48719720	48719721	0.0911	rs492602	7.78	rs516246	0.04502	4.62	7.71033	440	440	susie	0.058	4.4e-05	7.54907	4.38e-14
GTExv8.EUR.Colon_Sigmoid	RASIP1	19	48740720	48740721	0.2743	rs492602	7.78	rs973579	0.159272	6.93	6.05264	435	1	top1	0.16	8.2e-12	6.05264	1.42e-09
GTExv8.EUR.Colon_Sigmoid	HSD17B14	19	48836677	48836678	0.3355	rs492602	7.78	rs17272658	0.266605	-8.51	5.6528	414	1	top1	0.27	9.5e-20	-5.6528	1.58e-08
GTExv8.EUR.Colon_Transverse	GBAP1	1	155227421	155227422	0.3336	rs11264339	7.677	rs2066981	0.319	9.98	-7.09369	326	14	enet	0.32	1.5e-26	-6.72041	1.81e-11
GTExv8.EUR.Colon_Transverse	XCR1	3	46027741	46027742	0.1168	rs17713054	-14.93	rs6764042	0.067	5.4	-5.84801	450	450	susie	0.067	3.8e-06	-5.0874	3.63e-07
GTExv8.EUR.Colon_Transverse	SENP7	3	101513240	101513241	0.1064	rs2290859	10.46	rs11710016	0.0904	-5.96	7.88027	369	369	susie	0.092	6.4e-08	-8.20443	2.32e-16
GTExv8.EUR.Colon_Transverse	ZBTB11-AS1	3	101676474	101676475	0.1842	rs2290859	10.46	rs2081577	0.113	-6.06	-6.34334	341	341	susie	0.12	4.5e-10	6.81487	9.43e-12
GTExv8.EUR.Colon_Transverse	NXPE3	3	101779201	101779202	0.1117	rs2290859	10.46	rs2288273	0.00298	-3.78	-3.94889	328	23	enet	0.015	0.021	6.22397	4.85e-10
GTExv8.EUR.Colon_Transverse	ABO	9	133275213	133275214	0.3623	rs579459	-14.31	rs11244053	0.209	-8.25	8.0932	564	19	lasso	0.26	9.3e-21	-11.052	2.14e-28
GTExv8.EUR.Colon_Transverse	NA	15	30487962	30487963	0.3324	rs16956422	-3.49	rs16956362	0.103778	-6.15	-3.11563	131	72	enet	0.11	2.1e-09	5.1708	2.33e-07
GTExv8.EUR.Colon_Transverse	NTN5	19	48673080	48673081	0.177	rs492602	7.78	rs516246	0.073699	5.22	7.71033	459	459	susie	0.076	9.4e-07	5.92246	3.17e-09
GTExv8.EUR.Colon_Transverse	FUT2	19	48695970	48695971	0.3225	rs492602	7.78	rs516246	0.260345	-8.8	7.71033	456	1	top1	0.26	4.1e-21	-7.71033	1.25e-14
GTExv8.EUR.Colon_Transverse	RASIP1	19	48740720	48740721	0.1207	rs492602	7.78	rs281377	0.022045	-4.71	-6.86205	435	435	susie	0.055	2.9e-05	7.32682	2.36e-13
GTExv8.EUR.Colon_Transverse	HSD17B14	19	48836677	48836678	0.2547	rs492602	7.78	rs16982311	0.200446	-7.93	5.2768	414	414	susie	0.2	2.5e-16	-5.46806	4.55e-08
GTExv8.EUR.Colon_Transverse	TULP2	19	48898732	48898733	0.1025	rs492602	7.78	rs3760785	0.075733	5.02	6.7686	420	1	top1	0.076	9.9e-07	6.7686	1.3e-11
GTExv8.EUR.Colon_Transverse	NAPSB	19	50344760	50344761	0.1267	rs676314	-5.73	rs676314	0.096122	-5.71	-5.72779	400	400	susie	0.1	1.7e-08	5.64101	1.69e-08
GTExv8.EUR.Esophagus_Gastroesophageal_Junction	GBAP1	1	155227421	155227422	0.4142	rs11264339	7.677	rs2990245	0.419	10.85	-6.49	325	1	top1	0.42	3.1e-34	-6.49313	8.41e-11
GTExv8.EUR.Esophagus_Gastroesophageal_Junction	LZTFL1	3	45916041	45916042	0.1068	rs17713054	-14.93	rs13096142	0.005417	3.41	-6.07833	438	438	susie	0.03	0.0024	-6.15447	7.53e-10
GTExv8.EUR.Esophagus_Gastroesophageal_Junction	CCR1	3	46208395	46208396	0.1254	rs17713054	-14.93	rs13069750	0.096779	5.29	-6.37235	465	1	top1	0.097	8.3e-08	-6.37235	1.86e-10
GTExv8.EUR.Esophagus_Gastroesophageal_Junction	SENP7	3	101513240	101513241	0.1522	rs2290859	10.46	rs3804778	0.169745	-7.34	8.64537	369	16	lasso	0.2	2.4e-15	-7.66104	1.84e-14
GTExv8.EUR.Esophagus_Gastroesophageal_Junction	ZBTB11-AS1	3	101676474	101676475	0.2547	rs2290859	10.46	rs2081577	0.167613	-6.97	-6.34334	341	341	susie	0.17	3.3e-13	6.9472	3.73e-12
GTExv8.EUR.Esophagus_Gastroesophageal_Junction	NXPE3	3	101779201	101779202	0.2613	rs2290859	10.46	rs7629753	0.230318	-8.03	10.0672	328	71	enet	0.23	1.1e-17	-8.81529	1.19e-18
GTExv8.EUR.Esophagus_Gastroesophageal_Junction	ABO	9	133275213	133275214	0.4854	rs579459	-14.31	rs630014	0.190028	-7.72	12.3913	562	43	enet	0.35	2.1e-27	-11.5344	8.85e-31
GTExv8.EUR.Esophagus_Gastroesophageal_Junction	CACFD1	9	133459964	133459965	0.207	rs579459	-14.31	rs4962153	0.001438	4.1	-7.6902	589	4	lasso	0.031	0.002	-6.364	1.97e-10
GTExv8.EUR.Esophagus_Gastroesophageal_Junction	NA	19	4447303	4447304	0.1666	rs12610495	-9.75	rs760369	0.006451	-3.72	-1.68552	387	387	susie	0.038	0.00072	5.66277	1.49e-08
GTExv8.EUR.Esophagus_Gastroesophageal_Junction	MAMSTR	19	48719720	48719721	0.2104	rs492602	7.78	rs281379	0.133117	6.21	7.01652	442	3	lasso	0.15	1.2e-11	6.84362	7.72e-12
GTExv8.EUR.Esophagus_Gastroesophageal_Junction	RASIP1	19	48740720	48740721	0.1274	rs492602	7.78	rs281379	0.077463	5.56	7.01652	435	435	susie	0.11	1.8e-08	6.94987	3.66e-12
GTExv8.EUR.Esophagus_Gastroesophageal_Junction	HSD17B14	19	48836677	48836678	0.5259	rs492602	7.78	rs17206686	0.377372	-10.39	5.66238	414	4	lasso	0.38	9.3e-31	-5.83173	5.49e-09
GTExv8.EUR.Esophagus_Gastroesophageal_Junction	NAPSB	19	50344760	50344761	0.1675	rs676314	-5.73	rs676314	0.022749	-5.11	-5.72779	398	398	susie	0.037	0.00078	5.55842	2.72e-08
GTExv8.EUR.Esophagus_Gastroesophageal_Junction	IL10RB	21	33266357	33266358	0.3312	rs2834158	-8.32	rs2834157	0.115592	6.42	-7.25785	447	447	susie	0.18	2.4e-13	-6.9562	3.5e-12
GTExv8.EUR.Esophagus_Mucosa	EFNA3	1	155078871	155078872	0.1112	rs11264339	7.68	rs35902694	0.00106	4.03	-4.76975	373	21	enet	0.01	0.022	-5.23996	1.61e-07
GTExv8.EUR.Esophagus_Mucosa	EFNA1	1	155127459	155127460	0.0691	rs11264339	7.68	rs4971079	0.0667	-5.44	7.14946	355	1	top1	0.067	6.5e-08	-7.14946	8.71e-13
GTExv8.EUR.Esophagus_Mucosa	SLC50A1	1	155135343	155135344	0.1031	rs11264339	7.68	rs9297	0.0981	6.42	6.44622	352	1	top1	0.098	5e-11	6.44622	1.15e-10
GTExv8.EUR.Esophagus_Mucosa	MUC1	1	155192915	155192916	0.2087	rs11264339	7.68	rs2075571	0.171	8.68	6.48192	338	338	susie	0.18	1.8e-19	6.50923	7.55e-11
GTExv8.EUR.Esophagus_Mucosa	THBS3	1	155207980	155207981	0.2874	rs11264339	7.68	rs2066981	0.159	-8.36	-7.09369	335	23	enet	0.22	2e-24	5.98001	2.23e-09
GTExv8.EUR.Esophagus_Mucosa	GBAP1	1	155227421	155227422	0.3683	rs11264339	7.68	rs2990245	0.378	12.53	-6.49313	326	1	top1	0.38	2.6e-44	-6.49313	8.41e-11
GTExv8.EUR.Esophagus_Mucosa	LZTFL1	3	45916041	45916042	0.0707	rs17713054	-14.93	rs10212409	0.00105	3.88	0.19329	438	21	enet	0.018	0.0041	-7.01421	2.31e-12
GTExv8.EUR.Esophagus_Mucosa	CCR1	3	46208395	46208396	0.0872	rs17713054	-14.93	rs13061548	0.0637	6.35	-6.54662	465	465	susie	0.076	8e-09	-5.9913	2.08e-09
GTExv8.EUR.Esophagus_Mucosa	MUC4	3	195812276	195812277	0.3787	rs2641773	5.77	rs9844491	0.223	10.15	4.89904	309	19	enet	0.25	2.8e-27	5.52853	3.23e-08
GTExv8.EUR.Esophagus_Mucosa	ABO	9	133275213	133275214	0.6687	rs579459	-14.31	rs11244053	0.275	-11.56	8.0932	564	564	susie	0.6	5.6e-83	-13.5098	1.37e-41
GTExv8.EUR.Esophagus_Mucosa	OAS1	12	112906776	112906777	0.1369	rs10850094	5.98	rs4767024	0.119148	-7.34	5.91396	411	411	susie	0.12	1.1e-13	-5.80683	6.37e-09
GTExv8.EUR.Esophagus_Mucosa	FUT2	19	48695970	48695971	0.7344	rs492602	7.78	rs516246	0.695307	-16.91	7.71033	454	454	susie	0.7	5.5e-108	-7.61699	2.6e-14
GTExv8.EUR.Esophagus_Mucosa	RASIP1	19	48740720	48740721	0.2279	rs492602	7.78	rs281408	0.172217	-9.56	-5.68614	435	435	susie	0.2	4.6e-22	6.40265	1.53e-10
GTExv8.EUR.Esophagus_Mucosa	FUT1	19	48755389	48755390	0.1375	rs492602	7.78	rs4021	0.095265	6.46	-5.11349	425	1	top1	0.095	9.6e-11	-5.11349	3.16e-07
GTExv8.EUR.Esophagus_Mucosa	HSD17B14	19	48836677	48836678	0.3245	rs492602	7.78	rs17206686	0.285381	-10.98	5.66238	414	414	susie	0.29	9.5e-33	-5.67451	1.39e-08
GTExv8.EUR.Esophagus_Mucosa	NAPSA	19	50365829	50365830	0.1588	rs676314	-5.73	rs676314	0.075942	-5.95	-5.72779	415	415	susie	0.079	3.6e-09	5.20767	1.91e-07
GTExv8.EUR.Esophagus_Mucosa	IFNAR2	21	33229900	33229901	0.2299	rs2834158	-8.32	rs11911133	0.129819	-7.57	-7.53248	453	453	susie	0.15	3.5e-16	6.3137	2.72e-10
GTExv8.EUR.Esophagus_Muscularis	EFNA1	1	155127459	155127460	0.0821	rs11264339	7.677	rs4971079	0.05126	-4.9	7.14946	355	1	top1	0.051	4.3e-06	-7.14946	8.71e-13
GTExv8.EUR.Esophagus_Muscularis	THBS3-AS1	1	155195003	155195004	0.0469	rs11264339	7.677	rs11264329	0.006488	3.89	6.34895	338	11	enet	0.03	0.00035	5.52021	3.39e-08
GTExv8.EUR.Esophagus_Muscularis	THBS3	1	155207980	155207981	0.2377	rs11264339	7.677	rs4072037	0.077317	-5.73	-7.41402	335	335	susie	0.088	1.7e-09	5.8451	5.06e-09
GTExv8.EUR.Esophagus_Muscularis	GBAP1	1	155227421	155227422	0.3602	rs11264339	7.677	rs2990245	0.332878	11.38	-6.49313	326	1	top1	0.33	9.2e-36	-6.49313	8.41e-11
GTExv8.EUR.Esophagus_Muscularis	SLC6A20	3	45796534	45796535	0.1106	rs17713054	-14.93	rs17713054	0.033912	4.24	-14.9345	452	1	top1	0.034	0.00016	-14.9	1.97e-50
GTExv8.EUR.Esophagus_Muscularis	SENP7	3	101513240	101513241	0.163	rs2290859	10.46	rs11710016	0.117965	-7.12	7.88027	369	50	enet	0.13	5e-13	-7	2.64e-12
GTExv8.EUR.Esophagus_Muscularis	ZBTB11-AS1	3	101676474	101676475	0.2675	rs2290859	10.46	rs2081577	0.177368	-8.54	-6.34334	341	1	top1	0.18	3.3e-18	6.34	2.25e-10
GTExv8.EUR.Esophagus_Muscularis	NXPE3	3	101779201	101779202	0.2253	rs2290859	10.46	rs35850993	0.284315	-10.53	9.62488	328	1	top1	0.28	6.9e-30	-9.62	6.28e-22
GTExv8.EUR.Esophagus_Muscularis	ABO	9	133275213	133275214	0.5031	rs579459	-14.31	rs630014	0.195377	-9.58	12.3913	564	564	susie	0.39	3.7e-43	-13.4626	2.6e-41
GTExv8.EUR.Esophagus_Muscularis	NA	15	30487962	30487963	0.3361	rs16956422	-3.49	rs16956362	0.099855	-7.13	-3.11563	131	37	enet	0.22	3.9e-22	5.18039	2.21e-07
GTExv8.EUR.Esophagus_Muscularis	MAMSTR	19	48719720	48719721	0.095	rs492602	7.78	rs281379	0.0628	6.22	7.01652	442	442	susie	0.074	3.3e-08	6.97565	3.04e-12
GTExv8.EUR.Esophagus_Muscularis	RASIP1	19	48740720	48740721	0.1014	rs492602	7.78	rs516246	0.0756	5.69	7.71033	435	1	top1	0.076	2.5e-08	7.71033	1.25e-14
GTExv8.EUR.Esophagus_Muscularis	HSD17B14	19	48836677	48836678	0.3786	rs492602	7.78	rs17272658	0.306	-11.06	5.6528	414	414	susie	0.31	5.4e-33	-5.67135	1.42e-08
GTExv8.EUR.Esophagus_Muscularis	NAPSB	19	50344760	50344761	0.1284	rs676314	-5.73	rs11879501	0.0757	-6.15	-5.20135	399	399	susie	0.087	2.2e-09	5.61231	2e-08
GTExv8.EUR.Esophagus_Muscularis	IL10RB	21	33266357	33266358	0.3677	rs2834158	-8.32	rs999788	0.117871	7.53	-3.2991	447	38	enet	0.22	4.1e-23	-6.89753	5.29e-12
GTExv8.EUR.Heart_Atrial_Appendage	EFNA3	1	155078871	155078872	0.0839	rs11264339	7.68	rs2066981	-0.00195	3.75	-7.09369	373	7	lasso	0.019	0.0081	-6.3172	2.66e-10
GTExv8.EUR.Heart_Atrial_Appendage	EFNA1	1	155127459	155127460	0.1052	rs11264339	7.68	rs6665822	0.0178	-3.86	6.73392	355	1	top1	0.018	0.01	-6.73392	1.65e-11
GTExv8.EUR.Heart_Atrial_Appendage	GBAP1	1	155227421	155227422	0.2995	rs11264339	7.68	rs2066981	0.244	8.89	-7.09369	326	22	enet	0.25	6.7e-22	-7.23701	4.59e-13
GTExv8.EUR.Heart_Atrial_Appendage	SENP7	3	101513240	101513241	0.1952	rs2290859	10.46	rs11710016	0.135	-7.58	7.88027	369	15	lasso	0.17	1.1e-14	-6.99745	2.61e-12
GTExv8.EUR.Heart_Atrial_Appendage	ZBTB11-AS1	3	101676474	101676475	0.23	rs2290859	10.46	rs2081577	0.128	-7.17	-6.34334	341	33	enet	0.17	2.2e-14	6.3972	1.58e-10
GTExv8.EUR.Heart_Atrial_Appendage	NA	3	101712471	101712472	0.2913	rs2290859	10.46	rs7629753	0.291	9.88	10.0672	330	330	susie	0.29	8.1e-26	9.9263	3.2e-23
GTExv8.EUR.Heart_Atrial_Appendage	ABO	9	133275213	133275214	0.587	rs579459	-14.31	rs11244053	0.320829	-10.14	8.09315	564	33	enet	0.48	4.4e-47	-13.1753	1.22e-39
GTExv8.EUR.Heart_Atrial_Appendage	SPHK2	19	48624132	48624133	0.1332	rs492602	7.78	rs433852	0.00536	3.75	-2.14822	463	463	susie	0.045	8.9e-05	-4.90966	9.12e-07
GTExv8.EUR.Heart_Atrial_Appendage	MAMSTR	19	48719720	48719721	0.2721	rs492602	7.78	rs281393	0.228	-8.61	-4.83542	442	442	susie	0.23	1.2e-19	4.95195	7.35e-07
GTExv8.EUR.Heart_Atrial_Appendage	HSD17B14	19	48836677	48836678	0.3943	rs492602	7.78	rs16982311	0.259	-9.35	5.2768	415	415	susie	0.28	4.3e-24	-5.21538	1.83e-07
GTExv8.EUR.Heart_Atrial_Appendage	NAPSB	19	50344760	50344761	0.1996	rs676314	-5.73	rs676314	0.0866	-5.87	-5.72779	397	397	susie	0.098	8.1e-09	5.59938	2.15e-08
GTExv8.EUR.Heart_Atrial_Appendage	IL10RB	21	33266357	33266358	0.416	rs2834158	-8.32	rs999788	0.189771	7.83	-3.2991	447	49	enet	0.27	2.3e-23	-5.9419	2.82e-09
GTExv8.EUR.Heart_Left_Ventricle	EFNA1	1	155127459	155127460	0.134	rs11264339	7.68	rs11264329	0.102	-5.94	6.34895	355	1	top1	0.1	2.1e-09	-6.34895	2.17e-10
GTExv8.EUR.Heart_Left_Ventricle	GBAP1	1	155227421	155227422	0.4288	rs11264339	7.68	rs2990245	0.421	11.9	-6.49313	326	326	susie	0.43	4.8e-42	-6.46672	1e-10
GTExv8.EUR.Heart_Left_Ventricle	CCR1	3	46208395	46208396	0.0597	rs17713054	-14.93	rs4683182	0.00377	4.12	5.04108	465	465	susie	0.0086	0.052	5.4989	3.82e-08
GTExv8.EUR.Heart_Left_Ventricle	SENP7	3	101513240	101513241	0.1379	rs2290859	10.46	rs16843947	0.153799	-7.35	4.37773	369	6	lasso	0.15	9.2e-14	-5.1533	2.56e-07
GTExv8.EUR.Heart_Left_Ventricle	ZBTB11-AS1	3	101676474	101676475	0.0899	rs2290859	10.46	rs11916199	0.038038	-4.78	-3.89043	341	24	enet	0.054	1.2e-05	6.22417	4.84e-10
GTExv8.EUR.Heart_Left_Ventricle	NA	3	101712471	101712472	0.2638	rs2290859	10.46	rs7629753	0.327897	10.38	10.0672	330	1	top1	0.33	4.2e-30	10.0672	7.71e-24
GTExv8.EUR.Heart_Left_Ventricle	ABO	9	133275213	133275214	0.5318	rs579459	-14.31	rs630014	0.321305	-10.31	12.3913	565	35	enet	0.47	2.2e-46	-14.9443	1.7e-50
GTExv8.EUR.Heart_Left_Ventricle	CACFD1	9	133459964	133459965	0.2033	rs579459	-14.31	rs685523	0.007784	-4.01	6.37601	592	50	enet	0.059	5e-06	-6.61857	3.63e-11
GTExv8.EUR.Heart_Left_Ventricle	MAMSTR	19	48719720	48719721	0.2057	rs492602	7.78	rs281381	0.163	-7.95	-4.88	441	441	susie	0.18	1.6e-15	5.3335	9.63e-08
GTExv8.EUR.Heart_Left_Ventricle	HSD17B14	19	48836677	48836678	0.2069	rs492602	7.78	rs16982311	0.15	-7.4	5.2768	413	413	susie	0.15	2e-13	-5.04991	4.42e-07
GTExv8.EUR.Heart_Left_Ventricle	PPP1R15A	19	48872391	48872392	0.1286	rs492602	7.78	rs609985	0.0853	5.76	4.7828	415	415	susie	0.088	2.9e-08	4.92792	8.31e-07
GTExv8.EUR.Heart_Left_Ventricle	TULP2	19	48898732	48898733	0.1294	rs492602	7.78	rs4347731	0.0323	4.32	6.0484	419	40	enet	0.055	1.2e-05	5.0547	4.31e-07
GTExv8.EUR.Heart_Left_Ventricle	NAPSB	19	50344760	50344761	0.1696	rs676314	-5.73	rs676314	0.073	-5.53	-5.7278	398	398	susie	0.088	2.8e-08	5.4716	4.46e-08
GTExv8.EUR.Heart_Left_Ventricle	NA	21	33266259	33266260	0.1321	rs2834158	-8.32	rs2300370	0.02297	4.22	-7.3013	447	447	susie	0.031	0.00078	-7.566	3.85e-14
GTExv8.EUR.Kidney_Cortex	THBS3	1	155207980	155207981	0.296	rs11264339	7.68	rs4072037	-0.014829	-3.33	-7.414	332	332	susie	0.047	0.045	5.2062	1.93e-07
GTExv8.EUR.Kidney_Cortex	ABO	9	133275213	133275214	0.865	rs579459	-14.31	rs8176694	0.26617	-4.56	6.9874	562	51	enet	0.3	1.6e-06	-12.0386	2.23e-33
GTExv8.EUR.Kidney_Cortex	UBXN6	19	4457821	4457822	0.572	rs12610495	-9.75	rs2109069	0.118294	-3.79	-9.6611	383	44	enet	0.17	0.0004	6.33122	2.43e-10
GTExv8.EUR.Liver	KRTCAP2	1	155173474	155173475	0.1531	rs11264339	7.677	rs4999127	-0.005679	3.39	-1.2	343	343	susie	0.016	0.049	4.94	7.89e-07
GTExv8.EUR.Liver	THBS3	1	155207980	155207981	0.1546	rs11264339	7.677	rs2066981	0.078613	-4.1	-7.09	335	1	top1	0.079	8.9e-05	7.09	1.31e-12
GTExv8.EUR.Liver	GBAP1	1	155227421	155227422	0.2563	rs11264339	7.677	rs2049805	0.224329	6.59	-6.53	326	326	susie	0.23	7e-12	-6.92	4.61e-12
GTExv8.EUR.Liver	ABO	9	133275213	133275214	0.3576	rs579459	-14.31	rs651007	0.1729	5.69	-14.2771	566	8	lasso	0.18	3.1e-09	-16.39	2.25e-60
GTExv8.EUR.Liver	TULP2	19	48898732	48898733	0.5557	rs492602	7.78	rs3760785	0.409	8.52	6.7686	420	1	top1	0.41	4.3e-22	6.7686	1.3e-11
GTExv8.EUR.Liver	NAPSB	19	50344760	50344761	0.3176	rs676314	-5.73	rs676314	0.177	-5.86	-5.72779	399	1	top1	0.18	3.1e-09	5.7278	1.02e-08
GTExv8.EUR.Lung	EFNA1	1	155127459	155127460	0.0964	rs11264339	7.677	rs4276913	0.0499	-5.39	6.81265	355	1	top1	0.05	1.5e-06	-6.81265	9.58e-12
GTExv8.EUR.Lung	THBS3-AS1	1	155195003	155195004	0.1346	rs11264339	7.677	rs9297	0.0575	5.65	6.44622	338	6	lasso	0.059	1.6e-07	6.40031	1.55e-10
GTExv8.EUR.Lung	THBS3	1	155207980	155207981	0.1994	rs11264339	7.677	rs2066981	0.147	-8.12	-7.09369	335	1	top1	0.15	6.2e-17	7.09369	1.31e-12
GTExv8.EUR.Lung	GBAP1	1	155227421	155227422	0.3606	rs11264339	7.677	rs2990245	0.319	12.06	-6.49313	326	13	enet	0.34	3.6e-41	-7.13854	9.43e-13
GTExv8.EUR.Lung	CXCR6	3	45940932	45940933	0.0525	rs17713054	-14.93	rs10510748	0.00921	-3.88	-6.24216	434	434	susie	0.015	0.0059	6.93191	4.15e-12
GTExv8.EUR.Lung	CCR5	3	46370853	46370854	0.1546	rs17714101	-11.13	rs9845542	0.0578	-5.31	-5.58503	427	1	top1	0.058	2.2e-07	5.58503	2.34e-08
GTExv8.EUR.Lung	SENP7	3	101513240	101513241	0.1567	rs2290859	10.46	rs16843947	0.105	-7.16	4.37773	369	31	enet	0.12	2e-14	-5.846	5.04e-09
GTExv8.EUR.Lung	ZBTB11-AS1	3	101676474	101676475	0.1306	rs2290859	10.46	rs17400307	0.0476	-5.74	-2.45773	341	14	enet	0.057	2.7e-07	5.28015	1.29e-07
GTExv8.EUR.Lung	NXPE3	3	101779201	101779202	0.232	rs2290859	10.46	rs2288273	0.0435	-6.12	-3.94889	328	21	enet	0.076	3.2e-09	6.04854	1.46e-09
GTExv8.EUR.Lung	LCN1P1	9	133228590	133228591	0.1616	rs579459	-14.31	rs9411475	0.090948	6.53	-9.46532	559	1	top1	0.091	7.7e-11	-9.4653	2.93e-21
GTExv8.EUR.Lung	ABO	9	133275213	133275214	0.5078	rs579459	-14.31	rs8176749	0.226948	10.88	-3.30926	565	33	enet	0.49	1.9e-66	-11.1237	9.62e-29
GTExv8.EUR.Lung	DPP9	19	4724672	4724673	0.3261	rs12610495	-9.75	rs8101703	0.196	9.33	4.0478	424	32	enet	0.2	1.6e-23	4.97599	6.49e-07
GTExv8.EUR.Lung	TYK2	19	10380675	10380676	0.0764	rs2304256	-5.54	rs280519	0.0373	-5.31	4.9102	376	376	susie	0.039	1.8e-05	-4.91644	8.81e-07
GTExv8.EUR.Lung	BCAT2	19	48811028	48811029	0.0835	rs492602	7.78	rs4802507	0.0378	-5.48	4.24949	417	3	lasso	0.041	1.1e-05	-5.05	4.42e-07
GTExv8.EUR.Lung	HSD17B14	19	48836677	48836678	0.2876	rs492602	7.78	rs16982311	0.238	-10.3	5.2768	415	1	top1	0.24	1e-27	-5.2768	1.31e-07
GTExv8.EUR.Lung	TULP2	19	48898732	48898733	0.256	rs492602	7.78	rs3760785	0.194	9.29	6.7686	421	1	top1	0.19	2.4e-22	6.7686	1.3e-11
GTExv8.EUR.Lung	NAPSB	19	50344760	50344761	0.275	rs676314	-5.73	rs676314	0.194	-9.31	-5.72779	399	1	top1	0.19	2.3e-22	5.72779	1.02e-08
GTExv8.EUR.Minor_Salivary_Gland	THBS3-AS1	1	155195003	155195004	0.446	rs11264339	7.68	rs4072037	0.263255	-5.69	-7.41402	336	8	enet	0.27	1.4e-09	6.51033	7.5e-11
GTExv8.EUR.Minor_Salivary_Gland	THBS3	1	155207980	155207981	0.377	rs11264339	7.68	rs4072037	0.225809	-5.36	-7.41402	333	1	top1	0.23	5.5e-08	7.41402	1.23e-13
GTExv8.EUR.Minor_Salivary_Gland	GBAP1	1	155227421	155227422	0.361	rs11264339	7.68	rs2990245	0.271526	5.87	-6.49313	324	1	top1	0.27	1.7e-09	-6.49313	8.41e-11
GTExv8.EUR.Minor_Salivary_Gland	ABO	9	133275213	133275214	0.41	rs579459	-14.31	rs641943	0.101744	-4.38	7.6812	557	11	lasso	0.19	7e-07	-7.1653	7.76e-13
GTExv8.EUR.Minor_Salivary_Gland	SEC1P	19	48638144	48638145	0.35	rs492602	7.78	rs550455	0.03533	-3.9	-2.5589	460	8	lasso	0.13	4.5e-05	5.70029	1.2e-08
GTExv8.EUR.Minor_Salivary_Gland	NTN5	19	48673080	48673081	0.469	rs492602	7.78	rs516246	0.06546	4.43	7.71033	457	34	enet	0.18	1.4e-06	6.21926	5e-10
GTExv8.EUR.Minor_Salivary_Gland	FUT2	19	48695970	48695971	0.635	rs492602	7.78	rs516246	0.567732	-8.06	7.71033	454	1	top1	0.57	2.4e-22	-7.71033	1.25e-14
GTExv8.EUR.Minor_Salivary_Gland	RASIP1	19	48740720	48740721	0.183	rs492602	7.78	rs281393	0.04139	-4.18	-4.83542	433	433	susie	0.073	0.0021	6.32425	2.54e-10
GTExv8.EUR.Minor_Salivary_Gland	NAPSB	19	50344760	50344761	0.492	rs676314	-5.73	rs676314	0.172813	-4.98	-5.72779	398	398	susie	0.19	9.6e-07	5.73605	9.69e-09
GTExv8.EUR.Muscle_Skeletal	THBS3-AS1	1	155195003	155195004	0.0819	rs11264339	7.68	rs914615	0.0385	-5.19	-7.60273	338	1	top1	0.038	9.8e-07	7.60273	2.9e-14
GTExv8.EUR.Muscle_Skeletal	THBS3	1	155207980	155207981	0.1154	rs11264339	7.68	rs4072037	0.0665	-6.75	-7.41402	335	23	enet	0.089	9.5e-14	5.83735	5.3e-09
GTExv8.EUR.Muscle_Skeletal	GBAP1	1	155227421	155227422	0.0342	rs11264339	7.68	rs4072037	0.0298	4.66	-7.41402	326	1	top1	0.03	1.5e-05	-7.41402	1.23e-13
GTExv8.EUR.Muscle_Skeletal	GBA1	1	155244698	155244699	0.0362	rs11264339	7.68	rs2990245	0.00552	4.13	-6.49313	316	316	susie	0.018	0.00063	-6.8883	5.65e-12
GTExv8.EUR.Muscle_Skeletal	SLC6A20	3	45796534	45796535	0.0376	rs17713054	-14.93	rs17713054	0.022335	4.94	-14.9	452	452	susie	0.031	9.3e-06	-13.9	3.63e-44
GTExv8.EUR.Muscle_Skeletal	SENP7	3	101513240	101513241	0.123	rs2290859	10.46	rs7431086	0.071605	-7.4	4.38	369	369	susie	0.096	9.4e-15	-5.18	2.27e-07
GTExv8.EUR.Muscle_Skeletal	PCNP	3	101574094	101574095	0.0394	rs2290859	10.46	rs2466367	0.001182	-3.51	-3.17	360	360	susie	0.014	0.0025	6.76	1.34e-11
GTExv8.EUR.Muscle_Skeletal	ZBTB11-AS1	3	101676474	101676475	0.0909	rs2290859	10.46	rs13059470	0.061341	7.33	10.3	341	19	enet	0.091	4e-14	9.06	1.26e-19
GTExv8.EUR.Muscle_Skeletal	NA	3	101712471	101712472	0.1523	rs2290859	10.46	rs2288272	0.220368	11.46	9.99	330	16	lasso	0.22	5e-34	9.9	4.01e-23
GTExv8.EUR.Muscle_Skeletal	NXPE3	3	101779201	101779202	0.059	rs2290859	10.46	rs2554962	0.029529	-4.85	-5.16	328	5	lasso	0.033	5.5e-06	8.45	2.96e-17
GTExv8.EUR.Muscle_Skeletal	ABO	9	133275213	133275214	0.5129	rs579459	-14.31	rs630014	0.172243	-11.53	12.3913	565	42	enet	0.46	1.8e-80	-14.9319	2.04e-50
GTExv8.EUR.Muscle_Skeletal	SURF6	9	133336397	133336398	0.1449	rs579459	-14.31	rs11655	0.130598	9.07	4.8346	580	580	susie	0.13	3.5e-20	4.90583	9.3e-07
GTExv8.EUR.Muscle_Skeletal	CACFD1	9	133459964	133459965	0.1104	rs579459	-14.31	rs28444941	0.002877	-3.81	1.9128	592	59	enet	0.023	0.00012	-4.97746	6.44e-07
GTExv8.EUR.Muscle_Skeletal	DTX1	12	113056708	113056709	0.0499	rs10850094	5.98	rs1293756	-0.00162	3.54	4.66221	430	430	susie	0.015	0.0018	5.75795	8.51e-09
GTExv8.EUR.Muscle_Skeletal	MAMSTR	19	48719720	48719721	0.1081	rs492602	7.78	rs281393	0.112	-8.27	-4.83542	442	5	enet	0.11	2.2e-17	5.81684	6e-09
GTExv8.EUR.Muscle_Skeletal	HSD17B14	19	48836677	48836678	0.1928	rs492602	7.78	rs17272658	0.199	-11.27	5.6528	415	415	susie	0.2	4.7e-31	-5.65355	1.57e-08
GTExv8.EUR.Muscle_Skeletal	PPP1R15A	19	48872391	48872392	0.0589	rs492602	7.78	rs506425	0.0291	5.05	5.50946	417	1	top1	0.029	1.9e-05	5.50946	3.6e-08
GTExv8.EUR.Muscle_Skeletal	NAPSB	19	50344760	50344761	0.0706	rs676314	-5.73	rs11879501	0.0306	-5.42	-5.20135	399	4	lasso	0.044	1.9e-07	5.08037	3.77e-07
GTExv8.EUR.Muscle_Skeletal	IFNAR2	21	33229900	33229901	0.1463	rs2834158	-8.32	rs2300370	0.098326	8.06	-7.3013	453	453	susie	0.11	3.6e-16	-7.85065	4.14e-15
GTExv8.EUR.Muscle_Skeletal	NA	21	33266259	33266260	0.0981	rs2834158	-8.32	rs2300370	0.048008	5.51	-7.3013	447	1	top1	0.048	4.8e-08	-7.3013	2.85e-13
GTExv8.EUR.Muscle_Skeletal	IL10RB	21	33266357	33266358	0.2475	rs2834158	-8.32	rs2300370	0.131328	8.91	-7.3013	447	4	lasso	0.16	6.9e-25	-6.6195	3.6e-11
GTExv8.EUR.Nerve_Tibial	EFNA1	1	155127459	155127460	0.0432	rs11264339	7.677	rs4971079	0.00678	-4.28	7.14946	355	355	susie	0.017	0.0038	-7.72167	1.15e-14
GTExv8.EUR.Nerve_Tibial	THBS3	1	155207980	155207981	0.1356	rs11264339	7.677	rs4072037	0.0408	-5.76	-7.41402	335	22	enet	0.072	6.2e-09	5.51611	3.47e-08
GTExv8.EUR.Nerve_Tibial	GBAP1	1	155227421	155227422	0.2373	rs11264339	7.677	rs914615	0.207	9.71	-7.60273	326	1	top1	0.21	5.1e-24	-7.60273	2.9e-14
GTExv8.EUR.Nerve_Tibial	GBA1	1	155244698	155244699	0.0613	rs11264339	7.677	rs914615	0.0392	4.78	-7.60273	316	1	top1	0.039	1.8e-05	-7.60273	2.9e-14
GTExv8.EUR.Nerve_Tibial	PMF1	1	156212992	156212993	0.053	rs1052067	4.932	rs1052067	0.0299	-5.01	4.93248	376	1	top1	0.03	0.00016	-4.93248	8.12e-07
GTExv8.EUR.Nerve_Tibial	NA	3	45749626	45749627	0.0545	rs17713054	-14.93	rs17763742	0.012594	4.5	-14.5914	459	1	top1	0.013	0.011	-14.6	3.19e-48
GTExv8.EUR.Nerve_Tibial	SLC6A20	3	45796534	45796535	0.134	rs17713054	-14.93	rs17713054	0.048184	4.74	-14.9345	452	1	top1	0.048	2.1e-06	-14.9	1.97e-50
GTExv8.EUR.Nerve_Tibial	CXCR6	3	45940932	45940933	0.1159	rs17713054	-14.93	rs17215981	0.031027	-5.53	-10.1958	434	24	enet	0.062	7.3e-08	6.67	2.59e-11
GTExv8.EUR.Nerve_Tibial	SENP7	3	101513240	101513241	0.1849	rs2290859	10.46	rs11710016	0.160042	-8.99	7.88027	369	369	susie	0.22	6e-26	-6.81	9.94e-12
GTExv8.EUR.Nerve_Tibial	ZBTB11-AS1	3	101676474	101676475	0.2801	rs2290859	10.46	rs2081577	0.214694	-9.86	-6.34334	341	341	susie	0.26	2.3e-30	7.78	7.37e-15
GTExv8.EUR.Nerve_Tibial	NA	3	101712471	101712472	0.0775	rs2290859	10.46	rs2288272	0.06145	5.59	9.99128	330	21	enet	0.067	2.5e-08	8.96	3.14e-19
GTExv8.EUR.Nerve_Tibial	NXPE3	3	101779201	101779202	0.1534	rs2290859	10.46	rs2554962	0.082943	-6.15	-5.1558	328	328	susie	0.084	4.1e-10	5.2	1.99e-07
GTExv8.EUR.Nerve_Tibial	LCN1P1	9	133228590	133228591	0.1117	rs579459	-14.31	rs9411475	0.0442	4.98	-9.4653	559	559	susie	0.048	2.4e-06	-8.8491	8.82e-19
GTExv8.EUR.Nerve_Tibial	ABO	9	133275213	133275214	0.5632	rs579459	-14.31	rs11244053	0.259	-11.49	8.0932	565	46	enet	0.54	6.7e-75	-10.719	8.29e-27
GTExv8.EUR.Nerve_Tibial	CACFD1	9	133459964	133459965	0.2013	rs579459	-14.31	rs739468	0.0331	5.07	-7.6322	593	42	enet	0.056	3.3e-07	-8.07802	6.58e-16
GTExv8.EUR.Nerve_Tibial	OAS1	12	112906776	112906777	0.0734	rs10850094	5.98	rs10492028	0.0397	5.25	3.42257	411	3	lasso	0.046	3.4e-06	4.91853	8.72e-07
GTExv8.EUR.Nerve_Tibial	NA	15	30487962	30487963	0.3629	rs16956422	-3.49	rs16956362	0.0841	-6.76	-3.11563	131	49	enet	0.2	1.6e-23	5.76225	8.3e-09
GTExv8.EUR.Nerve_Tibial	TYK2	19	10380675	10380676	0.1498	rs2304256	-5.54	rs280519	0.070664	-5.9	4.9102	377	1	top1	0.071	9.6e-09	-4.9102	9.1e-07
GTExv8.EUR.Nerve_Tibial	HSD17B14	19	48836677	48836678	0.3084	rs492602	7.78	rs16982311	0.253585	-10.63	5.2768	415	1	top1	0.25	9.3e-30	-5.2768	1.31e-07
GTExv8.EUR.Nerve_Tibial	TULP2	19	48898732	48898733	0.2908	rs492602	7.78	rs3760785	0.20235	9.55	6.7686	421	4	lasso	0.21	1.8e-24	6.9452	3.78e-12
GTExv8.EUR.Nerve_Tibial	KCNC3	19	50333514	50333515	0.2339	rs676314	-5.73	rs676314	0.125612	7.48	-5.72779	399	17	lasso	0.13	2e-15	-5.53489	3.11e-08
GTExv8.EUR.Nerve_Tibial	NAPSB	19	50344760	50344761	0.4139	rs676314	-5.73	rs676314	0.285341	-11.27	-5.72779	399	38	enet	0.3	1.6e-36	5.44699	5.12e-08
GTExv8.EUR.Nerve_Tibial	IL10RB	21	33266357	33266358	0.4074	rs2834158	-8.32	rs2834157	0.124451	8.73	-7.2579	447	447	susie	0.29	2.7e-34	-6.85743	7.01e-12
GTExv8.EUR.Pancreas	MUC1	1	155192915	155192916	0.1277	rs11264339	7.68	rs3814316	0.06406	5.57	5.27783	338	12	enet	0.08	4.5e-06	6.40491	1.5e-10
GTExv8.EUR.Pancreas	THBS3-AS1	1	155195003	155195004	0.0684	rs11264339	7.68	rs12145362	0.005893	3.99	6.06836	338	338	susie	0.02	0.015	7.26846	3.64e-13
GTExv8.EUR.Pancreas	THBS3	1	155207980	155207981	0.273	rs11264339	7.68	rs2066981	0.179322	-6.81	-7.09369	335	14	enet	0.19	9.2e-13	7.22453	5.03e-13
GTExv8.EUR.Pancreas	GBAP1	1	155227421	155227422	0.4361	rs11264339	7.68	rs2049805	0.351053	9.57	-6.53089	326	27	enet	0.38	6.9e-27	-7.13448	9.72e-13
GTExv8.EUR.Pancreas	GBA1	1	155244698	155244699	0.171	rs11264339	7.68	rs2990245	0.035054	4.58	-6.49313	316	316	susie	0.037	0.0015	-6.39882	1.57e-10
GTExv8.EUR.Pancreas	SCAMP3	1	155262429	155262430	0.1194	rs11264339	7.68	rs1462855	0.001935	-3.44	-6.28611	301	301	susie	0.025	0.0082	5.69336	1.25e-08
GTExv8.EUR.Pancreas	SENP7	3	101513240	101513241	0.117	rs2290859	10.46	rs12638134	0.033359	-4.37	4.66802	369	35	enet	0.035	0.0019	-6.17151	6.76e-10
GTExv8.EUR.Pancreas	NXPE3	3	101779201	101779202	0.3717	rs2290859	10.46	rs2554962	0.148877	-7.21	-5.1558	328	27	enet	0.26	2e-17	5.82871	5.59e-09
GTExv8.EUR.Pancreas	ABO	9	133275213	133275214	0.5841	rs579459	-14.31	rs568203	0.484636	-11.09	7.57811	563	31	enet	0.55	5.4e-44	-10.1978	2.03e-24
GTExv8.EUR.Pancreas	OAS1	12	112906776	112906777	0.1435	rs10850094	5.98	rs10774679	0.058679	4.35	5.9401	410	1	top1	0.059	8.1e-05	5.94009	2.85e-09
GTExv8.EUR.Pancreas	OAS3	12	112938351	112938352	0.1424	rs10850094	5.98	rs10774676	0.107399	5.87	5.699	415	415	susie	0.13	8e-09	5.6728	1.4e-08
GTExv8.EUR.Pancreas	NTN5	19	48673080	48673081	0.1605	rs492602	7.78	rs281379	0.0172	3.61	7.01652	459	459	susie	0.023	0.011	7.33089	2.29e-13
GTExv8.EUR.Pancreas	FUT2	19	48695970	48695971	0.5142	rs492602	7.78	rs516246	0.564	-11.71	7.71033	456	1	top1	0.56	1.5e-45	-7.71033	1.25e-14
GTExv8.EUR.Pancreas	NAPSB	19	50344760	50344761	0.3729	rs676314	-5.73	rs676314	0.275	-8.4	-5.72779	399	399	susie	0.28	2.9e-19	5.69723	1.22e-08
GTExv8.EUR.Pituitary	ADAM15	1	155050565	155050566	0.1135	rs11264339	7.68	rs2049805	0.034667	4.16	-6.53089	378	1	top1	0.035	0.0033	-6.53089	6.54e-11
GTExv8.EUR.Pituitary	EFNA4	1	155063730	155063731	0.1578	rs11264339	7.68	rs11264329	0.032273	-4.14	6.34895	374	1	top1	0.032	0.0044	-6.34895	2.17e-10
GTExv8.EUR.Pituitary	THBS3	1	155207980	155207981	0.239	rs11264339	7.68	rs4460629	0.069153	4.88	7.6582	334	14	lasso	0.11	2e-07	7.00058	2.55e-12
GTExv8.EUR.Pituitary	NA	3	45749626	45749627	0.1053	rs17713054	-14.93	rs9845542	0.01469	3.69	-5.58503	459	459	susie	0.031	0.0055	-6.39	1.66e-10
GTExv8.EUR.Pituitary	SENP7	3	101513240	101513241	0.0859	rs2290859	10.46	rs7629753	0.026872	-4.13	10.0672	369	369	susie	0.04	0.0017	-9.65	4.92e-22
GTExv8.EUR.Pituitary	ZBTB11-AS1	3	101676474	101676475	0.1296	rs2290859	10.46	rs17345528	0.080127	5	8.63649	341	1	top1	0.08	1.3e-05	8.64	5.8e-18
GTExv8.EUR.Pituitary	NA	3	101712471	101712472	0.2069	rs2290859	10.46	rs7629753	0.176889	6.61	10.0672	330	1	top1	0.18	5.1e-11	10.1	7.71e-24
GTExv8.EUR.Pituitary	NXPE3	3	101779201	101779202	0.1173	rs2290859	10.46	rs2625288	0.105795	-5.43	-5.18441	328	2	lasso	0.11	2.9e-07	5.14	2.7e-07
GTExv8.EUR.Pituitary	ABO	9	133275213	133275214	0.5708	rs579459	-14.31	rs630014	0.227301	-8.52	12.3913	564	25	enet	0.44	2.6e-29	-14.525	8.41e-48
GTExv8.EUR.Pituitary	SURF6	9	133336397	133336398	0.1653	rs579459	-14.31	rs10751505	0.021228	-4.36	0.4834	579	20	enet	0.076	2.2e-05	5.21202	1.87e-07
GTExv8.EUR.Pituitary	SURF1	9	133356675	133356676	0.5312	rs579459	-14.31	rs3118667	0.147861	6.44	1.57368	573	573	susie	0.3	1.7e-18	5.89657	3.71e-09
GTExv8.EUR.Pituitary	SLC2A6	9	133479136	133479137	0.1921	rs579459	-14.31	rs681092	0.022865	-4.23	5.80056	593	593	susie	0.046	0.00087	-5.75955	8.43e-09
GTExv8.EUR.Pituitary	TNFAIP8L1	19	4639517	4639518	0.2176	rs12610495	-9.75	rs4807609	0.039931	-4.61	-0.3202	414	17	enet	0.058	0.00018	5.63978	1.7e-08
GTExv8.EUR.Pituitary	NTN5	19	48673080	48673081	0.2186	rs492602	7.78	rs973579	0.054264	5.07	6.05264	456	456	susie	0.068	5.8e-05	6.91326	4.74e-12
GTExv8.EUR.Pituitary	FUT2	19	48695970	48695971	0.2921	rs492602	7.78	rs281393	0.099433	5.82	-4.83542	453	32	enet	0.16	3.4e-10	-5.9963	2.02e-09
GTExv8.EUR.Pituitary	NAPSB	19	50344760	50344761	0.4462	rs676314	-5.73	rs676314	0.335137	-8.74	-5.72779	399	1	top1	0.34	3.3e-21	5.72779	1.02e-08
GTExv8.EUR.Prostate	GBAP1	1	155227421	155227422	0.3933	rs11264339	7.68	rs2049805	0.480132	9.48	-6.53089	326	27	enet	0.48	9.4e-28	-6.24585	4.22e-10
GTExv8.EUR.Prostate	HCN3	1	155277582	155277583	0.0924	rs11264339	7.68	rs4971072	0.00557	-3.36	3.61691	298	298	susie	0.0077	0.12	-5.20206	1.97e-07
GTExv8.EUR.Prostate	ZBTB11-AS1	3	101676474	101676475	0.0983	rs2290859	10.46	rs7629753	0.027534	3.84	10.0672	341	1	top1	0.028	0.014	10.0672	7.71e-24
GTExv8.EUR.Prostate	ABO	9	133275213	133275214	0.3185	rs579459	-14.31	rs641943	0.038489	-5.19	7.6812	563	11	enet	0.11	2.9e-06	-8.70818	3.09e-18
GTExv8.EUR.Prostate	SEC1P	19	48638144	48638145	0.1703	rs492602	7.78	rs411482	0.0119	4.29	4.52794	463	463	susie	0.043	0.0028	5.41756	6.04e-08
GTExv8.EUR.Prostate	FUT2	19	48695970	48695971	0.2506	rs492602	7.78	rs281407	-0.00469	3.45	-5.02018	456	456	susie	0.029	0.013	-5.76017	8.4e-09
GTExv8.EUR.Prostate	RASIP1	19	48740720	48740721	0.177	rs492602	7.78	rs12975781	0.0265	-3.94	-5.03418	436	436	susie	0.029	0.012	5.68054	1.34e-08
GTExv8.EUR.Prostate	HSD17B14	19	48836677	48836678	0.4497	rs492602	7.78	rs17272658	0.267	-7.03	5.6528	415	1	top1	0.27	5.7e-14	-5.6528	1.58e-08
GTExv8.EUR.Prostate	PLEKHA4	19	48868631	48868632	0.2097	rs492602	7.78	rs8110220	0.0013	2.86	5.00704	418	1	top1	0.0013	0.27	5.00704	5.53e-07
GTExv8.EUR.Prostate	NAPSB	19	50344760	50344761	0.2721	rs676314	-5.73	rs676314	0.182	-5.82	-5.72779	399	1	top1	0.18	1.3e-09	5.72779	1.02e-08
GTExv8.EUR.Skin_Not_Sun_Exposed_Suprapubic	EFNA1	1	155127459	155127460	0.0607	rs11264339	7.677	rs11264329	0.0302	-4.43	6.34895	355	355	susie	0.034	6.9e-05	-7.38452	1.53e-13
GTExv8.EUR.Skin_Not_Sun_Exposed_Suprapubic	THBS3-AS1	1	155195003	155195004	0.092	rs11264339	7.677	rs4072037	0.0234	-4.25	-7.41402	338	1	top1	0.023	0.00085	7.41402	1.23e-13
GTExv8.EUR.Skin_Not_Sun_Exposed_Suprapubic	THBS3	1	155207980	155207981	0.1637	rs11264339	7.677	rs4072037	0.0998	-6.77	-7.41402	335	1	top1	0.1	1.2e-11	7.41402	1.23e-13
GTExv8.EUR.Skin_Not_Sun_Exposed_Suprapubic	GBAP1	1	155227421	155227422	0.1222	rs11264339	7.677	rs2075571	0.0857	-7.16	6.48192	326	326	susie	0.1	1.3e-11	-6.5694	5.05e-11
GTExv8.EUR.Skin_Not_Sun_Exposed_Suprapubic	XCR1	3	46027741	46027742	0.2275	rs17713054	-14.93	rs6764042	0.169	-8.62	-5.84801	449	1	top1	0.17	3.4e-19	5.84801	4.97e-09
GTExv8.EUR.Skin_Not_Sun_Exposed_Suprapubic	CCR2	3	46353733	46353734	0.1163	rs17714101	-11.13	rs6441963	0.0813	6.32	-5.15089	421	421	susie	0.086	3e-10	-6.32241	2.58e-10
GTExv8.EUR.Skin_Not_Sun_Exposed_Suprapubic	SENP7	3	101513240	101513241	0.1911	rs2290859	10.46	rs7622940	0.18	-8.91	5.46974	369	11	lasso	0.21	2.2e-23	-5.91904	3.24e-09
GTExv8.EUR.Skin_Not_Sun_Exposed_Suprapubic	ZBTB11-AS1	3	101676474	101676475	0.0627	rs2290859	10.46	rs7629753	0.0267	4.9	10.0672	341	341	susie	0.034	6.5e-05	10.0311	1.11e-23
GTExv8.EUR.Skin_Not_Sun_Exposed_Suprapubic	NA	3	101712471	101712472	0.0669	rs2290859	10.46	rs13069443	0.0392	4.41	9.67767	330	330	susie	0.039	2e-05	9.17425	4.55e-20
GTExv8.EUR.Skin_Not_Sun_Exposed_Suprapubic	ABO	9	133275213	133275214	0.6056	rs579459	-14.31	rs8176749	0.435856	13.74	-3.3093	565	565	susie	0.61	1.9e-89	-6.99066	2.74e-12
GTExv8.EUR.Skin_Not_Sun_Exposed_Suprapubic	OAS1	12	112906776	112906777	0.0963	rs10850094	5.98	rs10492028	0.043713	5.25	3.42257	412	6	lasso	0.059	1.9e-07	5.2529	1.5e-07
GTExv8.EUR.Skin_Not_Sun_Exposed_Suprapubic	TYK2	19	10380675	10380676	0.1321	rs2304256	-5.54	rs280519	0.0726	-5.8	4.9102	376	1	top1	0.073	8.2e-09	-4.9102	9.1e-07
GTExv8.EUR.Skin_Not_Sun_Exposed_Suprapubic	NTN5	19	48673080	48673081	0.3157	rs492602	7.78	rs676388	0.116	7.76	6.65381	456	29	enet	0.21	5.4e-24	5.00313	5.64e-07
GTExv8.EUR.Skin_Not_Sun_Exposed_Suprapubic	FUT2	19	48695970	48695971	0.4898	rs492602	7.78	rs516246	0.322	-12.12	7.71033	452	452	susie	0.42	5.1e-52	-6.20974	5.31e-10
GTExv8.EUR.Skin_Not_Sun_Exposed_Suprapubic	RASIP1	19	48740720	48740721	0.2101	rs492602	7.78	rs838147	0.198	10.11	5.35135	435	11	enet	0.23	1.7e-26	6.02474	1.69e-09
GTExv8.EUR.Skin_Not_Sun_Exposed_Suprapubic	HSD17B14	19	48836677	48836678	0.2462	rs492602	7.78	rs16982311	0.219	-9.82	5.2768	414	14	enet	0.24	3.8e-27	-6.16546	7.03e-10
GTExv8.EUR.Skin_Not_Sun_Exposed_Suprapubic	NAPSB	19	50344760	50344761	0.1112	rs676314	-5.73	rs676314	0.0875	-6.25	-5.72779	399	1	top1	0.087	2.4e-10	5.72779	1.02e-08
GTExv8.EUR.Skin_Not_Sun_Exposed_Suprapubic	IFNAR2	21	33229900	33229901	0.3741	rs2834158	-8.32	rs1476415	0.178049	9.29	5.785	453	39	enet	0.22	7.6e-25	5.3951	6.85e-08
GTExv8.EUR.Skin_Sun_Exposed_Lower_leg	EFNA1	1	155127459	155127460	0.0529	rs11264339	7.677	rs4460629	0.0178	-4.19	7.6582	355	1	top1	0.018	0.0015	-7.6582	1.89e-14
GTExv8.EUR.Skin_Sun_Exposed_Lower_leg	THBS3-AS1	1	155195003	155195004	0.0608	rs11264339	7.677	rs2066981	0.0114	-4.02	-7.09369	338	1	lasso	0.013	0.0053	7.09369	1.31e-12
GTExv8.EUR.Skin_Sun_Exposed_Lower_leg	THBS3	1	155207980	155207981	0.1531	rs11264339	7.677	rs2066981	0.0695	-6.33	-7.09369	335	1	top1	0.07	9.5e-10	7.09369	1.31e-12
GTExv8.EUR.Skin_Sun_Exposed_Lower_leg	GBAP1	1	155227421	155227422	0.1252	rs11264339	7.677	rs2075571	0.0741	-6.31	6.48192	326	1	top1	0.074	2.6e-10	-6.48192	9.06e-11
GTExv8.EUR.Skin_Sun_Exposed_Lower_leg	PMF1	1	156212992	156212993	0.0971	rs1052067	4.932	rs1052067	0.0839	-6.62	4.93248	376	1	top1	0.084	1.7e-11	-4.93248	8.12e-07
GTExv8.EUR.Skin_Sun_Exposed_Lower_leg	CCR2	3	46353733	46353734	0.0936	rs17714101	-11.13	rs6441963	0.085121	6.73	-5.15089	421	1	top1	0.085	1.2e-11	-5.15089	2.59e-07
GTExv8.EUR.Skin_Sun_Exposed_Lower_leg	SENP7	3	101513240	101513241	0.1404	rs2290859	10.46	rs9875156	0.133731	-8.89	3.9984	369	47	enet	0.17	3.4e-22	-5.35152	8.72e-08
GTExv8.EUR.Skin_Sun_Exposed_Lower_leg	ZBTB11-AS1	3	101676474	101676475	0.1396	rs2290859	10.46	rs7629753	0.056648	6.42	10.0672	341	21	enet	0.08	5.8e-11	9.42167	4.44e-21
GTExv8.EUR.Skin_Sun_Exposed_Lower_leg	NA	3	101712471	101712472	0.0335	rs2290859	10.46	rs2625289	0.01032	-3.68	0.46142	330	330	susie	0.016	0.0028	9.12546	7.14e-20
GTExv8.EUR.Skin_Sun_Exposed_Lower_leg	ABO	9	133275213	133275214	0.5261	rs579459	-14.31	rs8176749	0.404	14.45	-3.30926	563	563	susie	0.56	6.5e-93	-6.80423	1.02e-11
GTExv8.EUR.Skin_Sun_Exposed_Lower_leg	OAS1	12	112906776	112906777	0.1122	rs10850094	5.98	rs2057778	0.098513	7.53	5.76045	414	3	lasso	0.11	3.5e-15	5.73506	9.75e-09
GTExv8.EUR.Skin_Sun_Exposed_Lower_leg	TYK2	19	10380675	10380676	0.1305	rs2304256	-5.54	rs280519	0.0614	-6.25	4.9102	376	18	enet	0.068	1.5e-09	-5.23144	1.68e-07
GTExv8.EUR.Skin_Sun_Exposed_Lower_leg	NTN5	19	48673080	48673081	0.2092	rs492602	7.78	rs973579	0.126	8.31	6.05264	459	24	enet	0.15	9.5e-20	6.75187	1.46e-11
GTExv8.EUR.Skin_Sun_Exposed_Lower_leg	FUT2	19	48695970	48695971	0.3854	rs492602	7.78	rs516246	0.261	-11.79	7.71033	456	456	susie	0.36	1.7e-50	-5.87201	4.31e-09
GTExv8.EUR.Skin_Sun_Exposed_Lower_leg	MAMSTR	19	48719720	48719721	0.0772	rs492602	7.78	rs3826846	0.0161	-4.68	-3.41459	442	442	susie	0.028	8.6e-05	6.97891	2.97e-12
GTExv8.EUR.Skin_Sun_Exposed_Lower_leg	RASIP1	19	48740720	48740721	0.1826	rs492602	7.78	rs838147	0.184	9.98	5.35135	435	435	susie	0.2	4.5e-26	5.72286	1.05e-08
GTExv8.EUR.Skin_Sun_Exposed_Lower_leg	HSD17B14	19	48836677	48836678	0.3477	rs492602	7.78	rs16982311	0.312	-12.63	5.2768	414	7	lasso	0.32	2e-44	-5.6593	1.52e-08
GTExv8.EUR.Skin_Sun_Exposed_Lower_leg	NAPSB	19	50344760	50344761	0.2065	rs676314	-5.73	rs676314	0.108	-8.03	-5.72779	399	399	susie	0.12	8.5e-16	5.58158	2.38e-08
GTExv8.EUR.Skin_Sun_Exposed_Lower_leg	NA	19	50369330	50369331	0.0693	rs676314	-5.73	rs4802703	0.0168	-4.76	-4.57459	416	6	enet	0.028	9.1e-05	5.06798	4.02e-07
GTExv8.EUR.Skin_Sun_Exposed_Lower_leg	IFNAR2	21	33229900	33229901	0.276	rs2834158	-8.32	rs1476415	0.152922	8.88	5.785	453	32	enet	0.18	1.8e-24	5.5186	3.42e-08
GTExv8.EUR.Small_Intestine_Terminal_Ileum	THBS3	1	155207980	155207981	0.1724	rs11264339	7.68	rs2066981	0.026424	-4.08	-7.09369	334	26	enet	0.037	0.012	5.2562	1.47e-07
GTExv8.EUR.Small_Intestine_Terminal_Ileum	GBAP1	1	155227421	155227422	0.5227	rs11264339	7.68	rs2990245	0.327879	6.95	-6.49313	325	325	susie	0.33	6.2e-14	-6.73563	1.63e-11
GTExv8.EUR.Small_Intestine_Terminal_Ileum	ABO	9	133275213	133275214	0.4051	rs579459	-14.31	rs11244053	0.149801	-5.34	8.0932	560	20	lasso	0.19	2.8e-08	-10.2138	1.72e-24
GTExv8.EUR.Small_Intestine_Terminal_Ileum	NTN5	19	48673080	48673081	0.2078	rs492602	7.78	rs281408	0.012777	-4.7	-5.6861	457	457	susie	0.055	0.0031	6.4197	1.37e-10
GTExv8.EUR.Small_Intestine_Terminal_Ileum	FUT2	19	48695970	48695971	0.322	rs492602	7.78	rs516246	0.377403	-7.33	7.7103	453	1	top1	0.38	3.3e-16	-7.7103	1.25e-14
GTExv8.EUR.Small_Intestine_Terminal_Ileum	HSD17B14	19	48836677	48836678	0.3054	rs492602	7.78	rs16982311	0.326075	-6.94	5.2768	411	1	top1	0.33	8.6e-14	-5.2768	1.31e-07
GTExv8.EUR.Small_Intestine_Terminal_Ileum	IFNAR2	21	33229900	33229901	0.296	rs2834158	-8.32	rs2300370	0.0419	-4.18	-7.3013	450	10	lasso	0.085	0.00026	4.995	5.88e-07
GTExv8.EUR.Spleen	THBS3-AS1	1	155195003	155195004	0.1287	rs11264339	7.68	rs6665822	0.0721	4.28	6.73392	338	1	top1	0.072	0.00016	6.73392	1.65e-11
GTExv8.EUR.Spleen	THBS3	1	155207980	155207981	0.3161	rs11264339	7.68	rs2049805	0.2	-6.6	-6.53089	335	335	susie	0.22	2.6e-11	5.43303	5.54e-08
GTExv8.EUR.Spleen	GBAP1	1	155227421	155227422	0.6143	rs11264339	7.68	rs2990245	0.446	9.2	-6.49313	326	326	susie	0.45	4.9e-25	-7.14164	9.22e-13
GTExv8.EUR.Spleen	GBA1	1	155244698	155244699	0.1989	rs11264339	7.68	rs2306124	0.0394	4.08	-5.68593	316	316	susie	0.064	0.00036	-6.387	1.69e-10
GTExv8.EUR.Spleen	SENP7	3	101513240	101513241	0.1883	rs2290859	10.46	rs11710016	0.238307	-6.74	7.88027	369	369	susie	0.24	1.3e-12	-7.65445	1.94e-14
GTExv8.EUR.Spleen	ZBTB11-AS1	3	101676474	101676475	0.2902	rs2290859	10.46	rs2081577	0.078097	-5.11	-6.34334	341	18	lasso	0.14	1e-07	7.44465	9.72e-14
GTExv8.EUR.Spleen	NXPE3	3	101779201	101779202	0.3524	rs2290859	10.46	rs2554962	0.159521	-5.98	-5.1558	328	14	lasso	0.24	3.4e-12	7.09439	1.3e-12
GTExv8.EUR.Spleen	ABO	9	133275213	133275214	0.4088	rs579459	-14.307	rs651007	0.110711	5.53	-14.3	561	561	susie	0.19	9.8e-10	-11.9	1.2e-32
GTExv8.EUR.Spleen	OAS1	12	112906776	112906777	0.4537	rs10850094	5.98	rs1293764	0.133	-5.49	4.99567	413	1	top1	0.13	3e-07	-4.9957	5.86e-07
GTExv8.EUR.Spleen	OAS3	12	112938351	112938352	0.2418	rs10850094	5.98	rs10774676	0.108	-5.34	5.69903	418	1	top1	0.11	4.3e-06	-5.699	1.2e-08
GTExv8.EUR.Spleen	NTN5	19	48673080	48673081	0.2507	rs492602	7.78	rs281377	0.11152	-5.44	-6.8621	460	460	susie	0.11	2.7e-06	7.13045	1e-12
GTExv8.EUR.Spleen	TULP2	19	48898732	48898733	0.2622	rs492602	7.78	rs3760785	0.123135	4.9	6.7686	420	1	top1	0.12	8.7e-07	6.7686	1.3e-11
GTExv8.EUR.Spleen	KCNC3	19	50333514	50333515	0.7066	rs676314	-5.73	rs676314	0.512672	9.64	-5.7278	399	30	enet	0.52	4.6e-30	-5.41455	6.14e-08
GTExv8.EUR.Spleen	NAPSB	19	50344760	50344761	0.5875	rs676314	-5.73	rs676314	0.428982	-8.78	-5.7278	399	1	top1	0.43	1.6e-23	5.72779	1.02e-08
GTExv8.EUR.Stomach	THBS3	1	155207980	155207981	0.2382	rs11264339	7.677	rs2066981	0.155	-6.61	-7.09369	335	17	enet	0.21	6.3e-15	6.30661	2.85e-10
GTExv8.EUR.Stomach	GBAP1	1	155227421	155227422	0.2985	rs11264339	7.677	rs2066981	0.278	8.92	-7.09369	326	326	susie	0.29	7.1e-21	-7.30824	2.71e-13
GTExv8.EUR.Stomach	SENP7	3	101513240	101513241	0.174	rs2290859	10.46	rs9875156	0.075595	-5.85	3.9984	369	4	lasso	0.11	1.3e-08	-6.32744	2.49e-10
GTExv8.EUR.Stomach	ABO	9	133275213	133275214	0.4275	rs579459	-14.31	rs8176749	0.13928	7.21	-3.3093	565	565	susie	0.34	1.1e-25	-7.47126	7.94e-14
GTExv8.EUR.Stomach	NA	15	30487962	30487963	0.2767	rs16956422	-3.49	rs16956362	0.012026	-5.08	-3.11563	131	38	enet	0.058	5e-05	5.06	4.16e-07
GTExv8.EUR.Stomach	FUT2	19	48695970	48695971	0.2769	rs492602	7.78	rs602662	0.26669	-8.87	6.38776	456	8	lasso	0.29	1.8e-21	-6.423	1.34e-10
GTExv8.EUR.Stomach	MAMSTR	19	48719720	48719721	0.1388	rs492602	7.78	rs281380	0.00079	3.78	-5.77832	442	442	susie	0.026	0.0049	-6.5022	7.91e-11
GTExv8.EUR.Stomach	HSD17B14	19	48836677	48836678	0.4105	rs492602	7.78	rs16982311	0.171278	-7.53	5.2768	414	37	enet	0.24	1.5e-17	-5.0494	4.43e-07
GTExv8.EUR.Stomach	IFNAR2	21	33229900	33229901	0.1727	rs2834158	-8.32	rs1131964	0.082282	4.85	5.88204	453	1	top1	0.082	1.5e-06	5.88204	4.05e-09
GTExv8.EUR.Testis	MUC1	1	155192915	155192916	0.141	rs11264339	7.68	rs4072037	0.0843	-5.6	-7.41402	338	338	susie	0.1	5.9e-08	7.35637	1.89e-13
GTExv8.EUR.Testis	THBS3	1	155207980	155207981	0.1928	rs11264339	7.68	rs2066981	0.0679	-5.42	-7.09369	335	335	susie	0.18	9.2e-14	5.41026	6.29e-08
GTExv8.EUR.Testis	SENP7	3	101513240	101513241	0.0845	rs2290859	10.46	rs11710016	0.0399	-4.57	7.88027	369	1	top1	0.04	0.00054	-7.88027	3.27e-15
GTExv8.EUR.Testis	ZBTB11-AS1	3	101676474	101676475	0.191	rs2290859	10.46	rs7629753	0.228	8.04	10.0672	341	1	top1	0.23	3.8e-17	10.0672	7.71e-24
GTExv8.EUR.Testis	NA	3	101712471	101712472	0.2199	rs2290859	10.46	rs7629753	0.29	8.91	10.0672	330	1	top1	0.29	4.4e-22	10.0672	7.71e-24
GTExv8.EUR.Testis	CEP97	3	101723924	101723925	0.2868	rs2290859	10.46	rs35850993	0.154	7.26	9.62488	329	53	enet	0.21	1.2e-15	8.98625	2.56e-19
GTExv8.EUR.Testis	NXPE3	3	101779201	101779202	0.1435	rs2290859	10.46	rs2625288	0.0891	-5.2	-5.18441	328	328	susie	0.091	2.4e-07	5.3647	8.11e-08
GTExv8.EUR.Testis	LCN1P1	9	133228590	133228591	0.2382	rs579459	-14.307	rs4363269	0.123	6.63	-6.33412	560	4	lasso	0.16	3.4e-12	-9.15	5.91e-20
GTExv8.EUR.Testis	ABO	9	133275213	133275214	0.6921	rs579459	-14.307	rs11244053	0.169	-8.13	8.09315	566	48	enet	0.46	4.2e-38	-12.5	6.1e-36
GTExv8.EUR.Testis	STKLD1	9	133376366	133376367	0.2954	rs579459	-14.307	rs4962144	0.176	7.14	2.67108	571	48	enet	0.19	5.4e-14	5.16	2.51e-07
GTExv8.EUR.Testis	NTN5	19	48673080	48673081	0.2276	rs492602	7.78	rs676388	0.091527	5.84	6.65381	459	23	enet	0.11	2.1e-08	5.03121	4.87e-07
GTExv8.EUR.Testis	RASIP1	19	48740720	48740721	0.3716	rs492602	7.78	rs2307019	0.35614	-10.18	-5.34149	434	27	enet	0.39	9.2e-31	6.13106	8.73e-10
GTExv8.EUR.Testis	IZUMO1	19	48746908	48746909	0.3109	rs492602	7.78	rs2307019	0.200575	-7.68	-5.34149	429	429	susie	0.2	4.1e-15	5.26591	1.39e-07
GTExv8.EUR.Testis	NAPSA	19	50365829	50365830	0.3069	rs676314	-5.73	rs11879501	0.212867	-7.82	-5.20135	415	415	susie	0.21	4e-16	5.55825	2.72e-08
GTExv8.EUR.Testis	IL10RB	21	33266357	33266358	0.2736	rs2834158	-8.32	rs2284550	0.111525	5.99	-5.86742	447	15	enet	0.16	5.8e-12	-6.70209	2.05e-11
GTExv8.EUR.Thyroid	EFNA3	1	155078871	155078872	0.0452	rs11264339	7.677	rs1462855	0.0194	4.19	-6.28611	373	1	top1	0.019	0.0013	-6.28611	3.26e-10
GTExv8.EUR.Thyroid	EFNA1	1	155127459	155127460	0.0409	rs11264339	7.677	rs4460629	0.0208	-4.35	7.6582	355	7	lasso	0.022	0.00064	-8.06079	7.58e-16
GTExv8.EUR.Thyroid	THBS3	1	155207980	155207981	0.2409	rs11264339	7.677	rs4072037	0.171	-9.12	-7.41402	335	22	enet	0.17	5.1e-22	7.16185	7.96e-13
GTExv8.EUR.Thyroid	GBAP1	1	155227421	155227422	0.2791	rs11264339	7.677	rs2990245	0.297	12.23	-6.49313	326	326	susie	0.3	6.6e-40	-6.68008	2.39e-11
GTExv8.EUR.Thyroid	GBA1	1	155244698	155244699	0.0395	rs11264339	7.677	rs12034326	0.0256	-4.56	2.82477	316	316	susie	0.037	1.2e-05	-7.19871	6.08e-13
GTExv8.EUR.Thyroid	SENP7	3	101513240	101513241	0.1916	rs2290859	10.46	rs9875156	0.154	-8.96	3.9984	369	77	enet	0.19	1.7e-23	-5.56528	2.62e-08
GTExv8.EUR.Thyroid	ZBTB11-AS1	3	101676474	101676475	0.1695	rs2290859	10.46	rs7629753	0.143	8.71	10.0672	341	32	enet	0.17	1.1e-21	9.64293	5.27e-22
GTExv8.EUR.Thyroid	NA	3	101712471	101712472	0.1305	rs2290859	10.46	rs13059470	0.0553	6.21	10.2825	330	330	susie	0.095	2.5e-12	7.68583	1.52e-14
GTExv8.EUR.Thyroid	NXPE3	3	101779201	101779202	0.1948	rs2290859	10.46	rs2288273	0.104	-8.03	-3.94889	328	10	enet	0.13	6.1e-17	5.20921	1.9e-07
GTExv8.EUR.Thyroid	ABO	9	133275213	133275214	0.5338	rs579459	-14.31	rs630014	0.250953	-11.8	12.3913	565	15	lasso	0.54	4.4e-84	-8.73582	2.42e-18
GTExv8.EUR.Thyroid	SEC1P	19	48638144	48638145	0.1869	rs492602	7.78	rs550455	0.130021	-8.35	-2.5589	462	462	susie	0.17	3.2e-21	5.6432	1.67e-08
[truncated: 30 more rows]
